# Supplementary material for: Crystal structure of aqua­(perchlorato)bis­[μ-(E)-2-({[2-(pyridin-2-yl)eth­yl]imino}­meth­yl)phenolato-κ4 N,N′,O:O]dicopper(II) perchlorate
Source: Acta Crystallogr E Crystallogr Commun. 2017 Oct 20;73(Pt 11):1708–11. doi: 10.1107/S2056989017014694 (PMC5683496; doi:10.1107/S2056989017014694)
Supplement: Supplementary file 1 [file e-73-01708-sup1.cif]

##############################################################################
#                                                                            #
# This CIF contains the data in a paper accepted for publication in          #
# Acta Crystallographica Section E. It conforms to the requirements of       #
# Notes for Authors for Acta Crystallographica Section E, and has been       #
# peer reviewed under the auspices of the IUCr Commission on Journals.       #
#                                                                            #
# Full details of the Crystallographic Information File format               #
# are given in the paper "The Crystallographic Information File (CIF):       #
# a New Standard Archive File for Crystallography" by S. R. Hall, F. H.      #
# Allen and I. D. Brown [Acta Cryst. (1991), A47, 655-685].                  #
#                                                                            #
# The current version of the core CIF dictionary is obtainable from          #
# ftp://ftp.iucr.org/pub/cif_core.dic.                                       #
#                                                                            #
# Software is freely available for graphical display of the structure(s)     #
# in this CIF. For information consult the CIF software page                 #
# http://www.iucr.org/resources/cif/software.                                #
#                                                                            #
# This file may be used for bona fide research purposes within the           #
# scientific community so long as proper attribution is given to the journal # 
# article from which it was obtained.                                        #
#                                                                            #
##############################################################################
data_I
_audit_creation_method     'SHELXL-2016/6'
_journal_date_recd_electronic     2017-10-03
_journal_date_accepted     2017-10-10
_journal_name_full     'Acta Crystallographica, Section E'
_journal_year     2017
_journal_volume     73
_journal_issue     11
_journal_page_first     1708
_journal_page_last     1711
_journal_paper_category     GM
_journal_paper_doi     10.1107/S2056989017014694
_journal_coeditor_code     HG5497
_publ_contact_author_name     'Ray J. Butcher'
_publ_contact_author_address
;
Department of Chemistry
Howard University
525 College Street NW
Washington DC 20059
USA
;
_publ_contact_author_email     'rbutcher99@yahoo.com'
_publ_contact_author_fax     '202-806-5442'
_publ_contact_author_phone     '703-585-6631'
_publ_section_title
;\
Crystal structure of
aqua(perchlorato)bis[\m-(<i>E</i>)-2-({[2-(pyridin-2-yl)ethyl]imino}methyl)\
phenolato-\k^4^<i>N</i>,<i>N</i>',<i>O</i>:<i>O</i>]dicopper(II) perchlorate
;
loop_
    _publ_author_name
    _publ_author_footnote
    _publ_author_address
    'Okeke, Ugochukwu' .
;
Department of Chemistry
Howard University
525 College Street NW
Washington
DC 20059
USA
;
    'Gultneh, Yilma' .
;
Department of Chemistry
Howard University
525 College Street NW
Washington
DC 20059
USA
;
    'Butcher, Ray J.' .
;
Department of Chemistry
Howard University
525 College Street NW
Washington
DC 20059
USA
;
_publ_section_synopsis
;
The title compound crystallizes as an unsymmetrical dinuclear cation bridged by
the phenoxy O atoms with one Cu atom coordinated by a water molecule and the
other by a perchlorate anion, thus making both Cu atoms five-coordinate, and
with a further perchlorate anion present for charge balance.
;
_chemical_name_systematic
;\
Aqua(perchlorato)bis[\m-(<i>E</i>)-2-({[2-(pyridin-2-yl)ethyl]imino}methyl)\
phenolato-\k^4^<i>N</i>,<i>N</i>',<i>O</i>:<i>O</i>]dicopper(II) perchlorate
;
_chemical_name_common     ?
_chemical_formula_moiety     'C28 H28 Cl Cu2 N4 O7 +, Cl O4 -'
_chemical_formula_sum     'C28 H28 Cl2 Cu2 N4 O11'
_chemical_formula_iupac     '[Cu2 (Cl O4) (C14 H13 N2 O)2 (H2 O)] Cl O4'
_chemical_formula_weight     794.52
_chemical_melting_point     ?
_shelx_space_group_comment
;
The symmetry employed for this shelxl refinement is uniquely defined
by the following loop, which should always be used as a source of
symmetry information in preference to the above space-group names.
They are only intended as comments.
;
_space_group_crystal_system     monoclinic
_space_group_name_H-M_alt     'P 21/c'
_space_group_name_Hall     '-P 2ybc'
loop_
    _space_group_symop_operation_xyz
    'x, y, z'
    '-x, y+1/2, -z+1/2'
    '-x, -y, -z'
    'x, -y-1/2, z-1/2'
_cell_length_a     7.4829(4)
_cell_length_b     16.8867(8)
_cell_length_c     24.2649(13)
_cell_angle_alpha     90
_cell_angle_beta     98.180(3)
_cell_angle_gamma     90
_cell_volume     3035.0(3)
_cell_formula_units_Z     4
_cell_measurement_reflns_used     4638
_cell_measurement_theta_min     2.412
_cell_measurement_theta_max     25.869
_cell_measurement_temperature     100(2)
_exptl_crystal_description     plate
_exptl_crystal_colour     green
_exptl_crystal_size_max     0.33
_exptl_crystal_size_mid     0.27
_exptl_crystal_size_min     0.09
_exptl_crystal_density_diffrn     1.739
_exptl_crystal_density_meas     ?
_exptl_crystal_density_method     ?
_exptl_crystal_F_000     1616
_exptl_absorpt_coefficient_mu     1.646
_exptl_absorpt_correction_type     multi-scan
_exptl_absorpt_process_details
;
(SADABS; Sheldrick, 1996)
;
_shelx_estimated_absorpt_T_min     ?
_shelx_estimated_absorpt_T_max     ?
_exptl_absorpt_correction_T_min     0.6164
_exptl_absorpt_correction_T_max     0.7455
_diffrn_ambient_temperature     100(2)
_diffrn_radiation_type     MoK\a
_diffrn_radiation_wavelength     0.71073
_diffrn_measurement_device_type     'Bruker APEXII CCD'
_diffrn_measurement_method     '\w and \f scans'
_diffrn_detector_area_resol_mean     ?
_diffrn_reflns_number     21194
_diffrn_reflns_av_R_equivalents     0.0476
_diffrn_reflns_theta_min     1.474
_diffrn_reflns_theta_max     27.164
_diffrn_reflns_theta_full     25.500
_diffrn_measured_fraction_theta_max     0.998
_diffrn_measured_fraction_theta_full     1.000
_diffrn_reflns_limit_h_min     -9
_diffrn_reflns_limit_h_max     9
_diffrn_reflns_limit_k_min     -21
_diffrn_reflns_limit_k_max     21
_diffrn_reflns_limit_l_min     -26
_diffrn_reflns_limit_l_max     31
_refine_special_details     ?
_reflns_number_total     6730
_reflns_number_gt     5328
_reflns_threshold_expression     'I > 2\s(I)'
_refine_ls_structure_factor_coef     Fsqd
_refine_ls_matrix_type     full
_refine_ls_R_factor_all     0.0524
_refine_ls_R_factor_gt     0.0361
_refine_ls_wR_factor_gt     0.0773
_refine_ls_wR_factor_ref     0.0840
_refine_ls_goodness_of_fit_ref     1.023
_refine_ls_restrained_S_all     1.053
_refine_ls_number_reflns     6730
_refine_ls_number_parameters     470
_refine_ls_number_restraints     30
_refine_ls_hydrogen_treatment     mixed
_refine_ls_weighting_scheme     calc
_refine_ls_weighting_details
              'w=1/[\s^2^(Fo^2^)+(0.0319P)^2^+1.7524P] where P=(Fo^2^+2Fc^2^)/3'
_atom_sites_solution_hydrogens     mixed
_atom_sites_solution_primary     ?
_atom_sites_solution_secondary     ?
_refine_ls_shift/su_max     0.001
_refine_ls_shift/su_mean     0.000
_refine_diff_density_max     0.632
_refine_diff_density_min     -0.524
_refine_ls_extinction_method     none
_refine_ls_extinction_coef     .
loop_
    _atom_type_symbol
    _atom_type_description
    _atom_type_scat_dispersion_real
    _atom_type_scat_dispersion_imag
    _atom_type_scat_source
    'C' 'C' 0.0033 0.0016
                         'International Tables Vol C Tables 4.2.6.8 and 6.1.1.4'
    'H' 'H' 0.0000 0.0000
                         'International Tables Vol C Tables 4.2.6.8 and 6.1.1.4'
    'N' 'N' 0.0061 0.0033
                         'International Tables Vol C Tables 4.2.6.8 and 6.1.1.4'
    'O' 'O' 0.0106 0.0060
                         'International Tables Vol C Tables 4.2.6.8 and 6.1.1.4'
    'Cl' 'Cl' 0.1484 0.1585
                         'International Tables Vol C Tables 4.2.6.8 and 6.1.1.4'
    'Cu' 'Cu' 0.3201 1.2651
                         'International Tables Vol C Tables 4.2.6.8 and 6.1.1.4'
_computing_data_collection
;
APEX3 (Bruker, 2015)
;
_computing_cell_refinement
;
APEX3 (Bruker, 2015)
;
_computing_data_reduction
;
SAINT (Bruker, 2015)
;
_computing_structure_solution
;
SHELXT (Sheldrick, 2015a)
;
_computing_structure_refinement
;
SHELXL2016 (Sheldrick, 2015b)
;
_computing_molecular_graphics
;
SHELXTL (Sheldrick, 2008)
;
_computing_publication_material
;
SHELXTL (Sheldrick, 2008)
;
loop_
    _atom_site_type_symbol
    _atom_site_label
    _atom_site_fract_x
    _atom_site_fract_y
    _atom_site_fract_z
    _atom_site_U_iso_or_equiv
    _atom_site_adp_type
    _atom_site_calc_flag
    _atom_site_occupancy
    _atom_site_disorder_assembly
    _atom_site_disorder_group
    Cu Cu1 0.53169(4) 0.71966(2) 0.40451(2) 0.01326(9) Uani d 1 . .
    Cu Cu2 0.64416(4) 0.80469(2) 0.51354(2) 0.01310(9) Uani d 1 . .
    O O1 0.6427(2) 0.69899(10) 0.48067(7) 0.0151(4) Uani d 1 . .
    O O2 0.6100(2) 0.82773(10) 0.43452(7) 0.0135(4) Uani d 1 . .
    O O1W 0.7788(3) 0.71972(15) 0.36159(12) 0.0325(6) Uani d 1 . .
    H H1W1 0.817(5) 0.681(2) 0.3507(16) 0.039(12) Uiso d 1 . .
    H H1W2 0.853(6) 0.737(2) 0.3817(18) 0.052(15) Uiso d 1 . .
    N N1 0.3377(3) 0.75810(14) 0.34554(9) 0.0193(5) Uani d 1 . .
    N N2 0.4813(3) 0.60696(13) 0.39084(9) 0.0171(5) Uani d 1 . .
    N N3 0.5957(3) 0.76882(12) 0.58799(9) 0.0156(5) Uani d 1 . .
    N N4 0.7050(3) 0.91277(12) 0.53591(9) 0.0138(5) Uani d 1 . .
    C C1 0.7146(3) 0.63049(15) 0.50207(11) 0.0134(5) Uani d 1 . .
    C C2 0.8316(4) 0.62923(16) 0.55200(11) 0.0167(6) Uani d 1 . .
    H H2A 0.863612 0.677602 0.570836 0.020 Uiso calc 1 . .
    C C3 0.9025(4) 0.55874(16) 0.57481(12) 0.0205(6) Uani d 1 . .
    H H3A 0.981089 0.559415 0.609192 0.025 Uiso calc 1 . .
    C C4 0.8600(4) 0.48728(16) 0.54803(12) 0.0200(6) Uani d 1 . .
    H H4A 0.907928 0.438987 0.563871 0.024 Uiso calc 1 . .
    C C5 0.7471(4) 0.48759(15) 0.49813(12) 0.0193(6) Uani d 1 . .
    H H5A 0.718640 0.438848 0.479376 0.023 Uiso calc 1 . .
    C C6 0.6727(3) 0.55813(15) 0.47409(11) 0.0142(5) Uani d 1 . .
    C C7 0.5537(4) 0.55121(16) 0.42186(12) 0.0176(6) Uani d 1 . .
    H H7A 0.526014 0.498850 0.409090 0.021 Uiso calc 1 . .
    C C8 0.3594(4) 0.58258(17) 0.34059(12) 0.0244(7) Uani d 1 . .
    H H8A 0.233446 0.582239 0.348750 0.029 Uiso calc 1 . .
    H H8B 0.390221 0.528104 0.330182 0.029 Uiso calc 1 . .
    C C9 0.3735(4) 0.63824(19) 0.29198(12) 0.0289(7) Uani d 1 . .
    H H9A 0.502428 0.647341 0.288949 0.035 Uiso calc 1 . .
    H H9B 0.316666 0.612975 0.257015 0.035 Uiso calc 1 . .
    C C10 0.2835(4) 0.71639(18) 0.29886(12) 0.0249(7) Uani d 1 . .
    C C11 0.1474(5) 0.7452(2) 0.25888(14) 0.0369(9) Uani d 1 . .
    H H11A 0.111041 0.715564 0.225904 0.044 Uiso calc 1 . .
    C C12 0.0651(4) 0.8162(2) 0.26675(14) 0.0385(9) Uani d 1 . .
    H H12A -0.027315 0.836166 0.239380 0.046 Uiso calc 1 . .
    C C13 0.1191(4) 0.8579(2) 0.31509(14) 0.0330(8) Uani d 1 . .
    H H13A 0.063703 0.906905 0.321819 0.040 Uiso calc 1 . .
    C C14 0.2548(4) 0.82716(17) 0.35349(12) 0.0227(6) Uani d 1 . .
    H H14A 0.291391 0.855812 0.386882 0.027 Uiso calc 1 . .
    C C15 0.6555(3) 0.89443(15) 0.40998(11) 0.0127(5) Uani d 1 . .
    C C16 0.6481(3) 0.89741(16) 0.35177(11) 0.0169(6) Uani d 1 . .
    H H16A 0.613296 0.851503 0.330261 0.020 Uiso calc 1 . .
    C C17 0.6905(4) 0.96585(17) 0.32535(12) 0.0213(6) Uani d 1 . .
    H H17A 0.681549 0.967031 0.285911 0.026 Uiso calc 1 . .
    C C18 0.7463(4) 1.03317(17) 0.35622(12) 0.0235(6) Uani d 1 . .
    H H18A 0.776552 1.080168 0.338116 0.028 Uiso calc 1 . .
    C C19 0.7570(4) 1.03079(16) 0.41308(12) 0.0205(6) Uani d 1 . .
    H H19A 0.796181 1.076646 0.434061 0.025 Uiso calc 1 . .
    C C20 0.7118(3) 0.96260(15) 0.44124(11) 0.0144(5) Uani d 1 . .
    C C21 0.7319(4) 0.96765(15) 0.50133(11) 0.0157(6) Uani d 1 . .
    H H21A 0.769487 1.017465 0.517097 0.019 Uiso calc 1 . .
    C C22 0.7358(4) 0.93284(15) 0.59553(11) 0.0175(6) Uani d 1 . .
    H H22A 0.619579 0.947958 0.607637 0.021 Uiso calc 1 . .
    H H22B 0.817965 0.978951 0.601421 0.021 Uiso calc 1 . .
    C C23 0.8174(4) 0.86374(16) 0.63077(11) 0.0171(6) Uani d 1 . .
    H H23A 0.920277 0.842113 0.614010 0.020 Uiso calc 1 . .
    H H23B 0.864904 0.883347 0.668470 0.020 Uiso calc 1 . .
    C C24 0.6844(4) 0.79844(15) 0.63580(11) 0.0165(6) Uani d 1 . .
    C C25 0.6525(4) 0.76883(16) 0.68695(11) 0.0215(6) Uani d 1 . .
    H H25A 0.716010 0.789744 0.720479 0.026 Uiso calc 1 . .
    C C26 0.5278(4) 0.70870(16) 0.68878(12) 0.0246(7) Uani d 1 . .
    H H26A 0.506907 0.687092 0.723446 0.030 Uiso calc 1 . .
    C C27 0.4339(4) 0.68053(17) 0.63949(12) 0.0246(7) Uani d 1 . .
    H H27A 0.344882 0.640472 0.639727 0.030 Uiso calc 1 . .
    C C28 0.4720(4) 0.71164(16) 0.59010(12) 0.0199(6) Uani d 1 . .
    H H28A 0.408509 0.691964 0.556180 0.024 Uiso calc 1 . .
    Cl Cl1 0.84605(9) 0.52555(4) 0.28292(3) 0.02048(15) Uani d 1 . .
    O O11 1.0053(5) 0.5149(3) 0.25905(18) 0.0327(13) Uani d 0.586(4) A 1
    O O12 0.8916(5) 0.57231(19) 0.33492(12) 0.0341(11) Uani d 0.586(4) A 1
    O O13 0.7085(5) 0.5647(3) 0.24778(15) 0.0414(13) Uani d 0.586(4) A 1
    O O14 0.7827(5) 0.45020(19) 0.30101(17) 0.0399(12) Uani d 0.586(4) A 1
    O O11A 1.0101(6) 0.4844(3) 0.2771(2) 0.0227(15) Uani d 0.414(4) A 2
    O O12A 0.8864(6) 0.60924(18) 0.28866(18) 0.0245(14) Uani d 0.414(4) A 2
    O O13A 0.7265(6) 0.5176(3) 0.22912(15) 0.0247(13) Uani d 0.414(4) A 2
    O O14A 0.7602(6) 0.4962(3) 0.32548(17) 0.0297(15) Uani d 0.414(4) A 2
    Cl Cl2 0.12635(9) 0.78538(4) 0.48455(3) 0.02373(16) Uani d 1 . .
    O O21 0.2961(2) 0.82746(11) 0.49259(8) 0.0234(4) Uani d 1 . .
    O O22 0.1576(3) 0.70495(11) 0.47020(10) 0.0387(6) Uani d 1 . .
    O O23 0.0085(3) 0.82239(14) 0.43977(10) 0.0504(7) Uani d 1 . .
    O O24 0.0460(3) 0.78881(13) 0.53443(10) 0.0478(7) Uani d 1 . .
loop_
    _atom_site_aniso_label
    _atom_site_aniso_U_11
    _atom_site_aniso_U_22
    _atom_site_aniso_U_33
    _atom_site_aniso_U_12
    _atom_site_aniso_U_13
    _atom_site_aniso_U_23
    Cu1 0.01441(17) 0.01313(16) 0.01154(16) -0.00321(12) -0.00060(12)
                                                                    -0.00125(13)
    Cu2 0.01958(18) 0.00892(15) 0.01046(16) -0.00099(13) 0.00097(12)
                                                                    -0.00080(12)
    O1 0.0207(10) 0.0102(9) 0.0131(9) 0.0009(7) -0.0016(8) -0.0004(7)
    O2 0.0150(9) 0.0123(9) 0.0130(9) -0.0024(7) 0.0014(7) -0.0006(7)
    O1W 0.0282(14) 0.0264(13) 0.0465(16) -0.0081(11) 0.0175(12) -0.0170(12)
    N1 0.0192(12) 0.0215(12) 0.0161(12) -0.0064(10) -0.0012(9) 0.0054(10)
    N2 0.0167(12) 0.0193(12) 0.0151(12) -0.0051(9) 0.0015(9) -0.0066(10)
    N3 0.0208(12) 0.0122(11) 0.0140(11) 0.0003(9) 0.0036(9) -0.0008(9)
    N4 0.0155(11) 0.0125(11) 0.0128(11) 0.0012(9) 0.0004(9) -0.0025(9)
    C1 0.0126(13) 0.0127(13) 0.0150(13) -0.0008(10) 0.0026(10) 0.0014(10)
    C2 0.0183(14) 0.0144(13) 0.0172(14) -0.0016(11) 0.0025(11) -0.0009(11)
    C3 0.0171(14) 0.0192(14) 0.0253(16) 0.0008(11) 0.0036(12) 0.0076(12)
    C4 0.0169(14) 0.0158(14) 0.0289(16) 0.0038(11) 0.0086(12) 0.0090(12)
    C5 0.0209(15) 0.0095(13) 0.0297(16) -0.0001(11) 0.0108(12) -0.0006(12)
    C6 0.0121(13) 0.0127(13) 0.0184(14) -0.0019(10) 0.0046(10) 0.0012(11)
    C7 0.0177(14) 0.0120(13) 0.0240(15) -0.0045(11) 0.0055(12) -0.0053(11)
    C8 0.0286(17) 0.0223(15) 0.0200(15) -0.0095(13) -0.0041(12) -0.0071(12)
    C9 0.0353(18) 0.0369(18) 0.0140(14) -0.0166(15) 0.0017(13) -0.0082(13)
    C10 0.0237(16) 0.0347(17) 0.0146(14) -0.0182(13) -0.0026(12) 0.0063(13)
    C11 0.036(2) 0.048(2) 0.0235(17) -0.0229(17) -0.0080(14) 0.0092(16)
    C12 0.0251(18) 0.053(2) 0.0311(19) -0.0159(16) -0.0167(14) 0.0215(17)
    C13 0.0207(16) 0.0354(18) 0.040(2) -0.0048(14) -0.0069(14) 0.0178(16)
    C14 0.0196(15) 0.0235(15) 0.0240(16) -0.0066(12) -0.0010(12) 0.0044(13)
    C15 0.0088(12) 0.0137(13) 0.0148(13) -0.0003(10) -0.0006(10) 0.0031(10)
    C16 0.0153(14) 0.0177(14) 0.0169(14) -0.0034(11) -0.0004(11) 0.0005(11)
    C17 0.0211(15) 0.0279(16) 0.0143(14) -0.0051(12) 0.0003(11) 0.0057(12)
    C18 0.0248(16) 0.0210(15) 0.0232(16) -0.0083(12) -0.0012(12) 0.0104(13)
    C19 0.0232(15) 0.0136(13) 0.0238(15) -0.0038(11) 0.0002(12) 0.0015(12)
    C20 0.0135(13) 0.0133(13) 0.0160(14) 0.0015(10) 0.0005(10) 0.0011(11)
    C21 0.0173(14) 0.0083(12) 0.0206(14) -0.0005(10) -0.0009(11) -0.0032(11)
    C22 0.0230(15) 0.0138(13) 0.0154(14) -0.0024(11) 0.0019(11) -0.0031(11)
    C23 0.0194(14) 0.0191(14) 0.0124(13) -0.0025(11) 0.0009(11) -0.0024(11)
    C24 0.0167(14) 0.0158(13) 0.0175(14) 0.0051(11) 0.0040(11) -0.0011(11)
    C25 0.0299(16) 0.0223(15) 0.0126(13) 0.0070(12) 0.0044(12) -0.0011(12)
    C26 0.0381(18) 0.0204(15) 0.0181(15) 0.0036(13) 0.0136(13) 0.0034(12)
    C27 0.0319(17) 0.0185(15) 0.0259(16) -0.0025(12) 0.0126(13) 0.0004(13)
    C28 0.0255(16) 0.0156(14) 0.0188(14) -0.0007(11) 0.0042(12) -0.0018(11)
    Cl1 0.0191(3) 0.0175(3) 0.0249(4) 0.0010(3) 0.0035(3) 0.0016(3)
    O11 0.022(2) 0.044(3) 0.035(3) -0.008(2) 0.014(2) -0.016(2)
    O12 0.051(3) 0.027(2) 0.023(2) 0.0146(18) 0.0019(18) -0.0074(17)
    O13 0.041(3) 0.048(3) 0.033(3) 0.021(2) 0.001(2) 0.019(2)
    O14 0.058(3) 0.031(2) 0.032(3) -0.013(2) 0.013(2) 0.010(2)
    O11A 0.018(3) 0.029(4) 0.020(3) 0.001(2) 0.001(2) -0.008(3)
    O12A 0.036(3) 0.012(2) 0.026(3) -0.002(2) 0.003(2) -0.003(2)
    O13A 0.025(3) 0.024(3) 0.021(3) -0.001(2) -0.007(2) -0.001(2)
    O14A 0.031(3) 0.039(4) 0.021(3) 0.000(3) 0.011(2) 0.020(3)
    Cl2 0.0191(4) 0.0171(3) 0.0371(4) -0.0021(3) 0.0110(3) -0.0043(3)
    O21 0.0161(10) 0.0262(11) 0.0285(11) -0.0041(8) 0.0052(8) 0.0001(9)
    O22 0.0504(16) 0.0196(11) 0.0480(15) -0.0036(10) 0.0140(12) -0.0149(11)
    O23 0.0166(12) 0.0536(16) 0.077(2) 0.0060(11) -0.0057(12) 0.0130(15)
    O24 0.0596(17) 0.0368(14) 0.0570(17) -0.0252(12) 0.0431(14) -0.0218(12)
_geom_special_details
;
 All esds (except the esd in the dihedral angle between two l.s. planes)
 are estimated using the full covariance matrix.  The cell esds are taken
 into account individually in the estimation of esds in distances, angles
 and torsion angles; correlations between esds in cell parameters are only
 used when they are defined by crystal symmetry.  An approximate (isotropic)
 treatment of cell esds is used for estimating esds involving l.s. planes.
;
loop_
    _geom_bond_atom_site_label_1
    _geom_bond_atom_site_label_2
    _geom_bond_site_symmetry_2
    _geom_bond_distance
    _geom_bond_publ_flag
    Cu1 O1 . 1.9469(18) y
    Cu1 N2 . 1.959(2) y
    Cu1 N1 . 1.996(2) y
    Cu1 O2 . 2.0204(17) y
    Cu1 O1W . 2.248(2) y
    Cu1 Cu2 . 3.0225(5) y
    Cu2 O2 . 1.9375(18) y
    Cu2 N4 . 1.940(2) y
    Cu2 O1 . 1.9545(17) y
    Cu2 N3 . 1.987(2) y
    Cu2 O21 . 2.6101(18) y
    O1 C1 . 1.348(3) ?
    O2 C15 . 1.340(3) ?
    O1W H1W1 . 0.77(4) ?
    O1W H1W2 . 0.75(4) ?
    N1 C10 . 1.347(4) ?
    N1 C14 . 1.348(4) ?
    N2 C7 . 1.277(3) ?
    N2 C8 . 1.474(3) ?
    N3 C28 . 1.343(3) ?
    N3 C24 . 1.348(3) ?
    N4 C21 . 1.285(3) ?
    N4 C22 . 1.472(3) ?
    C1 C2 . 1.390(4) ?
    C1 C6 . 1.411(4) ?
    C2 C3 . 1.386(4) ?
    C2 H2A . 0.9500 ?
    C3 C4 . 1.386(4) ?
    C3 H3A . 0.9500 ?
    C4 C5 . 1.374(4) ?
    C4 H4A . 0.9500 ?
    C5 C6 . 1.406(4) ?
    C5 H5A . 0.9500 ?
    C6 C7 . 1.446(4) ?
    C7 H7A . 0.9500 ?
    C8 C9 . 1.524(4) ?
    C8 H8A . 0.9900 ?
    C8 H8B . 0.9900 ?
    C9 C10 . 1.502(4) ?
    C9 H9A . 0.9900 ?
    C9 H9B . 0.9900 ?
    C10 C11 . 1.391(4) ?
    C11 C12 . 1.373(5) ?
    C11 H11A . 0.9500 ?
    C12 C13 . 1.379(5) ?
    C12 H12A . 0.9500 ?
    C13 C14 . 1.378(4) ?
    C13 H13A . 0.9500 ?
    C14 H14A . 0.9500 ?
    C15 C16 . 1.407(4) ?
    C15 C20 . 1.409(4) ?
    C16 C17 . 1.380(4) ?
    C16 H16A . 0.9500 ?
    C17 C18 . 1.392(4) ?
    C17 H17A . 0.9500 ?
    C18 C19 . 1.371(4) ?
    C18 H18A . 0.9500 ?
    C19 C20 . 1.405(4) ?
    C19 H19A . 0.9500 ?
    C20 C21 . 1.447(4) ?
    C21 H21A . 0.9500 ?
    C22 C23 . 1.522(4) ?
    C22 H22A . 0.9900 ?
    C22 H22B . 0.9900 ?
    C23 C24 . 1.502(4) ?
    C23 H23A . 0.9900 ?
    C23 H23B . 0.9900 ?
    C24 C25 . 1.390(4) ?
    C25 C26 . 1.384(4) ?
    C25 H25A . 0.9500 ?
    C26 C27 . 1.382(4) ?
    C26 H26A . 0.9500 ?
    C27 C28 . 1.375(4) ?
    C27 H27A . 0.9500 ?
    C28 H28A . 0.9500 ?
    Cl1 O14A . 1.383(3) ?
    Cl1 O13 . 1.405(3) ?
    Cl1 O11 . 1.408(3) ?
    Cl1 O11A . 1.435(3) ?
    Cl1 O14 . 1.448(3) ?
    Cl1 O12A . 1.448(3) ?
    Cl1 O13A . 1.480(3) ?
    Cl1 O12 . 1.486(3) ?
    Cl2 O24 . 1.4271(19) ?
    Cl2 O22 . 1.4296(18) ?
    Cl2 O23 . 1.441(2) ?
    Cl2 O21 . 1.4443(18) ?
loop_
    _geom_angle_atom_site_label_1
    _geom_angle_atom_site_label_2
    _geom_angle_atom_site_label_3
    _geom_angle_site_symmetry_1
    _geom_angle_site_symmetry_3
    _geom_angle
    _geom_angle_publ_flag
    O1 Cu1 N2 . . 91.85(8) ?
    O1 Cu1 N1 . . 155.14(9) ?
    N2 Cu1 N1 . . 95.26(10) ?
    O1 Cu1 O2 . . 75.95(7) ?
    N2 Cu1 O2 . . 167.78(8) ?
    N1 Cu1 O2 . . 96.23(8) ?
    O1 Cu1 O1W . . 99.89(9) ?
    N2 Cu1 O1W . . 94.19(9) ?
    N1 Cu1 O1W . . 103.30(10) ?
    O2 Cu1 O1W . . 87.20(9) ?
    O1 Cu1 Cu2 . . 39.31(5) ?
    N2 Cu1 Cu2 . . 129.24(7) ?
    N1 Cu1 Cu2 . . 123.81(7) ?
    O2 Cu1 Cu2 . . 39.21(5) ?
    O1W Cu1 Cu2 . . 105.09(8) ?
    O2 Cu2 N4 . . 94.63(8) ?
    O2 Cu2 O1 . . 77.71(7) ?
    N4 Cu2 O1 . . 163.92(8) ?
    O2 Cu2 N3 . . 161.00(9) ?
    N4 Cu2 N3 . . 95.65(9) ?
    O1 Cu2 N3 . . 95.83(8) ?
    O2 Cu2 O21 . . 77.88(7) ?
    N4 Cu2 O21 . . 95.97(8) ?
    O1 Cu2 O21 . . 96.18(7) ?
    N3 Cu2 O21 . . 85.18(8) ?
    O2 Cu2 Cu1 . . 41.24(5) ?
    N4 Cu2 Cu1 . . 135.80(7) ?
    O1 Cu2 Cu1 . . 39.13(5) ?
    N3 Cu2 Cu1 . . 125.94(6) ?
    O21 Cu2 Cu1 . . 75.74(4) ?
    C1 O1 Cu1 . . 127.77(16) ?
    C1 O1 Cu2 . . 130.37(16) ?
    Cu1 O1 Cu2 . . 101.56(8) ?
    C15 O2 Cu2 . . 127.02(16) ?
    C15 O2 Cu1 . . 132.68(16) ?
    Cu2 O2 Cu1 . . 99.55(8) ?
    Cu1 O1W H1W1 . . 122(3) ?
    Cu1 O1W H1W2 . . 106(3) ?
    H1W1 O1W H1W2 . . 106(4) ?
    C10 N1 C14 . . 118.9(3) ?
    C10 N1 Cu1 . . 122.3(2) ?
    C14 N1 Cu1 . . 118.78(19) ?
    C7 N2 C8 . . 116.3(2) ?
    C7 N2 Cu1 . . 124.14(19) ?
    C8 N2 Cu1 . . 119.54(18) ?
    C28 N3 C24 . . 119.4(2) ?
    C28 N3 Cu2 . . 118.00(18) ?
    C24 N3 Cu2 . . 122.56(18) ?
    C21 N4 C22 . . 117.3(2) ?
    C21 N4 Cu2 . . 123.24(18) ?
    C22 N4 Cu2 . . 119.30(16) ?
    O1 C1 C2 . . 121.1(2) ?
    O1 C1 C6 . . 120.6(2) ?
    C2 C1 C6 . . 118.4(2) ?
    C3 C2 C1 . . 121.3(3) ?
    C3 C2 H2A . . 119.4 ?
    C1 C2 H2A . . 119.4 ?
    C2 C3 C4 . . 120.7(3) ?
    C2 C3 H3A . . 119.6 ?
    C4 C3 H3A . . 119.6 ?
    C5 C4 C3 . . 118.8(3) ?
    C5 C4 H4A . . 120.6 ?
    C3 C4 H4A . . 120.6 ?
    C4 C5 C6 . . 121.8(3) ?
    C4 C5 H5A . . 119.1 ?
    C6 C5 H5A . . 119.1 ?
    C5 C6 C1 . . 119.1(2) ?
    C5 C6 C7 . . 117.0(2) ?
    C1 C6 C7 . . 123.9(2) ?
    N2 C7 C6 . . 127.9(2) ?
    N2 C7 H7A . . 116.1 ?
    C6 C7 H7A . . 116.1 ?
    N2 C8 C9 . . 111.4(2) ?
    N2 C8 H8A . . 109.3 ?
    C9 C8 H8A . . 109.3 ?
    N2 C8 H8B . . 109.3 ?
    C9 C8 H8B . . 109.3 ?
    H8A C8 H8B . . 108.0 ?
    C10 C9 C8 . . 112.0(2) ?
    C10 C9 H9A . . 109.2 ?
    C8 C9 H9A . . 109.2 ?
    C10 C9 H9B . . 109.2 ?
    C8 C9 H9B . . 109.2 ?
    H9A C9 H9B . . 107.9 ?
    N1 C10 C11 . . 120.5(3) ?
    N1 C10 C9 . . 117.8(3) ?
    C11 C10 C9 . . 121.7(3) ?
    C12 C11 C10 . . 120.4(3) ?
    C12 C11 H11A . . 119.8 ?
    C10 C11 H11A . . 119.8 ?
    C11 C12 C13 . . 118.8(3) ?
    C11 C12 H12A . . 120.6 ?
    C13 C12 H12A . . 120.6 ?
    C14 C13 C12 . . 118.8(3) ?
    C14 C13 H13A . . 120.6 ?
    C12 C13 H13A . . 120.6 ?
    N1 C14 C13 . . 122.6(3) ?
    N1 C14 H14A . . 118.7 ?
    C13 C14 H14A . . 118.7 ?
    O2 C15 C16 . . 120.0(2) ?
    O2 C15 C20 . . 121.5(2) ?
    C16 C15 C20 . . 118.5(2) ?
    C17 C16 C15 . . 121.2(3) ?
    C17 C16 H16A . . 119.4 ?
    C15 C16 H16A . . 119.4 ?
    C16 C17 C18 . . 120.3(3) ?
    C16 C17 H17A . . 119.8 ?
    C18 C17 H17A . . 119.8 ?
    C19 C18 C17 . . 119.2(3) ?
    C19 C18 H18A . . 120.4 ?
    C17 C18 H18A . . 120.4 ?
    C18 C19 C20 . . 122.0(3) ?
    C18 C19 H19A . . 119.0 ?
    C20 C19 H19A . . 119.0 ?
    C19 C20 C15 . . 118.8(2) ?
    C19 C20 C21 . . 116.4(2) ?
    C15 C20 C21 . . 124.8(2) ?
    N4 C21 C20 . . 127.7(2) ?
    N4 C21 H21A . . 116.1 ?
    C20 C21 H21A . . 116.1 ?
    N4 C22 C23 . . 111.7(2) ?
    N4 C22 H22A . . 109.3 ?
    C23 C22 H22A . . 109.3 ?
    N4 C22 H22B . . 109.3 ?
    C23 C22 H22B . . 109.3 ?
    H22A C22 H22B . . 107.9 ?
    C24 C23 C22 . . 113.0(2) ?
    C24 C23 H23A . . 109.0 ?
    C22 C23 H23A . . 109.0 ?
    C24 C23 H23B . . 109.0 ?
    C22 C23 H23B . . 109.0 ?
    H23A C23 H23B . . 107.8 ?
    N3 C24 C25 . . 120.6(3) ?
    N3 C24 C23 . . 117.0(2) ?
    C25 C24 C23 . . 122.5(3) ?
    C26 C25 C24 . . 119.7(3) ?
    C26 C25 H25A . . 120.2 ?
    C24 C25 H25A . . 120.2 ?
    C27 C26 C25 . . 119.1(3) ?
    C27 C26 H26A . . 120.4 ?
    C25 C26 H26A . . 120.4 ?
    C28 C27 C26 . . 118.7(3) ?
    C28 C27 H27A . . 120.7 ?
    C26 C27 H27A . . 120.7 ?
    N3 C28 C27 . . 122.5(3) ?
    N3 C28 H28A . . 118.8 ?
    C27 C28 H28A . . 118.8 ?
    O13 Cl1 O11 . . 113.6(2) ?
    O14A Cl1 O11A . . 113.2(3) ?
    O13 Cl1 O14 . . 110.8(2) ?
    O11 Cl1 O14 . . 110.2(2) ?
    O14A Cl1 O12A . . 113.0(3) ?
    O11A Cl1 O12A . . 108.2(3) ?
    O14A Cl1 O13A . . 109.8(2) ?
    O11A Cl1 O13A . . 106.7(3) ?
    O12A Cl1 O13A . . 105.4(2) ?
    O13 Cl1 O12 . . 108.9(2) ?
    O11 Cl1 O12 . . 108.2(2) ?
    O14 Cl1 O12 . . 104.8(2) ?
    O24 Cl2 O22 . . 110.39(13) ?
    O24 Cl2 O23 . . 109.59(15) ?
    O22 Cl2 O23 . . 109.41(14) ?
    O24 Cl2 O21 . . 109.51(13) ?
    O22 Cl2 O21 . . 109.20(12) ?
    O23 Cl2 O21 . . 108.70(13) ?
    Cl2 O21 Cu2 . . 141.99(12) ?
loop_
    _geom_torsion_atom_site_label_1
    _geom_torsion_atom_site_label_2
    _geom_torsion_atom_site_label_3
    _geom_torsion_atom_site_label_4
    _geom_torsion_site_symmetry_1
    _geom_torsion_site_symmetry_2
    _geom_torsion_site_symmetry_3
    _geom_torsion_site_symmetry_4
    _geom_torsion
    _geom_torsion_publ_flag
    Cu1 O1 C1 C2 . . . . 162.18(18) ?
    Cu2 O1 C1 C2 . . . . -10.3(3) ?
    Cu1 O1 C1 C6 . . . . -17.7(3) ?
    Cu2 O1 C1 C6 . . . . 169.79(17) ?
    O1 C1 C2 C3 . . . . 178.5(2) ?
    C6 C1 C2 C3 . . . . -1.7(4) ?
    C1 C2 C3 C4 . . . . 0.7(4) ?
    C2 C3 C4 C5 . . . . 0.5(4) ?
    C3 C4 C5 C6 . . . . -0.7(4) ?
    C4 C5 C6 C1 . . . . -0.2(4) ?
    C4 C5 C6 C7 . . . . -179.1(2) ?
    O1 C1 C6 C5 . . . . -178.7(2) ?
    C2 C1 C6 C5 . . . . 1.4(4) ?
    O1 C1 C6 C7 . . . . 0.1(4) ?
    C2 C1 C6 C7 . . . . -179.8(2) ?
    C8 N2 C7 C6 . . . . -177.8(3) ?
    Cu1 N2 C7 C6 . . . . 5.1(4) ?
    C5 C6 C7 N2 . . . . -174.8(3) ?
    C1 C6 C7 N2 . . . . 6.4(4) ?
    C7 N2 C8 C9 . . . . -144.5(3) ?
    Cu1 N2 C8 C9 . . . . 32.8(3) ?
    N2 C8 C9 C10 . . . . -73.9(3) ?
    C14 N1 C10 C11 . . . . 1.7(4) ?
    Cu1 N1 C10 C11 . . . . 179.8(2) ?
    C14 N1 C10 C9 . . . . -177.8(2) ?
    Cu1 N1 C10 C9 . . . . 0.3(3) ?
    C8 C9 C10 N1 . . . . 56.1(3) ?
    C8 C9 C10 C11 . . . . -123.4(3) ?
    N1 C10 C11 C12 . . . . -0.7(4) ?
    C9 C10 C11 C12 . . . . 178.8(3) ?
    C10 C11 C12 C13 . . . . -0.5(5) ?
    C11 C12 C13 C14 . . . . 0.6(5) ?
    C10 N1 C14 C13 . . . . -1.5(4) ?
    Cu1 N1 C14 C13 . . . . -179.7(2) ?
    C12 C13 C14 N1 . . . . 0.4(5) ?
    Cu2 O2 C15 C16 . . . . 169.93(18) ?
    Cu1 O2 C15 C16 . . . . 1.9(4) ?
    Cu2 O2 C15 C20 . . . . -10.0(3) ?
    Cu1 O2 C15 C20 . . . . -177.95(17) ?
    O2 C15 C16 C17 . . . . 178.6(2) ?
    C20 C15 C16 C17 . . . . -1.5(4) ?
    C15 C16 C17 C18 . . . . 1.7(4) ?
    C16 C17 C18 C19 . . . . -0.6(4) ?
    C17 C18 C19 C20 . . . . -0.6(4) ?
    C18 C19 C20 C15 . . . . 0.7(4) ?
    C18 C19 C20 C21 . . . . 179.0(3) ?
    O2 C15 C20 C19 . . . . -179.7(2) ?
    C16 C15 C20 C19 . . . . 0.4(4) ?
    O2 C15 C20 C21 . . . . 2.1(4) ?
    C16 C15 C20 C21 . . . . -177.8(2) ?
    C22 N4 C21 C20 . . . . 179.8(2) ?
    Cu2 N4 C21 C20 . . . . 4.4(4) ?
    C19 C20 C21 N4 . . . . -177.5(3) ?
    C15 C20 C21 N4 . . . . 0.8(4) ?
    C21 N4 C22 C23 . . . . -143.3(2) ?
    Cu2 N4 C22 C23 . . . . 32.2(3) ?
    N4 C22 C23 C24 . . . . -73.3(3) ?
    C28 N3 C24 C25 . . . . 1.8(4) ?
    Cu2 N3 C24 C25 . . . . -176.81(19) ?
    C28 N3 C24 C23 . . . . -178.4(2) ?
    Cu2 N3 C24 C23 . . . . 3.0(3) ?
    C22 C23 C24 N3 . . . . 53.7(3) ?
    C22 C23 C24 C25 . . . . -126.4(3) ?
    N3 C24 C25 C26 . . . . -0.4(4) ?
    C23 C24 C25 C26 . . . . 179.8(3) ?
    C24 C25 C26 C27 . . . . -1.5(4) ?
    C25 C26 C27 C28 . . . . 2.0(4) ?
    C24 N3 C28 C27 . . . . -1.3(4) ?
    Cu2 N3 C28 C27 . . . . 177.4(2) ?
    C26 C27 C28 N3 . . . . -0.6(4) ?
    O24 Cl2 O21 Cu2 . . . . 100.6(2) ?
    O22 Cl2 O21 Cu2 . . . . -20.4(2) ?
    O23 Cl2 O21 Cu2 . . . . -139.70(19) ?
loop_
    _geom_hbond_atom_site_label_D
    _geom_hbond_atom_site_label_H
    _geom_hbond_atom_site_label_A
    _geom_hbond_site_symmetry_A
    _geom_hbond_distance_DH
    _geom_hbond_distance_HA
    _geom_hbond_distance_DA
    _geom_hbond_angle_DHA
    O1W H1W1 O12 . 0.77(4) 1.98(4) 2.735(4) 168(4)
    O1W H1W1 O12A . 0.77(4) 2.06(4) 2.769(5) 153(4)
    O1W H1W2 O23 1_655 0.75(4) 2.23(4) 2.938(4) 160(4)
    C2 H2A N3 . 0.95 2.61 3.142(3) 116.0
    C2 H2A O24 1_655 0.95 2.55 3.196(3) 125.2
    C8 H8A O12 1_455 0.99 2.54 3.488(5) 160.8
    C9 H9A O13 . 0.99 2.40 3.121(5) 129.2
    C14 H14A O2 . 0.95 2.54 3.073(3) 115.5
    C14 H14A O21 . 0.95 2.60 3.345(4) 135.1
    C16 H16A O1W . 0.95 2.61 3.154(4) 117.0
    C16 H16A N1 . 0.95 2.66 3.294(3) 124.3
    C23 H23A O24 1_655 0.99 2.44 3.336(3) 150.7
    C23 H23B O13 4_576 0.99 2.55 3.293(4) 132.1
    C23 H23B O13A 4_576 0.99 2.54 3.261(5) 129.2
    C25 H25A O13 4_576 0.95 2.55 3.175(4) 123.7
    C25 H25A O12A 4_576 0.95 2.58 3.488(5) 159.3
    C27 H27A O14 3_666 0.95 2.39 3.202(4) 143.1
    C27 H27A O14A 3_666 0.95 2.62 3.477(5) 150.8
    C28 H28A Cl2 . 0.95 2.99 3.594(3) 123.0
    C28 H28A O22 . 0.95 2.61 3.473(4) 151.4
_shelx_hkl_file
;
   1   0   0  268.33   10.06
   1   0   0  266.15   10.13
   2   0   0  187.60    7.37
   2   0   0  199.45    7.51
   3   0   0   23.65    1.14
   3   0   0   25.93    1.34
   4   0   0   19.29    1.02
   4   0   0   20.42    1.28
   5   0   0   67.52    2.83
   5   0   0   63.15    3.15
   6   0   0   80.37    3.91
   6   0   0   82.90    3.50
   7   0   0    1.10    0.68
   8   0   0   27.76    2.17
   9   0   0    0.84    0.81
   0  -1   0   -0.62    0.03
   0  -1   0   -0.61    0.03
   0   1   0   -0.64    0.02
   0   1   0   -0.63    0.01
   1  -1   0  109.43    4.32
   1   1   0  114.72    4.36
   2  -1   0  673.47   24.29
   2  -1   0  633.76   24.20
   2   1   0  648.44   24.32
   2   1   0  618.10   24.12
   3  -1   0   16.68    0.86
   3  -1   0   17.51    1.00
   3   1   0   15.30    0.99
   3   1   0   14.80    0.78
   4  -1   0   11.78    0.93
   4  -1   0   10.51    0.74
   4   1   0   13.49    0.97
   4   1   0   10.52    0.67
   5  -1   0    7.01    0.86
   5  -1   0    4.24    0.54
   5   1   0    6.02    0.89
   5   1   0    4.85    0.52
   6  -1   0    7.57    1.05
   6  -1   0    7.93    0.81
   6   1   0   10.46    1.27
   7  -1   0   24.36    1.79
   7   1   0   21.82    1.80
   8  -1   0   36.89    2.52
   8   1   0   38.41    2.62
   9  -1   0    7.52    1.42
   9   1   0    7.39    1.43
   0  -2   0  431.57   16.12
   0  -2   0  435.93   16.21
   0   2   0  416.98   16.09
   1  -2   0  306.33   11.92
   1  -2   0  321.73   11.98
   1   2   0  321.05   12.00
   2  -2   0  330.93   11.69
   2  -2   0  298.05   11.66
   2   2   0  288.36   11.73
   3  -2   0    0.47    0.22
   3  -2   0   -0.29    0.17
   3   2   0    0.12    0.24
   4  -2   0   56.62    2.46
   4  -2   0   57.11    2.61
   4   2   0   51.91    2.63
   5  -2   0    2.28    0.56
   5  -2   0    1.76    0.41
   5   2   0    3.13    0.65
   6  -2   0   25.86    1.70
   6  -2   0   24.65    1.43
   6   2   0   21.80    1.71
   7  -2   0   31.39    2.08
   7   2   0   29.13    2.11
   8  -2   0    1.39    0.75
   8   2   0    1.80    0.87
   9  -2   0    7.21    1.33
   9   2   0    5.92    1.32
   0  -3   0    0.15    0.14
   0   3   0    0.01    0.10
   1  -3   0  111.90    4.43
   1  -3   0  113.22    4.34
  -1   3   0  113.57    4.35
   1   3   0  111.60    4.32
   1   3   0  112.86    4.43
   2  -3   0  269.69   10.51
   2   3   0  277.65   10.58
   3  -3   0    8.04    0.70
   3  -3   0    7.43    0.62
   3   3   0    8.09    0.77
   4  -3   0   66.26    2.77
   4  -3   0   56.01    2.78
   4   3   0   63.04    2.94
   5  -3   0   28.30    1.62
   5  -3   0   24.82    1.44
   5   3   0   24.22    1.64
   6  -3   0   27.36    1.56
   6  -3   0   24.49    1.70
   6   3   0   25.44    1.84
   7  -3   0    4.41    0.93
   7   3   0    4.74    1.00
   8  -3   0   38.00    2.54
   8   3   0   41.46    2.76
   9  -3   0   11.96    1.71
   9   3   0   12.88    1.84
   0  -4   0  675.03   25.50
   0   4   0  679.36   25.44
   1  -4   0    3.19    0.38
  -1  -4   0    3.35    0.32
  -1   4   0    3.76    0.34
   1   4   0    3.52    0.40
   1   4   0    3.15    0.31
   2  -4   0    0.31    0.16
   2  -4   0    0.12    0.22
   2   4   0    0.04    0.22
   3  -4   0   31.36    1.74
   3  -4   0   42.90    1.88
   3   4   0   44.47    2.00
   4  -4   0    8.38    0.81
   4  -4   0    9.98    0.80
   4   4   0    8.74    0.95
   5  -4   0    5.00    0.73
   5  -4   0    3.78    0.61
   5   4   0    3.96    0.77
   6  -4   0    6.13    0.81
   6  -4   0    5.39    0.86
   6   4   0    6.25    1.00
   7  -4   0    5.42    0.81
   7  -4   0    4.30    0.90
   7   4   0    5.73    1.11
   8  -4   0    4.60    1.01
   8   4   0    4.74    1.16
   9  -4   0    1.34    0.77
   9   4   0    1.38    1.01
   0  -5   0   -0.44    0.16
   0   5   0   -0.25    0.12
   1  -5   0   31.69    1.46
  -1  -5   0   31.14    1.35
   1   5   0   29.59    1.34
   1   5   0   29.04    1.41
  -1   5   0   28.85    1.34
   2  -5   0   36.68    1.81
   2  -5   0   38.50    1.67
   2   5   0   37.79    1.83
   2   5   0   37.87    1.62
  -2   5   0   39.10    1.70
   3  -5   0    5.68    0.66
   3  -5   0    6.51    0.62
   3   5   0    6.33    0.75
   4  -5   0    0.62    0.32
   4  -5   0    0.09    0.24
   4   5   0    0.52    0.38
   5  -5   0   24.47    1.55
   5  -5   0   29.85    1.66
   5   5   0   26.33    1.75
   6  -5   0   39.74    2.08
   6  -5   0   34.91    2.10
   6   5   0   33.62    2.26
   7  -5   0   12.16    1.23
   7  -5   0   13.62    1.46
   7   5   0   12.55    1.57
   8  -5   0    0.97    0.56
   8   5   0    0.51    0.82
   9   5   0    1.61    0.96
   0  -6   0   20.77    1.06
   0   6   0   17.75    0.93
  -1  -6   0   43.62    1.87
   1  -6   0   41.35    1.96
  -1   6   0   44.22    1.83
   1   6   0   42.78    1.92
   1   6   0   40.65    1.85
   2  -6   0    9.36    0.83
   2  -6   0    9.88    0.62
  -2   6   0    9.95    0.64
   2   6   0    8.77    0.74
   2   6   0    9.13    0.59
   3  -6   0   25.17    1.30
   3  -6   0   26.33    1.47
  -3   6   0   24.67    1.33
   3   6   0   26.30    1.50
   4  -6   0   -0.04    0.30
   4  -6   0    0.17    0.15
   4   6   0    0.42    0.38
   5  -6   0   34.71    1.83
   5  -6   0   29.56    1.74
   5   6   0   28.15    1.92
   6  -6   0   -0.13    0.34
   6  -6   0   -0.17    0.35
   6   6   0    0.58    0.55
   7  -6   0    3.39    0.81
   7  -6   0    4.73    0.81
   7   6   0    3.36    1.00
   8  -6   0    2.89    1.09
   8   6   0    2.66    1.02
   9   6   0    1.14    0.96
   0  -7   0   -0.06    0.20
   0   7   0   -0.20    0.19
   0   7   0   -0.15    0.15
   1  -7   0   16.29    1.02
  -1  -7   0   16.68    0.94
  -1   7   0   16.05    0.84
   1   7   0   15.05    0.90
   1   7   0   16.27    0.95
   2  -7   0   35.34    1.80
   2   7   0   35.10    1.60
   2   7   0   36.55    1.80
  -2   7   0   33.78    1.65
   3  -7   0   23.87    1.40
   3  -7   0   21.90    1.20
   3   7   0   20.93    1.38
  -3   7   0   23.60    1.25
   3   7   0   23.15    1.13
   4  -7   0    5.34    0.65
   4  -7   0    5.32    0.75
   4   7   0    5.87    0.83
  -4   7   0    3.59    0.56
   5  -7   0   75.06    3.49
   5   7   0   72.76    3.66
   6  -7   0    1.42    0.52
   6  -7   0    1.63    0.52
   6   7   0    1.55    0.69
   7  -7   0    1.15    0.55
   7  -7   0    1.38    0.58
   7   7   0    1.78    0.85
   8   7   0    0.25    0.83
   0  -8   0  154.08    6.19
   0   8   0  155.82    6.06
   0   8   0  150.79    6.16
   1  -8   0   34.69    1.75
  -1  -8   0   31.56    1.61
   1   8   0   30.66    1.59
   1   8   0   35.18    1.66
  -1   8   0   34.36    1.53
   2  -8   0   -0.16    0.25
  -2   8   0   -0.08    0.21
   2   8   0    0.20    0.24
   2   8   0   -0.09    0.27
   3  -8   0   99.46    4.44
   3  -8   0  102.69    4.22
   3   8   0  102.76    4.47
   3   8   0   97.76    4.11
  -3   8   0  108.07    4.27
   4  -8   0    8.72    0.87
   4  -8   0   11.46    1.10
   4   8   0   12.33    1.26
  -4   8   0   11.55    0.90
   5  -8   0    1.07    0.41
   5  -8   0    0.04    0.38
  -5   8   0    0.77    0.40
   5   8   0    1.61    0.63
   6  -8   0   -0.06    0.20
   6  -8   0   -0.12    0.39
   6   8   0    0.54    0.59
  -6   8   0   -0.06    0.39
   7  -8   0    8.39    1.12
   7   8   0    7.22    1.31
   8   8   0    0.61    0.84
   0  -9   0    0.16    0.29
   0   9   0    0.12    0.21
   0   9   0   -0.09    0.26
  -1  -9   0   17.10    1.07
   1  -9   0   17.85    1.17
   1   9   0   17.75    1.07
   1   9   0   16.33    1.05
  -1   9   0   18.20    0.96
   2  -9   0  168.14    6.87
   2   9   0  166.09    6.81
  -2   9   0  169.86    6.61
   2   9   0  163.82    6.62
   3  -9   0    2.22    0.53
   3   9   0    3.31    0.63
  -3   9   0    2.19    0.45
   3   9   0    2.50    0.41
   4  -9   0   23.23    1.55
   4  -9   0   22.63    1.33
   4   9   0   22.69    1.59
  -4   9   0   22.71    1.37
   5  -9   0   10.52    1.15
   5  -9   0   10.31    1.01
  -5   9   0    9.12    0.99
   5   9   0    7.50    1.09
   6  -9   0   21.45    1.65
   6   9   0   24.65    2.17
   7  -9   0    3.37    0.77
   7   9   0    4.45    1.09
   8  -9   0   39.24    2.51
   8   9   0   34.62    2.75
   0 -10   0  192.47    7.49
   0  10   0  185.55    7.45
   0  10   0  177.26    7.27
   1 -10   0   26.60    1.58
  -1 -10   0   29.49    1.52
  -1  10   0   26.50    1.34
   1  10   0   26.76    1.49
   1  10   0   27.31    1.48
   2 -10   0   14.25    1.13
   2  10   0   14.53    0.95
  -2  10   0   13.80    0.86
   2  10   0   13.18    1.04
   3 -10   0    9.68    1.07
   3  10   0    8.32    0.98
  -3  10   0    9.96    0.89
   3  10   0    8.30    0.76
   4 -10   0   12.50    1.26
   4  10   0   13.49    1.37
  -4  10   0   11.15    0.96
   5 -10   0    1.25    0.60
   5  10   0    1.21    0.63
   6 -10   0   26.01    1.85
   6  10   0   23.19    1.94
   7 -10   0   18.35    1.77
   7  10   0   18.26    2.02
   8 -10   0    5.84    1.10
   8  10   0    7.90    1.51
   0 -11   0    0.17    0.32
   0  11   0    0.06    0.24
   0  11   0    0.26    0.34
   1 -11   0   46.38    2.37
  -1 -11   0   44.29    2.24
  -1  11   0   44.02    2.31
   1  11   0   47.91    2.25
  -1  11   0   45.04    2.06
   1  11   0   45.73    2.25
   2 -11   0   74.53    3.56
   2  11   0   73.96    3.45
   2  11   0   75.97    3.33
  -2  11   0   78.37    3.22
   3 -11   0    1.08    0.53
   3  11   0    1.16    0.49
   3  11   0    1.72    0.41
  -3  11   0    0.95    0.39
   4 -11   0    0.30    0.45
   4  11   0    0.42    0.50
   5 -11   0   30.49    1.99
   5  11   0   26.68    2.01
   6 -11   0    1.26    0.64
   6  11   0    2.43    0.85
   7 -11   0   23.78    1.90
   7  11   0   24.77    2.37
   8 -11   0    4.30    1.01
   8  11   0    6.91    1.54
  -8  11   0    5.13    1.09
   0 -12   0  213.81    8.62
   0  12   0  206.62    8.58
   0  12   0  215.66    8.41
  -1 -12   0   18.40    1.27
   1 -12   0   17.69    1.37
  -1  12   0   20.03    1.39
   1  12   0   17.82    1.26
   1  12   0   20.07    1.25
  -1  12   0   19.08    1.10
   2 -12   0    0.55    0.46
   2  12   0    0.69    0.42
   2  12   0    1.57    0.47
  -2  12   0    1.24    0.38
   3 -12   0   22.25    1.60
   3  12   0   19.89    1.50
   3  12   0   21.44    1.29
   4 -12   0    2.54    0.72
   4  12   0    2.17    0.69
   5 -12   0   13.32    1.46
   5  12   0   11.50    1.44
   6 -12   0   12.43    1.48
   6  12   0   14.13    1.70
   7 -12   0    0.11    0.57
   7  12   0   -0.75    0.66
   0 -13   0    0.17    0.41
   0  13   0    0.59    0.45
   0  13   0    0.40    0.33
   1 -13   0    5.84    0.90
  -1 -13   0    6.13    0.81
   1  13   0    6.28    0.78
  -1  13   0    7.07    0.94
   1  13   0    5.09    0.76
  -1  13   0    6.68    0.68
   2 -13   0   45.16    2.54
  -2  13   0   47.86    2.55
   2  13   0   45.40    2.31
   2  13   0   44.19    2.38
   3 -13   0    2.18    0.71
   3  13   0    2.20    0.67
   3  13   0    2.62    0.55
   4 -13   0    0.90    0.58
   4  13   0    0.71    0.55
   5 -13   0   30.25    2.15
   5  13   0   32.04    2.22
   6 -13   0    1.11    0.67
   6  13   0    0.44    0.70
   7 -13   0   13.88    1.71
  -7  13   0   15.24    1.75
   7  13   0   15.35    1.95
   0 -14   0   20.68    1.53
   0  14   0   22.32    1.33
   0  14   0   19.57    1.50
  -1 -14   0    0.58    0.44
   1 -14   0    1.19    0.54
  -1  14   0    0.94    0.53
   1  14   0    0.96    0.47
   1  14   0    0.78    0.49
   2 -14   0   22.07    1.68
  -2  14   0   22.69    1.68
   2  14   0   21.05    1.45
   2  14   0   21.94    1.53
   3 -14   0   42.33    2.58
   3  14   0   45.22    2.52
  -3  14   0   41.65    2.53
   4 -14   0    0.87    0.62
   4  14   0    0.93    0.58
  -4  14   0    2.89    0.82
   5 -14   0    7.67    1.21
  -5  14   0    8.74    1.26
   5  14   0   10.10    1.40
   6 -14   0   -0.18    0.59
  -6  14   0    0.32    0.68
   6  14   0   -0.38    0.63
   7 -14   0    0.39    0.69
  -7  14   0   -0.36    0.67
   7  14   0   -0.31    0.80
   0 -15   0   -0.35    0.42
   0  15   0    0.00    0.46
  -1 -15   0    3.62    0.75
   1 -15   0    3.89    0.84
   1  15   0    4.27    0.77
  -1  15   0    4.90    0.86
   1  15   0    3.67    0.71
   2 -15   0    0.89    0.59
   2  15   0    0.42    0.48
  -2  15   0    1.20    0.62
   2  15   0    0.31    0.44
   3 -15   0    0.96    0.70
  -3  15   0    1.31    0.69
   3  15   0    0.77    0.60
   4 -15   0   22.09    2.01
   4  15   0   20.38    1.71
  -4  15   0   16.94    1.79
   5 -15   0   29.54    2.23
  -5  15   0   35.12    2.38
   5  15   0   25.04    2.14
   6 -15   0    4.98    1.09
  -6  15   0    5.32    1.23
   6  15   0    3.96    1.11
   0 -16   0   22.85    1.75
   0  16   0   25.88    1.82
   1 -16   0    1.34    0.69
  -1 -16   0    1.64    0.63
  -1  16   0    2.04    0.74
   1  16   0    1.66    0.65
   2 -16   0    7.87    1.25
  -2  16   0    7.87    1.16
   2  16   0    7.08    0.98
   2  16   0    5.92    0.91
   3 -16   0   65.02    3.44
   3  16   0   56.00    3.14
  -3  16   0   60.98    3.38
   4 -16   0   17.67    1.87
  -4  16   0   19.29    1.91
   4  16   0   19.14    1.84
   5 -16   0   16.34    1.85
  -5  16   0   14.40    1.79
   5  16   0   15.35    1.83
   6 -16   0   -0.52    0.68
  -6  16   0   -0.44    0.69
   6  16   0    0.30    0.80
   0 -17   0   -0.67    0.50
   0  17   0   -0.57    0.55
  -1 -17   0    8.98    1.18
   1 -17   0   10.45    1.33
   1  17   0   10.36    1.27
  -1  17   0   11.20    1.36
   2 -17   0    2.30    0.80
   2  17   0    3.31    0.80
  -2  17   0    2.04    0.78
   3 -17   0    1.59    0.85
   3  17   0    2.15    0.74
  -3  17   0    0.84    0.72
   4 -17   0   12.14    1.68
   4  17   0   14.62    1.63
  -4  17   0   12.16    1.61
   5 -17   0   29.78    2.36
  -5  17   0   27.24    2.48
   5  17   0   28.82    2.30
   0 -18   0    0.84    0.66
   0  18   0    0.02    0.61
   1 -18   0    4.55    1.04
  -1 -18   0    5.82    1.04
  -1  18   0    5.89    1.10
   1  18   0    6.91    1.13
   2 -18   0   42.24    2.76
  -2  18   0   41.33    2.75
   3 -18   0   36.69    2.58
  -3  18   0   36.20    2.68
   4 -18   0   29.77    2.33
  -4  18   0   26.54    2.54
   4  18   0   24.70    2.91
   5 -18   0    7.54    1.39
  -5  18   0    6.39    1.38
   5  18   0    6.18    1.30
   0 -19   0   -0.74    0.57
   0  19   0    0.98    0.78
   1 -19   0    9.83    1.41
  -1 -19   0    8.88    1.26
  -1  19   0    6.59    1.26
   1  19   0   10.11    1.36
   2 -19   0    7.10    1.29
  -2  19   0    6.14    1.23
   3 -19   0    1.51    0.94
  -3  19   0    0.75    0.87
   4 -19   0   12.22    1.70
  -4  19   0   16.24    1.97
   0 -20   0    6.05    1.20
   0  20   0    5.60    1.18
   1 -20   0    0.19    0.75
  -1  20   0    1.62    0.90
   1  20   0    1.60    0.78
   2 -20   0    0.97    0.79
  -2  20   0    1.50    0.90
   3 -20   0   33.99    2.93
  -3  20   0   34.03    2.65
   0 -21   0    0.23    0.76
   0  21   0   -0.32    0.79
   1 -21   0    0.89    0.84
  -1  21   0    1.63    0.91
   2 -21   0    5.01    1.24
  -2  21   0    6.78    1.47
   9   0  -1   -1.43    0.56
   8   0  -1    0.88    0.70
   7   0  -1    0.23    0.53
   6   0  -1   -0.33    0.36
   6   0  -1   -0.18    0.24
   5   0  -1    0.10    0.20
   5   0  -1    0.17    0.35
   4   0  -1    0.16    0.31
   4   0  -1   -0.17    0.15
   3   0  -1    0.05    0.22
   3   0  -1    0.07    0.14
   2   0  -1   -0.19    0.11
   2   0  -1   -0.09    0.19
   1   0  -1   -0.05    0.06
  -1   0   1    0.04    0.06
   1   0  -1   -0.13    0.10
   0   0  -1   -0.81    0.01
   0   0  -1   -0.81    0.01
   0   0   1   -0.82    0.01
   0   0   1   -0.81    0.01
   1   0   1    0.05    0.08
   1   0   1    0.00    0.10
   2   0   1   -0.14    0.16
   2   0   1   -0.28    0.13
   3   0   1    0.00    0.16
   3   0   1   -0.02    0.21
   4   0   1    0.01    0.30
   4   0   1   -0.15    0.19
   5   0   1    0.09    0.37
   5   0   1   -0.21    0.21
   6   0   1    0.43    0.49
   6   0   1    0.29    0.29
   7   0   1    0.56    0.53
   8   0   1   -0.35    0.58
   9   0   1   -0.03    0.68
   9  -1  -1    0.63    0.72
   9   1  -1    0.41    0.77
   8  -1  -1   -0.04    0.63
   8   1  -1    0.23    0.63
   7  -1  -1    1.47    0.65
   7   1  -1    2.22    0.72
   6  -1  -1    5.35    0.89
   6  -1  -1    5.92    0.67
   6   1  -1    6.30    0.97
   5  -1  -1    0.63    0.27
   5  -1  -1    0.02    0.35
   5   1  -1    0.25    0.38
   4  -1  -1   19.74    1.08
   4  -1  -1   22.35    1.31
   4   1  -1   20.63    1.32
   4   1  -1   20.13    1.00
   3  -1  -1  130.13    5.51
   3  -1  -1  150.43    5.72
   3   1  -1  145.13    5.74
   2  -1  -1  443.94   16.07
   2  -1  -1  410.93   15.96
   2   1  -1  412.80   16.08
   1  -1  -1   50.17    1.94
   1  -1  -1   47.74    1.91
   1   1  -1   45.71    1.95
   0  -1   1    5.43    0.30
   0   1   1    6.71    0.32
   1  -1   1   34.09    1.49
   1   1   1   39.70    1.54
   1   1   1   35.24    1.47
   2  -1   1   -0.02    0.16
   2  -1   1   -0.17    0.13
   2   1   1    0.14    0.21
   2   1   1    0.12    0.14
   3  -1   1  136.90    5.31
   3  -1   1  125.57    5.18
   3   1   1  131.05    5.12
   3   1   1  130.43    5.34
   4  -1   1    9.03    0.69
   4  -1   1   11.84    1.05
   4   1   1    9.52    0.93
   4   1   1    8.57    0.62
   5  -1   1    0.06    0.24
   5  -1   1    0.69    0.38
   5   1   1    0.03    0.34
   5   1   1    0.20    0.23
   6  -1   1   12.83    0.95
   6  -1   1   13.08    1.32
   6   1   1   12.25    1.38
   7  -1   1    0.73    0.58
   7   1   1   -0.20    0.50
   8  -1   1    7.58    1.29
   8   1   1    5.78    1.26
   9  -1   1   -0.77    0.63
   9   1   1    0.34    0.72
   9  -2  -1   -0.80    0.62
   9   2  -1    0.28    0.75
   8  -2  -1    1.62    0.73
   8   2  -1   -0.33    0.66
   7  -2  -1   -0.24    0.51
   7   2  -1    0.28    0.56
   6  -2  -1   47.99    2.57
   6  -2  -1   45.38    2.23
   6   2  -1   44.63    2.61
   5  -2  -1   39.84    2.20
   5  -2  -1   42.59    2.01
   5   2  -1   42.84    2.31
   4  -2  -1    5.37    0.68
   4  -2  -1    4.84    0.54
   4   2  -1    4.08    0.65
   3  -2  -1    6.40    0.56
   3  -2  -1    5.99    0.62
   3   2  -1    6.40    0.68
   2  -2  -1  317.98   12.06
   2  -2  -1  308.52   12.02
   2   2  -1  320.54   12.12
   1  -2  -1    0.04    0.10
   1  -2  -1    0.18    0.15
   1   2  -1    0.11    0.15
  -1   2   1    0.08    0.13
   0  -2   1   51.01    2.04
   0   2   1   51.87    2.05
   0   2   1   52.45    2.05
   0   2  -1   51.13    1.98
   1  -2   1   54.48    2.15
   1  -2   1   53.88    2.24
   1   2   1   55.13    2.18
   1   2   1   56.23    2.27
   2  -2   1   94.61    4.28
   2  -2   1  107.11    4.33
   2   2   1  115.06    4.25
   2   2   1  120.01    4.43
   3  -2   1   12.16    0.84
   3  -2   1   13.04    0.80
   3   2   1   12.68    0.69
   3   2   1   14.21    0.94
   4  -2   1    1.24    0.34
   4  -2   1    1.74    0.43
   4   2   1    0.99    0.26
   4   2   1    1.87    0.49
   5  -2   1   19.93    1.36
   5  -2   1   18.69    1.18
   5   2   1   21.16    1.44
   5   2   1   20.14    1.07
   6  -2   1   14.50    1.07
   6  -2   1   14.69    1.42
   6   2   1   18.75    1.71
   7  -2   1    1.40    0.65
   7   2   1    1.15    0.69
   8  -2   1    0.32    0.64
   8   2   1   -0.06    0.68
   9  -2   1    1.75    0.88
   9   2   1    1.33    0.89
   9  -3  -1    2.72    0.96
   9   3  -1    3.48    1.09
   8  -3  -1   31.93    2.30
   8   3  -1   33.60    2.45
   7  -3  -1    2.79    0.78
   7   3  -1    2.01    0.79
   6  -3  -1   13.03    1.35
   6  -3  -1   11.16    1.04
   6   3  -1   13.86    1.43
   5  -3  -1    4.69    0.63
   5  -3  -1    4.86    0.75
   5   3  -1    4.71    0.76
   4  -3  -1  171.11    7.01
   4  -3  -1  170.21    6.89
   4   3  -1  178.35    7.12
   3  -3  -1  122.93    4.88
   3  -3  -1  119.80    4.83
   3   3  -1  115.86    4.95
   2  -3  -1   -0.14    0.17
   2  -3  -1    0.20    0.17
   2   3  -1   -0.28    0.18
   1  -3  -1   25.89    1.26
  -1  -3   1   28.07    1.15
   1   3  -1   29.35    1.15
  -1   3   1   27.91    1.23
   1   3  -1   26.86    1.25
   0  -3   1  159.20    6.15
   0  -3  -1  158.32    6.16
   0   3   1  161.27    6.15
   0   3  -1  162.59    6.07
   0   3   1  160.29    6.16
   1  -3   1   88.23    3.42
   1  -3   1   89.63    3.56
   1   3   1   87.70    3.47
   1   3   1   90.56    3.58
   2  -3   1    8.20    0.52
   2  -3   1    7.74    0.59
   2   3   1    8.63    0.65
   2   3   1    7.79    0.52
   3  -3   1  181.88    7.11
   3  -3   1  176.37    7.12
   3   3   1  187.44    7.26
   3   3   1  176.85    6.94
   4  -3   1   74.56    3.20
   4  -3   1   71.65    3.13
   4   3   1   71.48    3.31
   4   3   1   69.58    2.92
   5  -3   1   43.67    2.23
   5  -3   1   41.88    2.10
   5   3   1   44.34    2.36
   5   3   1   41.09    1.88
   6  -3   1    2.38    0.65
   6  -3   1    2.17    0.51
   6   3   1    4.35    0.87
   7  -3   1    0.53    0.56
   7   3   1    0.84    0.68
   8  -3   1    0.52    0.63
   8   3   1    0.51    0.70
   9  -3   1    2.92    1.00
   9   3   1    3.53    1.12
   9  -4  -1   -0.31    0.52
   9   4  -1   -0.18    0.79
   8  -4  -1    7.30    1.24
   8   4  -1    7.87    1.35
   7  -4  -1   17.08    1.63
   7  -4  -1   16.43    1.66
   7   4  -1   18.66    1.89
   6  -4  -1   84.12    3.81
   6  -4  -1   86.27    4.04
   6   4  -1   86.22    4.20
   5  -4  -1   70.15    3.23
   5  -4  -1   67.05    3.08
   5   4  -1   66.60    3.32
   4  -4  -1    0.47    0.28
   4  -4  -1    0.85    0.35
   4   4  -1    0.87    0.38
   3  -4  -1   56.46    2.58
   3  -4  -1   62.02    2.60
   3   4  -1   56.80    2.68
   2  -4  -1   68.76    2.95
  -2   4   1   67.56    2.90
   2   4  -1   73.18    3.00
  -1  -4   1   33.61    1.40
   1  -4  -1   30.08    1.49
   1   4  -1   33.65    1.39
  -1   4   1   33.13    1.48
   1   4  -1   34.14    1.48
   0  -4   1   38.89    1.69
   0  -4  -1   39.67    1.70
   0   4  -1   38.61    1.59
   0   4   1   39.79    1.69
   0   4   1   37.86    1.67
   1  -4   1    4.27    0.44
   1   4   1    5.23    0.41
  -1   4  -1    4.22    0.31
   1   4   1    4.97    0.48
   2  -4   1   35.53    1.54
   2  -4   1   33.29    1.65
   2   4   1   36.70    1.54
   2   4   1   35.50    1.72
   3  -4   1   11.95    0.83
   3   4   1   11.72    0.92
   4  -4   1    2.00    0.42
   4  -4   1    1.70    0.41
   4   4   1    1.61    0.47
   5  -4   1   57.02    2.63
   5  -4   1   52.73    2.65
   5   4   1   53.31    2.82
   6  -4   1   35.75    1.97
   6  -4   1   36.24    2.10
   6   4   1   34.68    2.22
   7  -4   1    1.01    0.50
   7  -4   1    0.76    0.54
   7   4   1   -0.11    0.66
   8  -4   1    0.09    0.58
   8   4   1    0.72    0.75
   9  -4   1    4.77    1.13
   9   4   1    6.30    1.37
   9  -5  -1    4.88    1.23
   9   5  -1    5.24    1.38
   8  -5  -1   31.12    2.18
   8   5  -1   27.49    2.27
   7  -5  -1   16.50    1.43
   7  -5  -1   13.98    1.51
   7   5  -1   17.65    1.82
   6  -5  -1    1.73    0.57
   6  -5  -1    2.63    0.59
   6   5  -1    4.39    0.93
   5  -5  -1    2.10    0.46
   5  -5  -1    1.50    0.47
   5   5  -1    1.98    0.58
   4  -5  -1   27.97    1.54
   4  -5  -1   26.25    1.52
   4   5  -1   29.88    1.71
   3  -5  -1  103.49    4.47
   3   5  -1  112.03    4.58
   2  -5  -1    1.96    0.33
   2  -5  -1    1.82    0.37
  -2   5   1    1.99    0.34
   2   5  -1    1.40    0.36
   1  -5  -1    5.85    0.55
  -1  -5   1    5.48    0.43
   1   5  -1    6.12    0.44
   1   5  -1    6.00    0.48
  -1   5   1    6.78    0.58
   0  -5  -1   47.79    2.06
   0  -5   1   47.47    2.05
   0   5   1   47.03    2.04
   0   5  -1   47.24    1.93
   0   5   1   46.62    2.00
   1  -5   1  167.09    6.43
   1   5   1  158.82    6.39
   1   5   1  164.20    6.31
  -1   5  -1  160.92    6.23
   2  -5   1   73.35    3.41
   2  -5   1   82.46    3.26
   2   5   1   85.45    3.49
   2   5   1   81.62    3.26
  -2   5  -1   82.66    3.28
   3  -5   1  275.10   10.93
   3  -5   1  276.44   10.80
   3   5   1  288.48   11.03
   4  -5   1  142.75    5.79
   4   5   1  136.42    5.91
   5  -5   1    0.18    0.30
   5  -5   1    0.13    0.33
   5   5   1    0.36    0.43
   6  -5   1   -0.34    0.33
   6  -5   1   -0.16    0.36
   6   5   1   -0.01    0.47
   7  -5   1    2.16    0.71
   7  -5   1    2.59    0.67
   7   5   1    2.55    0.87
   8  -5   1    0.19    0.57
   8   5   1    2.11    0.90
   9   5   1    8.74    1.59
   9   6  -1    3.62    1.27
   8  -6  -1   14.19    1.68
   8   6  -1   15.71    1.87
   7  -6  -1    1.15    0.53
   7  -6  -1    1.27    0.57
   7   6  -1    1.18    0.76
   6  -6  -1   60.79    2.86
   6  -6  -1   55.67    2.88
   6   6  -1   51.90    3.04
   5  -6  -1   41.26    2.15
   5  -6  -1   40.82    2.14
   5   6  -1   39.01    2.31
   4  -6  -1   19.68    1.26
   4  -6  -1   23.89    1.39
   4   6  -1   23.92    1.50
   3  -6  -1   56.94    2.69
   3  -6  -1   60.44    2.60
  -3   6   1   57.03    2.62
   3   6  -1   60.54    2.77
   2  -6  -1  130.75    5.16
   2  -6  -1  125.05    5.27
  -2   6   1  128.08    5.18
   2   6  -1  132.12    5.05
   2   6  -1  130.04    5.27
   1  -6  -1    2.24    0.38
  -1  -6   1    3.02    0.37
   1   6  -1    2.30    0.32
  -1   6   1    2.08    0.34
   1   6  -1    1.88    0.32
   0  -6   1  124.05    4.97
   0  -6  -1  127.51    4.99
   0   6  -1  121.93    4.83
   0   6   1  121.75    4.96
   0   6   1  125.61    4.92
  -1  -6  -1   21.58    1.05
   1  -6   1   19.65    1.12
   1   6   1   19.53    1.09
   1   6   1   19.80    1.03
  -1   6  -1   19.50    0.91
   2  -6   1   13.93    0.94
   2  -6   1   13.61    0.74
  -2   6  -1   14.25    0.77
   2   6   1   13.85    0.94
   2   6   1   13.51    0.78
   3  -6   1   11.03    0.89
   3  -6   1   12.36    0.78
   3   6   1   13.45    0.98
   3   6   1   10.82    0.74
   4  -6   1   29.78    1.59
   4  -6   1   31.59    1.72
   4   6   1   29.97    1.81
   5  -6   1   24.46    1.54
   5   6   1   24.26    1.70
   6  -6   1   11.53    1.21
   6  -6   1   10.27    1.18
   6   6   1   11.40    1.41
   7  -6   1   14.88    1.42
   7  -6   1   13.75    1.45
   7   6   1   13.99    1.63
   8   6   1    7.97    1.47
   9   6   1    3.73    1.19
   9   7  -1    2.94    1.21
   8   7  -1   34.07    2.61
   7  -7  -1    0.25    0.46
   7  -7  -1   -0.25    0.40
   7   7  -1   -0.41    0.61
   6  -7  -1    2.82    0.65
   6  -7  -1    2.86    0.67
   6   7  -1    2.49    0.78
   5  -7  -1    4.81    0.75
   5  -7  -1    4.96    0.75
  -5   7   1    4.55    0.74
   5   7  -1    4.12    0.80
   4  -7  -1   48.82    2.47
   4  -7  -1   51.16    2.38
   4   7  -1   48.39    2.56
  -4   7   1   50.57    2.42
   3  -7  -1   46.43    2.28
   3  -7  -1   45.13    2.13
   3   7  -1   47.26    2.33
  -3   7   1   47.07    2.18
   2  -7  -1    2.68    0.50
   2   7  -1    2.57    0.47
   2   7  -1    2.96    0.37
  -2   7   1    3.10    0.47
  -1  -7   1   22.61    1.15
   1  -7  -1   20.66    1.22
   1   7  -1   22.72    1.16
  -1   7   1   23.31    1.13
   1   7  -1   20.65    1.12
   0  -7  -1    0.76    0.30
   0  -7   1    1.06    0.31
   0   7   1    0.55    0.27
   0   7   1    0.64    0.23
   0   7  -1    0.94    0.22
   1  -7   1   96.19    4.14
  -1  -7  -1  101.03    4.06
  -1   7  -1  100.27    3.89
   1   7   1   99.57    4.05
   1   7   1   97.18    4.09
   2  -7   1  217.97    8.66
  -2   7  -1  212.89    8.41
   2   7   1  219.62    8.44
   2   7   1  220.52    8.65
   3  -7   1  135.02    5.63
   3  -7   1  132.26    5.37
   3   7   1  136.17    5.67
   3   7   1  133.58    5.34
  -3   7  -1  136.35    5.40
   4  -7   1   77.66    3.54
   4  -7   1   75.84    3.34
   4   7   1   76.94    3.62
   5  -7   1   16.09    1.26
   5  -7   1   15.16    1.12
   5   7   1   16.43    1.54
   6  -7   1    0.64    0.35
   6  -7   1    2.03    0.62
   6   7   1    1.35    0.71
   7  -7   1   13.55    1.40
   7   7   1   14.14    1.69
   8   7   1    0.26    0.82
   8   8  -1    0.92    0.87
   7  -8  -1    3.75    0.84
   7   8  -1    1.89    0.88
   6  -8  -1   10.59    1.25
   6  -8  -1   12.15    1.28
  -6   8   1   10.27    1.20
   6   8  -1   13.23    1.55
   5  -8  -1   38.11    2.13
   5  -8  -1   41.91    2.28
  -5   8   1   43.01    2.25
   5   8  -1   42.47    2.43
   4  -8  -1   71.04    3.25
   4  -8  -1   65.88    3.05
   4   8  -1   67.89    3.31
  -4   8   1   67.57    3.11
   3  -8  -1   10.90    1.04
   3  -8  -1   11.40    0.83
   3   8  -1   11.82    0.72
  -3   8   1   12.10    0.87
   3   8  -1   11.36    0.96
  -2  -8   1   11.37    0.72
   2  -8  -1   10.83    0.98
   2   8  -1   10.61    0.72
   2   8  -1   10.23    0.83
  -2   8   1   10.62    0.80
  -1  -8   1   16.38    0.96
   1  -8  -1   15.09    1.04
  -1   8   1   15.62    1.02
  -1   8   1   15.73    0.89
   1   8  -1   14.78    0.92
   1   8  -1   14.99    0.92
   0  -8   1   55.48    2.54
   0  -8  -1   57.37    2.56
   0   8  -1   57.74    2.39
   0   8   1   54.64    2.52
   0   8   1   56.27    2.46
  -1  -8  -1   37.32    1.76
   1  -8   1   37.79    1.86
   1   8   1   36.58    1.76
   1   8   1   34.07    1.77
  -1   8  -1   36.28    1.58
   2  -8   1   52.95    2.53
  -2   8  -1   53.87    2.28
   2   8   1   53.50    2.50
   2   8   1   49.62    2.30
   3  -8   1   30.15    1.51
   3  -8   1   33.61    1.81
  -3   8  -1   33.55    1.56
   3   8   1   29.59    1.76
   3   8   1   30.15    1.50
   4  -8   1    0.24    0.27
   4  -8   1    0.71    0.45
   4   8   1    1.18    0.49
  -4   8  -1    0.11    0.27
   5  -8   1    3.44    0.72
   5  -8   1    4.07    0.64
   5   8   1    4.15    0.85
  -5   8  -1    3.14    0.60
   6  -8   1   36.74    2.17
   6   8   1   34.21    2.35
   7  -8   1    0.96    0.54
   7   8   1    0.59    0.75
   8   8   1    2.69    1.13
   8   9  -1    1.76    1.00
  -8   9   1    2.32    0.98
   7  -9  -1    1.02    0.60
   7   9  -1    1.52    0.81
   6  -9  -1    0.54    0.49
   6   9  -1    0.56    0.61
   5  -9  -1   -0.05    0.31
   5  -9  -1   -0.20    0.37
   5   9  -1    0.00    0.48
  -5   9   1    0.11    0.35
   4  -9  -1   60.04    2.70
   4  -9  -1   59.31    2.90
   4   9  -1   55.19    2.91
  -4   9   1   54.30    2.69
   3  -9  -1    7.55    0.91
  -3   9   1    6.55    0.75
   3   9  -1    6.65    0.60
   3   9  -1    7.36    0.86
   2  -9  -1    0.50    0.33
  -2  -9   1    0.53    0.25
   2   9  -1    0.22    0.25
   2   9  -1    0.12    0.30
  -2   9   1    0.61    0.29
  -1  -9   1   51.65    2.32
   1  -9  -1   48.58    2.42
  -1   9   1   50.58    2.24
  -1   9   1   48.87    2.39
   1   9  -1   49.98    2.28
   1   9  -1   50.70    2.30
   0  -9  -1   55.20    2.61
   0  -9   1   59.72    2.63
   0   9  -1   56.60    2.43
   0   9   1   55.50    2.50
   0   9   1   56.58    2.60
  -1  -9  -1   67.91    2.99
   1  -9   1   68.51    3.09
  -1   9  -1   68.24    2.78
   1   9   1   67.08    3.00
   1   9   1   66.62    2.98
   2  -9   1    7.70    0.88
   2   9   1    9.96    0.83
   2   9   1   11.52    1.02
  -2   9  -1    8.92    0.62
   3  -9   1   42.70    2.24
   3   9   1   43.64    2.26
   3   9   1   42.06    1.94
  -3   9  -1   39.47    1.95
   4  -9   1  150.63    6.18
   4  -9   1  142.55    5.82
   4   9   1  136.52    6.16
  -4   9  -1  147.71    5.88
   4   9   1  137.98    6.03
   5  -9   1    3.79    0.77
   5   9   1    2.87    0.76
   6  -9   1    3.73    0.80
   6   9   1    5.39    1.07
   7  -9   1    0.70    0.56
   7   9   1   -0.85    0.64
   8  -9   1    8.30    1.23
   8   9   1    4.15    1.28
   8 -10  -1    9.00    1.31
   8  10  -1    7.90    1.56
  -8  10   1   10.00    1.38
   7 -10  -1   -0.54    0.48
   7  10  -1   -0.47    0.70
   6 -10  -1    7.52    1.09
   6  10  -1   10.16    1.41
   5 -10  -1    0.93    0.51
   5  10  -1    0.56    0.58
   4 -10  -1   22.45    1.63
  -4  10   1   25.48    1.55
   4  10  -1   27.51    1.75
   3 -10  -1  113.21    4.66
  -3  10   1   99.98    4.41
   3  10  -1   98.73    4.54
   3  10  -1  102.80    4.23
   2 -10  -1    7.47    0.89
  -2 -10   1    7.17    0.71
   2  10  -1    7.28    0.71
  -2  10   1    6.85    0.69
   2  10  -1    6.07    0.75
   1 -10  -1   24.07    1.48
  -1 -10   1   23.08    1.35
  -1  10   1   24.82    1.28
  -1  10   1   22.64    1.43
   1  10  -1   23.46    1.35
   1  10  -1   24.25    1.33
   0 -10   1  111.38    4.99
   0 -10  -1  121.17    5.05
   0  10   1  120.29    4.90
   0  10  -1  119.18    4.99
   0  10   1  119.22    5.02
   0  10  -1  124.09    4.83
  -1 -10  -1    7.23    0.76
   1 -10   1    7.14    0.84
  -1  10  -1    7.33    0.55
   1  10   1    7.78    0.80
   1  10   1    9.55    0.85
   2 -10   1    0.09    0.34
   2  10   1    1.60    0.39
   2  10   1    1.79    0.49
  -2  10  -1    1.25    0.27
   3 -10   1    1.24    0.50
   3  10   1    0.52    0.31
  -3  10  -1    0.54    0.30
   3  10   1    0.64    0.45
   4 -10   1    7.05    0.95
   4  10   1    4.82    0.87
   5 -10   1    3.52    0.76
   5  10   1    1.59    0.69
   6 -10   1    2.16    0.70
   6  10   1    1.93    0.81
   7 -10   1    5.30    1.00
   7  10   1    5.29    1.22
   8 -10   1    2.30    0.79
   8  10   1    1.79    1.06
   8 -11  -1    8.49    1.30
  -8  11   1    9.53    1.39
   8  11  -1   11.64    1.82
   7 -11  -1    0.03    0.53
  -7  11   1    0.17    0.54
   7  11  -1    0.28    0.75
   6 -11  -1    7.09    1.09
   6  11  -1    6.08    1.19
   5 -11  -1    3.13    0.74
   5  11  -1    1.68    0.70
   4 -11  -1    1.41    0.57
   4  11  -1    1.08    0.54
   3 -11  -1   27.78    1.77
   3  11  -1   29.13    1.47
  -3  11   1   25.78    1.52
   3  11  -1   26.45    1.70
   2 -11  -1    1.62    0.50
  -2 -11   1    2.82    0.48
   2  11  -1    3.39    0.53
  -2  11   1    1.90    0.40
  -2  11   1    1.71    0.52
   2  11  -1    1.99    0.52
  -1 -11   1   40.77    2.18
   1 -11  -1   45.90    2.34
  -1  11   1   44.78    2.09
   1  11  -1   45.62    2.16
  -1  11   1   45.24    2.31
   1  11  -1   46.04    2.22
   0 -11  -1   65.06    3.02
   0 -11   1   65.25    3.02
   0  11   1   63.09    2.85
   0  11   1   64.05    3.00
   0  11  -1   65.45    3.00
   0  11  -1   62.49    2.77
  -1 -11  -1   86.81    3.75
   1 -11   1   83.56    3.83
   1  11   1   82.96    3.72
  -1  11  -1   83.08    3.47
   1  11   1   87.32    3.73
   2 -11   1   14.79    1.33
  -2  11  -1   15.12    0.88
   2  11   1   16.23    1.09
   2  11   1   16.74    1.20
   3 -11   1   -0.54    0.34
   3  11   1    0.32    0.33
   3  11   1    0.67    0.46
   4 -11   1   30.29    1.93
   4  11   1   28.43    1.92
   5 -11   1    0.05    0.46
   5  11   1   -0.27    0.47
   6 -11   1   16.83    1.68
   6  11   1   18.22    1.93
   7 -11   1   20.65    1.97
   7  11   1   24.54    2.39
   8 -11   1    1.48    0.76
   8  11   1    1.52    1.01
   7 -12  -1   19.29    1.86
  -7  12   1   15.27    1.67
   7  12  -1   13.29    1.79
   6 -12  -1    1.77    0.72
   6  12  -1    1.48    0.77
  -6  12   1    1.93    0.74
   5 -12  -1    3.42    0.82
   5  12  -1    3.76    0.93
   4 -12  -1    6.16    0.96
   4  12  -1    3.37    0.80
   3 -12  -1    8.24    1.08
   3  12  -1    8.97    1.06
   3  12  -1    7.46    0.78
  -3  12   1    8.52    1.05
   2 -12  -1   56.33    2.80
  -2 -12   1   50.62    2.49
   2  12  -1   52.43    2.60
   2  12  -1   53.00    2.52
  -2  12   1   53.61    2.44
  -2  12   1   51.05    2.72
  -1 -12   1  168.01    6.85
   1 -12  -1  167.99    7.01
  -1  12   1  164.35    6.69
   1  12  -1  166.51    6.83
   1  12  -1  166.26    6.78
  -1  12   1  168.37    6.97
   0 -12  -1    6.18    0.83
   0 -12   1    6.30    0.85
   0  12   1    7.25    0.87
   0  12   1    7.90    0.78
   0  12  -1    7.46    0.87
   1 -12   1    6.04    0.85
  -1 -12  -1    5.60    0.77
  -1  12  -1    6.36    0.59
   1  12   1    4.99    0.72
   1  12   1    5.55    0.72
   2 -12   1    5.93    0.88
   2  12   1    5.87    0.75
   2  12   1    5.11    0.78
   3 -12   1   46.22    2.61
   3  12   1   48.56    2.59
   3  12   1   47.64    2.31
   4 -12   1   13.36    1.43
   4  12   1   12.19    1.41
   5 -12   1    4.17    0.89
   5  12   1    5.98    1.06
   6 -12   1   11.76    1.45
   6  12   1   10.59    1.55
   7 -12   1    0.01    0.60
   7  12   1    1.08    0.85
   7 -13  -1    7.66    1.29
   7  13  -1   11.23    1.68
  -7  13   1   10.79    1.50
   6 -13  -1    1.08    0.68
   6  13  -1    0.41    0.74
  -6  13   1    0.59    0.65
   5 -13  -1    1.23    0.68
  -5  13   1    3.23    0.81
   5  13  -1    2.75    0.86
   4 -13  -1    0.15    0.52
  -4  13   1    0.25    0.52
   4  13  -1    0.51    0.54
   3 -13  -1   11.60    1.34
   3  13  -1   11.65    1.21
  -3  13   1    8.94    1.15
   3  13  -1    9.63    1.02
  -2 -13   1   10.43    0.98
   2 -13  -1    9.21    1.12
   2  13  -1    8.52    0.91
  -2  13   1   11.95    1.25
   2  13  -1    6.99    0.88
   1 -13  -1   11.73    1.21
  -1 -13   1   12.62    1.15
   1  13  -1   11.10    1.02
  -1  13   1    9.40    0.84
  -1  13   1   10.73    1.14
   1  13  -1   14.16    1.09
   0 -13   1   49.72    2.67
   0 -13  -1   56.85    2.75
   0  13  -1   52.97    2.69
   0  13   1   51.74    2.51
   0  13   1   52.87    2.69
   0  13  -1   53.09    2.45
   1 -13   1   41.44    2.31
  -1 -13  -1   38.70    2.18
   1  13   1   40.01    2.20
  -1  13  -1   43.33    2.31
   1  13   1   41.49    2.16
   2 -13   1    3.68    0.77
   2  13   1    2.92    0.61
   2  13   1    2.54    0.64
   3 -13   1   25.91    1.82
   3  13   1   22.35    1.67
   3  13   1   26.76    1.54
   4 -13   1    0.49    0.52
   4  13   1    0.42    0.57
   5 -13   1   12.02    1.42
   5  13   1   11.71    1.48
   6 -13   1   12.78    1.58
   6  13   1   14.70    1.77
   7 -13   1   16.29    1.84
   7  13   1   14.75    1.90
   7 -14  -1    1.26    0.77
   7  14  -1    2.42    1.00
  -7  14   1    0.82    0.78
   6 -14  -1    0.54    0.71
  -6  14   1    0.81    0.74
   6  14  -1    1.47    0.82
   5 -14  -1    2.52    0.83
   5  14  -1    2.89    0.91
  -5  14   1    4.82    1.05
   4 -14  -1   -0.02    0.55
   4  14  -1   -0.07    0.53
  -4  14   1   -0.12    0.56
   3 -14  -1   24.73    1.87
   3  14  -1   25.63    1.74
  -3  14   1   24.50    1.84
  -2 -14   1   10.04    1.04
   2 -14  -1   12.70    1.36
   2  14  -1   11.48    1.10
   2  14  -1   10.61    1.14
  -2  14   1   10.82    1.26
  -1 -14   1    2.11    0.57
   1 -14  -1    3.21    0.74
   1  14  -1    3.18    0.66
  -1  14   1    2.53    0.66
   1  14  -1    2.32    0.54
   0 -14   1   16.92    1.33
   0 -14  -1   14.04    1.38
   0  14   1   13.95    1.34
   0  14  -1   14.04    1.31
   0  14   1   16.10    1.15
  -1 -14  -1    7.64    0.98
   1 -14   1    6.95    0.99
  -1  14  -1    6.50    0.94
   1  14   1    8.11    0.97
   1  14   1    5.76    0.82
   2 -14   1    4.37    0.87
  -2  14  -1    5.72    0.91
   2  14   1    3.91    0.72
   2  14   1    4.44    0.81
   3 -14   1    8.15    1.13
   3  14   1    8.33    1.11
   4 -14   1   -0.69    0.45
   4  14   1    0.34    0.56
   5 -14   1    6.43    1.14
   5  14   1    6.93    1.22
   6 -14   1    3.78    0.97
   6  14   1    3.62    1.07
   7 -14   1    3.28    1.01
  -7  14  -1    6.55    1.23
   7  14   1    3.84    1.17
   6 -15  -1    3.13    0.99
   6  15  -1    4.45    1.12
  -6  15   1    5.33    1.19
   5 -15  -1    0.02    0.60
   5  15  -1   -0.33    0.60
  -5  15   1   -0.11    0.65
   4 -15  -1   13.52    1.62
  -4  15   1   13.14    1.52
   4  15  -1   13.56    1.55
   3 -15  -1    3.44    0.94
   3  15  -1    3.55    0.80
  -3  15   1    4.04    0.92
   2 -15  -1   24.65    1.84
  -2 -15   1   24.38    1.63
  -2  15   1   25.17    1.84
   2  15  -1   25.08    1.63
   2  15  -1   24.64    1.67
   1 -15  -1    4.42    0.88
  -1 -15   1    3.38    0.72
   1  15  -1    4.35    0.77
  -1  15   1    4.94    0.91
   0 -15   1    2.88    0.74
   0 -15  -1    3.02    0.77
   0  15  -1    2.26    0.67
   0  15   1    1.14    0.60
  -1 -15  -1    0.65    0.49
   1 -15   1   -0.03    0.47
   1  15   1   -0.15    0.46
   1  15   1    0.53    0.46
  -1  15  -1    0.86    0.57
   2 -15   1    3.12    0.82
   2  15   1    2.00    0.64
   2  15   1    1.83    0.63
  -2  15  -1    2.13    0.75
   3 -15   1    5.09    1.05
   3  15   1    5.38    0.96
  -3  15  -1    4.55    0.96
   4 -15   1   -0.18    0.59
   4  15   1    1.91    0.73
   5 -15   1    1.19    0.73
   5  15   1    1.61    0.81
   6 -15   1    7.27    1.32
  -6  15  -1    7.74    1.37
   6  15   1    7.09    1.34
   6 -16  -1    1.23    0.90
  -6  16   1    0.63    0.78
   6  16  -1    0.52    0.81
   5 -16  -1    0.22    0.67
   5  16  -1    0.42    0.68
  -5  16   1    0.26    0.74
   4 -16  -1    1.20    0.72
   4  16  -1    1.24    0.69
  -4  16   1   -0.50    0.57
   3 -16  -1    0.52    0.61
  -3  16   1    0.36    0.63
   3  16  -1    0.76    0.56
   2 -16  -1   23.93    2.08
  -2  16   1   23.66    1.87
   2  16  -1   27.25    2.64
   2  16  -1   23.52    1.65
  -1 -16   1   13.62    1.36
   1 -16  -1   13.26    1.46
  -1  16   1   13.22    1.43
   1  16  -1   14.29    1.37
   0 -16   1   11.48    1.27
   0 -16  -1   10.05    1.23
   0  16   1    9.08    1.19
   0  16  -1   10.49    1.26
   1 -16   1    5.25    0.98
  -1 -16  -1    4.47    0.88
  -1  16  -1    4.26    0.88
   1  16   1    3.64    0.80
   2 -16   1    0.05    0.63
  -2  16  -1    0.44    0.61
   2  16   1    0.66    0.53
   2  16   1    0.30    0.53
   3 -16   1   10.59    1.37
   3  16   1   10.72    1.35
  -3  16  -1   11.33    1.44
   4 -16   1    9.43    1.41
   4  16   1    8.02    1.27
  -4  16  -1   10.30    1.40
   5 -16   1    3.65    1.02
  -5  16  -1    2.47    0.97
   5  16   1    3.81    1.03
   6 -16   1    1.66    0.85
  -6  16  -1    1.83    0.93
   6  16   1    1.95    0.90
   5 -17  -1   -0.40    0.67
   5  17  -1    0.44    0.74
  -5  17   1    0.28    0.80
   4 -17  -1    1.79    0.88
   4  17  -1    1.83    0.79
  -4  17   1    1.41    0.79
   3 -17  -1   -0.31    0.60
  -3  17   1    0.25    0.67
   2 -17  -1   23.16    2.06
  -2  17   1   19.58    1.92
   2  17  -1   24.66    1.71
  -1 -17   1    1.33    0.67
   1 -17  -1    2.92    0.81
  -1  17   1    1.66    0.72
   1  17  -1    2.12    0.72
   0 -17   1   10.24    1.30
   0 -17  -1    8.83    1.21
   0  17   1   10.05    1.29
   0  17  -1    8.73    1.22
  -1 -17  -1    0.49    0.57
   1 -17   1    0.08    0.61
   1  17   1    0.50    0.58
  -1  17  -1    0.41    0.61
   2 -17   1    1.48    0.79
  -2  17  -1    1.91    0.84
   2  17   1    2.20    0.70
   3 -17   1    3.47    0.97
  -3  17  -1    5.04    1.11
   3  17   1    5.63    1.04
   4 -17   1    4.45    1.02
  -4  17  -1    2.17    0.88
   4  17   1    4.97    1.04
   5 -17   1   17.94    2.02
  -5  17  -1   17.28    1.99
   5  17   1   20.42    2.07
   5 -18  -1    1.72    0.87
  -5  18   1    0.81    0.93
   5  18  -1    1.37    0.88
   4 -18  -1   10.49    1.59
  -4  18   1    9.33    1.48
   3 -18  -1    2.69    0.96
  -3  18   1    3.85    1.09
   2 -18  -1   -0.49    0.58
  -2  18   1    1.13    0.77
  -1 -18   1   -0.33    0.54
   1 -18  -1    0.16    0.64
   1  18  -1    0.37    0.60
  -1  18   1   -0.08    0.64
   0 -18  -1   -0.30    0.60
   0 -18   1    0.85    0.66
   0  18   1   -0.13    0.64
   0  18  -1    0.00    0.59
  -1 -18  -1   -0.03    0.59
   1 -18   1    0.51    0.70
   1  18   1    0.82    0.66
  -1  18  -1    0.43    0.67
   2 -18   1    3.20    0.96
  -2  18  -1    2.66    0.91
   3 -18   1    9.81    1.46
  -3  18  -1    7.04    1.38
   4 -18   1    1.58    0.86
   4  18   1    1.63    0.80
  -4  18  -1    1.77    0.91
   5 -18   1    0.87    0.91
   5  18   1   -0.36    0.78
  -5  18  -1    1.66    0.96
   4 -19  -1    6.89    1.43
  -4  19   1    7.76    1.44
   3 -19  -1    0.08    0.83
  -3  19   1   -0.20    0.77
   2 -19  -1    0.52    0.74
  -2  19   1   -0.18    0.67
  -1 -19   1   23.55    1.91
   1 -19  -1   21.78    2.12
   1  19  -1   27.07    2.02
  -1  19   1   26.09    2.27
   0 -19  -1    6.79    1.20
   0 -19   1    8.74    1.31
   0  19   1   11.10    1.46
   0  19  -1   10.69    1.41
   1 -19   1    6.84    1.23
   1  19   1    8.64    1.22
  -1  19  -1    8.42    1.33
   2 -19   1    3.76    1.08
  -2  19  -1    2.47    0.98
   3 -19   1    0.04    0.79
  -3  19  -1    1.67    0.91
   4 -19   1    9.37    1.59
  -4  19  -1    7.17    1.41
   3 -20  -1   11.98    1.71
  -3  20   1   12.33    1.67
   2 -20  -1    3.36    1.04
  -2  20   1    4.52    1.21
  -1 -20   1    9.71    1.38
   1 -20  -1    9.68    1.50
  -1  20   1    9.52    1.49
   1  20  -1    9.65    1.38
   0 -20   1    0.58    0.74
   0 -20  -1    0.51    0.71
   0  20  -1    2.35    0.87
   0  20   1   -0.09    0.78
   1 -20   1    5.62    1.20
  -1  20  -1    6.69    1.33
   1  20   1    4.99    1.10
   2 -20   1   -0.23    0.73
  -2  20  -1    2.50    0.97
   3 -20   1    4.45    1.16
  -3  20  -1    6.80    1.48
   2 -21  -1    6.82    1.36
  -2  21   1    7.99    1.47
   1 -21  -1    7.89    1.50
  -1  21   1    9.34    1.52
   0 -21  -1    6.91    1.32
   0 -21   1    7.26    1.34
   0  21   1    6.94    1.32
   0  21  -1    8.50    1.40
   1 -21   1   19.33    2.12
  -1  21  -1   23.95    2.34
   1  21   1   21.58    2.26
   2 -21   1    0.54    0.83
  -2  21  -1   -0.35    0.82
   9   0  -2   17.89    2.10
   8   0  -2    1.24    0.75
   7   0  -2    2.67    0.80
   6   0  -2    1.86    0.61
   5   0  -2   25.15    1.59
   5   0  -2   24.68    1.25
   4   0  -2  199.70    7.63
   4   0  -2  177.41    7.25
   3   0  -2   87.32    3.54
   3   0  -2   92.88    3.81
   2   0  -2   47.22    1.96
   2   0  -2   51.19    2.15
   1   0  -2  178.17    7.00
  -1   0   2  183.54    6.90
   1   0  -2  179.01    6.91
  -1   0   2  185.80    6.93
   0   0   2  553.97   20.38
   0   0   2  531.85   20.38
   1   0   2  120.17    4.77
   1   0   2  127.10    4.78
   2   0   2    3.54    0.43
   2   0   2    3.90    0.40
   3   0   2   34.46    1.70
   3   0   2   34.72    1.59
   4   0   2   15.74    1.08
   4   0   2   14.67    0.90
   5   0   2  111.34    4.36
   5   0   2   96.59    4.57
   6   0   2   25.78    1.79
   6   0   2   26.04    1.45
   7   0   2   29.82    2.09
   8   0   2   40.56    2.70
   9   0   2    1.20    0.89
   9  -1  -2    1.72    0.88
   9   1  -2   -0.76    0.68
   8  -1  -2   30.30    2.29
   8   1  -2   35.05    2.44
   7  -1  -2    6.28    1.08
   7   1  -2    5.39    1.04
   6  -1  -2    8.24    1.10
   6  -1  -2    7.39    0.73
   6   1  -2    7.36    1.03
   5  -1  -2   -0.04    0.19
   5  -1  -2    0.26    0.35
   5   1  -2   -0.12    0.31
   4  -1  -2    2.75    0.53
   4  -1  -2    2.52    0.37
   4   1  -2    3.86    0.62
   3  -1  -2   61.96    2.69
   3  -1  -2   60.67    2.50
   3   1  -2   58.76    2.71
   2  -1  -2  593.53   22.41
   2  -1  -2  592.35   22.29
   2   1  -2  590.76   22.44
   1  -1  -2  242.91    9.51
   1  -1  -2  252.13    9.47
  -1   1   2  253.10    9.46
   1   1  -2  253.36    9.52
   0  -1   2  218.72    8.23
   0  -1   2  221.52    8.24
   0  -1   2  225.89    8.27
   0   1   2  221.00    8.28
   0   1  -2  213.63    8.23
   0   1   2  209.29    8.31
   0   1  -2  222.65    8.23
   1  -1   2   28.83    1.23
   1   1   2   27.60    1.25
   1   1   2   28.02    1.23
   2  -1   2  233.04    9.13
   2  -1   2  230.99    9.12
   2   1   2  232.74    9.08
   2   1   2  254.33    9.22
   3  -1   2    0.28    0.20
   3  -1   2    0.58    0.28
   3   1   2    0.82    0.32
   3   1   2    0.84    0.22
   4  -1   2   32.64    1.71
   4  -1   2   32.70    1.58
   4   1   2   30.30    1.73
   4   1   2   31.44    1.52
   5  -1   2   41.03    1.99
   5  -1   2   40.66    2.21
   5   1   2   42.46    2.25
   5   1   2   39.83    1.92
   6  -1   2   44.72    2.54
   6  -1   2   47.63    2.28
   6   1   2   42.62    2.56
   6   1   2   47.71    2.21
   7  -1   2    0.30    0.53
   7   1   2   -0.11    0.56
   8  -1   2    4.07    0.99
   8   1   2    2.84    0.92
   9  -1   2    9.46    1.50
   9   1   2    9.26    1.56
   9  -2  -2    6.89    1.34
   9   2  -2    8.62    1.51
   8  -2  -2    0.43    0.64
   8   2  -2   -0.59    0.57
   7  -2  -2    7.28    1.09
   7   2  -2    4.70    1.02
   6  -2  -2   17.55    1.42
   6  -2  -2   17.60    1.11
   6   2  -2   17.09    1.43
   5  -2  -2   96.49    3.95
   5  -2  -2   92.71    4.21
   5   2  -2   92.05    4.28
   4  -2  -2  234.24    9.23
   4  -2  -2  226.84    9.00
   4   2  -2  234.01    9.30
   3  -2  -2   65.02    2.81
   3  -2  -2   65.29    2.69
   3   2  -2   61.52    2.85
   2  -2  -2   54.43    2.34
   2  -2  -2   57.38    2.29
   2   2  -2   52.94    2.37
   1  -2  -2   89.08    3.54
   1  -2  -2   89.96    3.55
  -1   2   2   85.47    3.52
   1   2  -2   90.35    3.55
  -1   2   2   94.54    3.57
   0  -2   2  385.34   14.47
   0  -2   2  386.15   14.55
   0   2   2  379.26   14.56
   0   2   2  392.74   14.60
   0   2  -2  388.27   14.47
   1  -2   2  156.93    5.95
   1  -2   2  152.08    6.06
   1   2   2  157.31    6.09
   1   2   2  160.94    6.04
   2  -2   2   19.12    1.05
   2   2   2   20.00    1.01
   2   2   2   24.08    1.16
   3  -2   2   19.33    1.04
   3  -2   2   16.92    1.02
   3   2   2   19.02    0.95
   3   2   2   18.25    1.13
   4  -2   2    1.20    0.40
   4  -2   2    1.51    0.38
   4   2   2    2.16    0.35
   4   2   2    1.24    0.43
   5  -2   2   19.59    1.31
   5  -2   2   15.73    1.09
   5   2   2   17.26    1.00
   5   2   2   17.43    1.31
   6  -2   2   76.04    3.35
   6  -2   2   63.33    3.48
   6   2   2   84.53    3.79
   7  -2   2   10.36    1.33
   7   2   2   11.00    1.47
   8  -2   2   39.24    2.54
   8   2   2   36.36    2.60
   9  -2   2    1.64    0.91
   9   2   2   -0.42    0.76
   9  -3  -2    2.90    0.95
   9   3  -2    2.70    1.00
   8  -3  -2    3.73    0.95
   8   3  -2    2.10    0.90
   7  -3  -2    1.94    0.71
   7   3  -2    1.32    0.69
   6  -3  -2   13.27    1.38
   6  -3  -2   11.63    0.93
   6   3  -2   10.47    1.29
   5  -3  -2    1.11    0.45
   5  -3  -2    1.03    0.34
   5   3  -2    1.27    0.48
   4  -3  -2  106.27    4.52
   4  -3  -2  101.45    4.35
   4   3  -2  110.51    4.62
   3  -3  -2  109.44    4.39
   3  -3  -2  108.63    4.46
   3   3  -2  106.10    4.52
   2  -3  -2    4.36    0.46
   2  -3  -2    4.84    0.49
   2   3  -2    4.57    0.50
   1  -3  -2   35.92    1.51
   1  -3  -2   31.92    1.50
  -1  -3   2   35.46    1.39
   1   3  -2   34.42    1.49
  -1   3   2   34.26    1.52
  -1   3   2   31.75    1.48
   0  -3   2    2.77    0.21
   0  -3   2    2.32    0.29
   0  -3  -2    3.03    0.34
   0   3  -2    3.29    0.21
   0   3   2    2.44    0.30
   0   3   2    3.24    0.36
   1  -3   2    4.01    0.43
   1  -3   2    5.20    0.28
   1   3   2    5.00    0.42
  -1   3  -2    5.08    0.30
   1   3   2    5.96    0.52
   2  -3   2   74.50    2.88
   2  -3   2   69.50    2.98
   2   3   2   71.07    2.92
   2   3   2   68.47    3.02
   3  -3   2   20.52    1.18
   3  -3   2   22.21    1.24
   3   3   2   25.17    1.16
   3   3   2   25.53    1.38
   4  -3   2   44.06    2.11
   4  -3   2   40.93    2.05
   4   3   2   41.62    2.22
   4   3   2   45.29    1.92
   5  -3   2    8.80    0.97
   5  -3   2    9.06    0.89
   5   3   2   10.22    1.14
   5   3   2    8.36    0.72
   6  -3   2    1.60    0.57
   6  -3   2    1.99    0.50
   6   3   2    2.50    0.69
   7  -3   2    4.79    0.93
   7  -3   2    1.93    0.66
   7   3   2    1.88    0.80
   8  -3   2    2.14    0.84
   8   3   2    1.57    0.86
   9  -3   2    4.64    1.11
   9   3   2    4.74    1.28
   9  -4  -2   15.02    1.86
   9   4  -2   16.66    2.01
   8  -4  -2    1.22    0.67
   8   4  -2    0.14    0.69
   7  -4  -2    1.05    0.58
   7   4  -2    0.46    0.61
   6  -4  -2   38.78    2.33
   6  -4  -2   43.41    2.18
   6   4  -2   44.51    2.56
   5  -4  -2   25.01    1.40
   5  -4  -2   25.66    1.56
   5   4  -2   20.82    1.57
   4  -4  -2   97.07    4.15
   4  -4  -2  102.38    4.26
   4   4  -2   97.29    4.34
   3  -4  -2   28.97    1.48
   3  -4  -2   28.99    1.49
   3   4  -2   31.02    1.61
   2  -4  -2  106.85    4.15
   2  -4  -2  101.98    4.18
  -2   4   2  100.02    4.17
   2   4  -2  101.82    4.21
  -1  -4   2    7.09    0.42
   1  -4  -2    6.44    0.52
  -1   4   2    6.64    0.53
   1   4  -2    5.89    0.46
  -1   4   2    6.66    0.50
   0  -4  -2    4.52    0.42
   0  -4   2    3.67    0.39
   0   4   2    3.36    0.38
   0   4  -2    3.58    0.26
   0   4   2    4.47    0.43
   1  -4   2   69.29    2.60
   1  -4   2   64.86    2.82
   1   4   2   67.07    2.74
   1   4   2   66.87    2.83
  -1   4  -2   68.42    2.60
   2  -4   2    0.55    0.25
   2  -4   2    0.25    0.16
   2   4   2    0.07    0.19
   2   4   2    0.46    0.27
   3  -4   2    0.49    0.30
   3  -4   2    0.49    0.24
   3   4   2    0.92    0.37
   3   4   2    0.44    0.22
   4  -4   2   11.24    1.00
   4  -4   2    9.18    0.79
   4   4   2   12.56    1.17
   4   4   2   11.27    0.71
   5  -4   2   69.19    3.17
   5  -4   2   72.70    3.25
   5   4   2   66.88    2.91
   5   4   2   69.23    3.41
   6  -4   2    1.47    0.56
   6  -4   2    1.79    0.54
   6   4   2    0.82    0.60
   7  -4   2   30.85    1.87
   7  -4   2   28.73    2.03
   7   4   2   32.67    2.24
   8  -4   2   18.05    1.86
   8   4   2   16.71    1.96
   9   4   2   -0.33    0.77
   9  -5  -2    5.62    1.17
   9   5  -2    2.40    1.06
   8  -5  -2    1.65    0.72
   8   5  -2    1.14    0.80
   7  -5  -2    0.12    0.36
   7  -5  -2    0.39    0.50
   7   5  -2    0.20    0.64
   6  -5  -2   32.14    1.79
   6  -5  -2   30.38    1.91
   6   5  -2   28.55    2.04
   5  -5  -2   54.25    2.69
   5  -5  -2   53.79    2.59
   5   5  -2   54.16    2.83
   4  -5  -2    0.66    0.32
   4  -5  -2    0.91    0.33
   4   5  -2    0.61    0.38
   3  -5  -2    8.92    0.69
   3  -5  -2    7.01    0.72
  -3   5   2    8.26    0.70
   3   5  -2   10.25    0.92
   2  -5  -2   55.16    2.53
  -2   5   2   58.97    2.51
   2   5  -2   58.44    2.55
  -1  -5   2    0.18    0.16
   1  -5  -2    0.10    0.21
  -1   5   2   -0.14    0.17
  -1   5   2   -0.15    0.18
   1   5  -2   -0.07    0.16
   0  -5  -2    8.52    0.63
   0  -5   2    9.49    0.63
   0   5   2    8.95    0.62
   0   5  -2    9.42    0.49
   0   5   2    9.68    0.62
   1  -5   2   59.23    2.67
   1   5   2   62.98    2.61
   1   5   2   61.87    2.69
  -1   5  -2   63.32    2.44
  -1   5  -2   65.30    2.46
   2  -5   2    4.74    0.58
   2  -5   2    4.96    0.37
   2   5   2    5.29    0.49
   2   5   2    5.39    0.64
   3  -5   2   83.94    3.63
   3  -5   2   86.24    3.48
   3   5   2   80.57    3.47
   3   5   2   85.19    3.72
   4  -5   2    0.22    0.30
   4  -5   2    0.17    0.23
   4   5   2    1.02    0.45
   5  -5   2    7.40    0.86
   5  -5   2    6.45    0.82
   5   5   2    5.94    0.90
   6  -5   2    9.63    1.08
   6  -5   2   10.79    1.16
   6   5   2    9.69    1.28
   7  -5   2    3.67    0.77
   7  -5   2    2.59    0.74
   7   5   2    2.88    0.89
   8  -5   2   15.16    1.69
   8   5   2   15.53    1.98
   9   5   2   -0.01    0.85
   9   6  -2    1.80    1.06
   8  -6  -2   15.91    1.75
   8   6  -2   13.58    1.81
   7  -6  -2   17.24    1.54
   7  -6  -2   17.62    1.68
   7   6  -2   17.73    1.93
   6  -6  -2    3.88    0.70
   6  -6  -2    2.96    0.68
   6   6  -2    2.96    0.84
   5  -6  -2    0.35    0.35
   5  -6  -2    0.17    0.32
   5   6  -2   -0.53    0.33
   4  -6  -2    6.75    0.79
   4  -6  -2    6.14    0.73
   4   6  -2    6.25    0.80
  -4   6   2    6.40    0.77
   3  -6  -2   31.77    1.69
  -3   6   2   32.22    1.65
   3   6  -2   32.73    1.75
  -2  -6   2  101.09    3.95
   2  -6  -2   97.85    4.18
  -2   6   2  100.96    4.15
   2   6  -2   98.18    4.16
   2   6  -2  101.97    3.95
   1  -6  -2    4.00    0.51
  -1  -6   2    4.71    0.45
   1   6  -2    4.53    0.46
  -1   6   2    4.04    0.49
  -1   6   2    5.89    0.59
   0  -6  -2   15.04    0.91
   0  -6   2   16.54    0.92
   0   6   2   15.33    0.90
   0   6  -2   14.85    0.75
   0   6   2   15.89    0.89
   1  -6   2   25.70    1.38
   1   6   2   27.47    1.37
   1   6   2   26.64    1.30
  -1   6  -2   26.73    1.10
   2  -6   2    0.68    0.19
   2  -6   2    0.84    0.32
   2   6   2    1.21    0.30
  -2   6  -2    0.71    0.21
   2   6   2    0.82    0.36
   3  -6   2   35.24    1.83
   3  -6   2   36.17    1.64
   3   6   2   37.39    1.70
   3   6   2   31.75    1.85
   4  -6   2   16.94    1.15
   4  -6   2   14.97    0.98
   4   6   2   14.55    0.91
   4   6   2   16.26    1.24
   5  -6   2    8.48    0.94
   5   6   2    6.89    0.98
   6  -6   2    0.61    0.43
   6  -6   2    0.11    0.40
   6   6   2    0.68    0.56
   7  -6   2   -0.44    0.42
   7  -6   2    0.06    0.46
   7   6   2   -0.58    0.61
   8   6   2   -0.24    0.77
   9   6   2    2.29    1.07
   9   7  -2    8.16    1.65
   8   7  -2   10.97    1.64
   7  -7  -2   38.68    2.32
   7  -7  -2   34.53    2.13
   7   7  -2   35.26    2.52
   6  -7  -2   32.27    1.89
   6  -7  -2   29.26    1.89
  -6   7   2   30.63    1.96
   6   7  -2   30.04    2.12
   5  -7  -2   13.38    1.08
   5  -7  -2   14.57    1.13
   5   7  -2   12.91    1.35
  -5   7   2   10.62    1.14
   4  -7  -2   25.35    1.55
   4   7  -2   25.41    1.64
  -4   7   2   27.57    1.56
   3  -7  -2   14.21    0.94
   3  -7  -2   14.13    1.04
  -3   7   2   15.67    1.00
   3   7  -2   14.44    1.07
   2  -7  -2   51.88    2.52
  -2  -7   2   54.55    2.30
  -2   7   2   56.21    2.52
   2   7  -2   57.33    2.51
   2   7  -2   54.09    2.30
  -1  -7   2   32.61    1.52
   1  -7  -2   29.36    1.62
  -1   7   2   33.69    1.58
  -1   7   2   32.35    1.62
   1   7  -2   32.18    1.52
   0  -7   2   17.63    1.02
   0  -7  -2   17.03    1.03
   0   7  -2   17.85    0.86
   0   7   2   15.78    0.97
   0   7   2   18.03    1.03
   1  -7   2   26.51    1.41
   1   7   2   26.27    1.32
  -1   7  -2   25.23    1.10
   1   7   2   26.20    1.38
   2  -7   2   95.20    4.20
  -2   7  -2   98.60    3.92
   2   7   2   99.82    4.04
   2   7   2  101.18    4.24
   3  -7   2   18.69    1.28
   3  -7   2   20.90    1.07
   3   7   2   22.03    1.39
   3   7   2   20.51    1.13
  -3   7  -2   20.46    1.09
   4  -7   2    1.50    0.36
   4  -7   2    2.61    0.59
   4   7   2    0.91    0.48
   5  -7   2    1.60    0.46
   5  -7   2    1.75    0.54
   5   7   2    1.17    0.54
   6  -7   2   19.40    1.50
   6   7   2   20.68    1.73
   7  -7   2    2.42    0.69
   7   7   2    2.94    0.96
   8   7   2   29.73    2.77
   8   8  -2   10.15    1.58
   7  -8  -2    1.24    0.68
   7  -8  -2    2.14    0.66
   7   8  -2    0.97    0.74
  -7   8   2    1.37    0.64
   6  -8  -2   19.64    1.47
   6  -8  -2   21.33    1.53
   6   8  -2   21.48    1.97
  -6   8   2   19.85    1.53
   5  -8  -2    2.05    0.56
  -5   8   2    2.28    0.58
   5   8  -2    0.92    0.57
   4  -8  -2  119.48    5.27
   4  -8  -2  131.37    5.44
   4   8  -2  130.03    5.53
  -4   8   2  125.13    5.32
   3  -8  -2  136.43    5.76
  -3   8   2  135.91    5.67
   3   8  -2  139.96    5.77
  -2  -8   2    1.53    0.32
   2  -8  -2    1.28    0.39
   2   8  -2    1.28    0.37
   2   8  -2    1.59    0.30
  -2   8   2    2.23    0.45
  -2   8   2    1.95    0.41
  -1  -8   2    6.06    0.60
   1  -8  -2    5.55    0.67
  -1   8   2    6.39    0.62
   1   8  -2    6.20    0.58
   1   8  -2    5.54    0.56
  -1   8   2    4.50    0.60
   0  -8   2  245.73    9.54
   0  -8  -2  247.03    9.58
   0   8  -2  241.97    9.34
   0   8   2  245.64    9.51
   0   8   2  237.98    9.54
   1  -8   2   13.78    0.98
  -1  -8  -2   13.64    0.91
   1   8   2   12.83    0.92
   1   8   2   13.01    0.89
  -1   8  -2   14.07    0.67
   2  -8   2   -0.06    0.27
   2   8   2    0.04    0.27
   2   8   2   -0.04    0.22
  -2   8  -2    0.02    0.16
   3  -8   2   29.75    1.42
   3  -8   2   28.17    1.69
   3   8   2   29.99    1.76
   3   8   2   27.86    1.48
  -3   8  -2   31.92    1.46
   4  -8   2   14.96    0.95
   4  -8   2   15.14    1.35
   4   8   2   14.97    1.25
  -4   8  -2   14.19    0.97
   4   8   2   13.97    0.99
   5  -8   2    1.57    0.56
   5  -8   2    2.45    0.52
   5   8   2    3.09    0.75
   6  -8   2   22.29    1.62
   6   8   2   18.29    1.83
   7  -8   2   10.98    1.30
   7   8   2    9.15    1.45
   8  -8   2    2.45    1.23
   8   8   2    3.68    1.15
   8   9  -2    9.29    1.59
   7  -9  -2    5.56    0.95
   7   9  -2    6.60    1.30
  -7   9   2    7.52    1.07
   6  -9  -2   31.43    1.96
   6   9  -2   26.21    2.06
  -6   9   2   30.71    1.94
   5  -9  -2   78.85    3.55
   5  -9  -2   70.72    3.37
  -5   9   2   70.29    3.41
   5   9  -2   67.84    3.61
   4  -9  -2    0.61    0.32
   4  -9  -2    1.09    0.47
  -4   9   2    0.23    0.32
   4   9  -2    0.21    0.42
   3  -9  -2   14.82    1.16
  -3   9   2   14.46    1.08
   3   9  -2   15.66    0.87
   3   9  -2   14.63    1.14
   2  -9  -2   64.64    2.98
  -2  -9   2   64.42    2.72
  -2   9   2   62.58    2.84
   2   9  -2   60.31    2.84
  -2   9   2   59.12    2.91
   2   9  -2   65.99    2.73
   1  -9  -2   18.13    1.24
  -1  -9   2   21.01    1.17
  -1   9   2   19.32    1.12
   1   9  -2   17.71    1.07
   1   9  -2   19.26    1.13
  -1   9   2   20.32    1.25
   0  -9  -2    0.10    0.29
   0  -9   2   -0.05    0.26
   0   9   2    0.16    0.24
   0   9  -2   -0.23    0.18
   0   9   2   -0.58    0.23
  -1  -9  -2   60.72    2.65
   1  -9   2   56.02    2.69
  -1   9  -2   57.07    2.34
   1   9   2   55.53    2.63
   1   9   2   58.33    2.62
   2  -9   2   62.00    2.97
  -2   9  -2   62.95    2.56
   2   9   2   61.51    2.94
   2   9   2   63.93    2.78
   3  -9   2    0.60    0.41
   3   9   2    1.20    0.36
  -3   9  -2    0.76    0.27
   3   9   2    0.28    0.41
   4  -9   2   14.04    0.94
   4  -9   2   12.80    1.29
  -4   9  -2   13.71    0.97
   4   9   2   15.35    1.02
   4   9   2   14.44    1.41
   5  -9   2   12.32    1.30
   5   9   2   11.51    1.36
   6  -9   2    8.24    1.14
   6   9   2    9.26    1.33
   7  -9   2   -0.04    0.55
   7   9   2   -1.27    0.58
   8  -9   2    2.26    0.80
   8   9   2    3.07    1.06
   8 -10  -2    2.72    0.87
  -8  10   2    3.06    0.86
   8  10  -2    1.49    1.04
   7 -10  -2    6.46    1.06
   7  10  -2    9.06    1.52
  -7  10   2    5.59    1.02
   6 -10  -2   28.39    1.87
  -6  10   2   24.38    1.78
   6  10  -2   24.27    1.96
   5 -10  -2    1.13    0.49
   5 -10  -2    0.91    0.53
   5  10  -2    1.85    0.69
  -5  10   2    0.94    0.46
   4 -10  -2   80.51    3.68
   4  10  -2   72.08    3.65
  -4  10   2   76.62    3.53
   3 -10  -2   24.35    1.58
  -3  10   2   25.08    1.56
  -3  10   2   22.78    1.46
   3  10  -2   22.89    1.23
   3  10  -2   24.25    1.54
   2 -10  -2    5.19    0.73
  -2 -10   2    3.95    0.53
  -2  10   2    4.05    0.65
   2  10  -2    5.02    0.66
   2  10  -2    4.04    0.53
  -2  10   2    4.27    0.60
  -1 -10   2    6.52    0.72
   1 -10  -2    6.21    0.79
   1  10  -2    8.04    0.79
  -1  10   2    5.27    0.73
   1  10  -2    7.34    0.70
  -1  10   2    8.34    0.69
   0 -10  -2  138.30    5.81
   0 -10   2  134.41    5.77
   0  10   2  139.55    5.71
   0  10  -2  145.30    5.56
   0  10   2  141.27    5.80
  -1 -10  -2    9.25    0.90
   1 -10   2   12.39    1.11
  -1  10  -2   10.56    0.62
   1  10   2   11.40    1.01
   1  10   2    9.48    0.92
   2 -10   2    3.14    0.60
   2  10   2    4.45    0.72
  -2  10  -2    3.21    0.35
   2  10   2    4.12    0.57
   3 -10   2    0.23    0.40
   3  10   2    0.18    0.38
   3  10   2    0.18    0.29
  -3  10  -2    0.29    0.33
   4 -10   2   34.41    2.08
   4  10   2   33.84    2.10
   5 -10   2    0.56    0.52
   5  10   2    1.26    0.63
   6 -10   2   10.19    1.27
   6  10   2   11.52    1.54
   7 -10   2    9.30    1.29
   7  10   2   10.93    1.61
   8 -10   2   22.67    2.04
   8  10   2   19.42    2.24
   8 -11  -2    7.74    1.28
   8  11  -2    6.14    1.48
  -8  11   2    7.97    1.27
   7 -11  -2    0.37    0.56
   7  11  -2   -0.90    0.68
  -7  11   2   -0.16    0.53
   6 -11  -2    6.66    1.10
  -6  11   2    8.32    1.15
   6  11  -2    8.08    1.29
   5 -11  -2    4.30    0.84
  -5  11   2    4.90    0.88
   5  11  -2    4.95    0.98
   4 -11  -2   17.04    1.55
   4  11  -2   17.10    1.54
  -4  11   2   16.12    1.45
  -4  11   2   13.45    1.29
   3 -11  -2    8.70    1.04
   3  11  -2    8.05    0.74
  -3  11   2    5.95    0.88
   3  11  -2    7.90    0.94
  -3  11   2    9.20    0.93
   2 -11  -2  183.03    7.59
  -2 -11   2  186.26    7.31
  -2  11   2  182.08    7.34
   2  11  -2  184.31    7.30
  -2  11   2  180.54    7.55
   2  11  -2  179.74    7.41
  -1 -11   2    0.40    0.33
   1 -11  -2    0.22    0.34
   1  11  -2    0.42    0.29
   1  11  -2    1.24    0.42
  -1  11   2    0.88    0.42
  -1  11   2    0.21    0.27
   0 -11  -2    8.06    0.88
   0 -11   2    8.56    0.89
   0  11   2    6.46    0.73
   0  11   2    5.99    0.77
   0  11  -2    8.40    0.63
   1 -11   2    4.98    0.75
  -1 -11  -2    5.77    0.72
   1  11   2    5.77    0.74
   1  11   2    4.82    0.68
  -1  11  -2    4.63    0.45
   2 -11   2   99.00    4.57
   2  11   2  104.43    4.56
   2  11   2  104.89    4.40
   3 -11   2   33.71    1.95
   3  11   2   27.55    1.59
   3  11   2   27.99    1.83
   4 -11   2   17.00    1.56
   4  11   2   17.55    1.49
   5 -11   2    1.16    0.59
   5  11   2    1.94    0.72
   6 -11   2   24.75    1.85
   6  11   2   21.79    2.09
   7 -11   2    2.97    0.86
   7  11   2    2.78    1.00
   8 -11   2   10.88    1.50
   8  11   2   11.18    1.80
   7 -12  -2    0.48    0.68
   7  12  -2   -0.06    0.86
  -7  12   2    0.95    0.69
   6 -12  -2    0.29    0.54
  -6  12   2    0.00    0.56
   6  12  -2    0.41    0.68
   5 -12  -2   12.12    1.39
   5  12  -2   13.15    1.50
  -5  12   2    9.50    1.26
   4 -12  -2   16.33    1.61
  -4  12   2   17.91    1.61
   4  12  -2   19.22    1.53
   3 -12  -2   -0.13    0.41
   3  12  -2    0.09    0.30
   3  12  -2    0.56    0.45
  -3  12   2   -0.04    0.33
  -3  12   2    0.14    0.47
   2 -12  -2    0.65    0.47
  -2 -12   2    1.95    0.47
   2  12  -2    1.69    0.49
   2  12  -2    1.82    0.45
  -2  12   2    1.65    0.41
  -2  12   2    2.37    0.61
  -1 -12   2    5.21    0.71
   1 -12  -2    3.63    0.69
  -1  12   2    5.68    0.81
  -1  12   2    5.73    0.68
   1  12  -2    4.62    0.62
   1  12  -2    4.92    0.68
   0 -12   2   67.81    3.30
   0 -12  -2   68.49    3.33
   0  12  -2   73.23    3.05
   0  12   2   68.86    3.20
   0  12  -2   73.72    3.32
   0  12   2   73.51    3.35
   1 -12   2    9.77    1.08
  -1 -12  -2    9.17    0.96
   1  12   2   10.76    1.03
   1  12   2    8.71    0.94
  -1  12  -2    9.28    0.75
   2 -12   2   10.94    1.17
   2  12   2   13.33    1.21
   2  12   2    9.33    0.96
   3 -12   2    1.89    0.62
   3  12   2    1.32    0.56
   3  12   2    1.69    0.49
   4 -12   2    5.43    0.91
   4  12   2    4.36    0.91
   5 -12   2   23.66    1.79
   5  12   2   20.16    1.74
   6 -12   2   14.89    1.60
   6  12   2   16.64    1.84
   7 -12   2   11.24    1.52
   7  12   2   11.97    1.72
   7 -13  -2    3.03    0.91
  -7  13   2    2.46    0.94
   7  13  -2    1.24    1.01
   6 -13  -2    2.94    0.86
   6  13  -2    0.88    0.78
  -6  13   2    2.70    0.83
   5 -13  -2    1.13    0.67
   5  13  -2    0.04    0.55
  -5  13   2    1.10    0.65
   4 -13  -2   12.27    1.42
   4  13  -2   13.73    1.45
  -4  13   2   16.74    1.59
   3 -13  -2    6.10    0.98
  -3  13   2    4.42    0.86
   3  13  -2    5.90    0.85
  -2 -13   2   35.90    1.98
   2 -13  -2   33.05    2.18
  -2  13   2   40.45    2.27
  -2  13   2   43.20    2.14
   2  13  -2   37.69    2.07
   2  13  -2   38.98    2.03
  -1 -13   2   43.42    2.23
   1 -13  -2   39.99    2.33
  -1  13   2   42.88    2.11
   1  13  -2   40.26    2.20
   1  13  -2   42.27    2.09
  -1  13   2   41.43    2.32
   0 -13   2    0.42    0.48
   0 -13  -2    0.87    0.47
   0  13   2    0.71    0.41
   0  13   2    1.06    0.50
   0  13  -2    0.48    0.46
   0  13  -2    0.60    0.34
  -1 -13  -2   -0.22    0.36
   1 -13   2   -0.07    0.41
   1  13   2   -0.13    0.39
   1  13   2    0.45    0.39
   2 -13   2    0.54    0.48
   2  13   2   -0.09    0.42
   2  13   2   -0.29    0.39
   3 -13   2   21.99    1.73
   3  13   2   25.17    1.53
   3  13   2   25.36    1.75
   4 -13   2    6.39    1.03
   4  13   2    6.80    1.10
   5 -13   2    2.94    0.85
   5  13   2    3.93    0.93
   6 -13   2    4.99    1.03
   6  13   2    4.82    1.15
   7 -13   2    5.40    1.13
   7  13   2    8.85    1.51
   7 -14  -2   18.05    1.97
  -7  14   2   25.57    2.29
   7  14  -2   18.27    2.22
   6 -14  -2   -0.20    0.58
  -6  14   2    1.18    0.73
   6  14  -2    0.95    0.78
   5 -14  -2    6.37    1.11
   5  14  -2    6.76    1.18
  -5  14   2    5.98    1.08
   4 -14  -2   30.97    2.15
   4  14  -2   28.81    2.04
  -4  14   2   31.88    2.19
   3 -14  -2   13.21    1.48
  -3  14   2   16.34    1.58
   3  14  -2   15.81    1.46
   2 -14  -2   -0.32    0.44
  -2 -14   2    0.00    0.40
   2  14  -2    1.07    0.47
  -2  14   2    1.25    0.59
   2  14  -2    0.77    0.45
   1 -14  -2    0.38    0.51
  -1 -14   2    0.59    0.47
  -1  14   2    0.23    0.46
   1  14  -2    0.13    0.40
  -1  14   2    0.28    0.37
   1  14  -2    0.21    0.33
   0 -14   2   19.32    1.46
   0 -14  -2   18.95    1.46
   0  14   2   17.56    1.27
   0  14   2   20.43    1.49
   0  14  -2   18.58    1.43
   1 -14   2   41.60    2.36
  -1 -14  -2   40.38    2.27
   1  14   2   38.75    2.18
  -1  14  -2   40.48    2.32
   1  14   2   41.12    2.26
   2 -14   2    6.66    1.04
   2  14   2    5.99    0.90
   2  14   2    6.07    0.86
   3 -14   2   52.05    2.93
   3  14   2   52.56    2.68
   3  14   2   52.46    2.87
   4 -14   2    0.35    0.54
   4  14   2   -0.44    0.55
   5 -14   2   40.79    2.60
   5  14   2   37.76    2.57
   6 -14   2    9.75    1.45
   6  14   2   11.78    1.65
   7 -14   2    2.03    0.89
   7  14   2    2.02    1.02
   6 -15  -2    0.17    0.68
  -6  15   2    0.43    0.76
   6  15  -2    1.62    0.92
   5 -15  -2   31.24    2.25
  -5  15   2   27.21    2.16
   5  15  -2   25.31    2.11
   4 -15  -2    0.13    0.60
   4  15  -2    0.55    0.59
  -4  15   2    0.82    0.70
   3 -15  -2    5.14    0.97
   3  15  -2    5.25    0.89
  -3  15   2    5.37    1.01
   2 -15  -2   26.15    1.92
  -2 -15   2   23.82    1.62
   2  15  -2   29.31    1.73
   2  15  -2   26.58    1.68
  -2  15   2   24.09    1.88
   1 -15  -2   14.57    1.47
  -1 -15   2   15.13    1.40
  -1  15   2   18.50    1.64
   1  15  -2   15.39    1.38
   0 -15   2   16.22    1.50
   0 -15  -2   17.58    1.57
   0  15   2   16.67    1.27
   0  15  -2   15.02    1.44
   0  15   2   16.16    1.49
   1 -15   2   60.78    3.23
  -1 -15  -2   56.38    3.11
  -1  15  -2   68.04    3.31
   1  15   2   65.25    3.13
   1  15   2   61.76    3.15
   2 -15   2    0.26    0.55
   2  15   2    0.54    0.50
   2  15   2    2.07    0.66
   3 -15   2   48.86    2.87
   3  15   2   49.53    2.79
   4 -15   2    0.08    0.60
   4  15   2    0.16    0.61
   5 -15   2    7.64    1.27
   5  15   2    9.40    1.38
   6 -15   2   -0.67    0.53
   6  15   2   -1.06    0.65
   6 -16  -2   19.64    2.10
   6  16  -2   24.56    2.33
  -6  16   2   23.51    2.25
   5 -16  -2    0.12    0.66
  -5  16   2    0.20    0.75
   5  16  -2    0.73    0.73
   4 -16  -2    1.34    0.80
   4  16  -2    1.35    0.75
  -4  16   2    1.57    0.75
   3 -16  -2   10.35    1.42
   3  16  -2   11.33    1.30
  -3  16   2   11.70    1.46
  -2 -16   2    3.32    0.74
   2 -16  -2    5.04    0.98
  -2  16   2    3.04    0.81
   2  16  -2    2.55    0.69
  -1 -16   2   25.63    1.75
   1 -16  -2   25.38    1.89
  -1  16   2   25.88    1.91
   1  16  -2   25.85    1.79
   0 -16  -2    3.27    0.85
   0 -16   2    3.93    0.83
   0  16  -2    2.74    0.77
   0  16   2    3.74    0.86
   1 -16   2    6.15    1.06
   1  16   2    7.47    1.00
   1  16   2    7.18    1.01
  -1  16  -2    7.10    1.11
   2 -16   2   11.50    1.47
   2  16   2   14.13    1.38
   2  16   2   14.13    1.45
  -2  16  -2   15.37    1.58
   3 -16   2   21.99    2.05
  -3  16  -2   20.45    1.91
   3  16   2   22.03    1.74
   4 -16   2   23.77    2.18
   4  16   2   23.63    1.94
   5 -16   2   19.27    2.00
   5  16   2   17.32    1.89
   6 -16   2    0.34    0.75
   6  16   2    1.00    0.93
  -6  16  -2    1.85    0.94
   5 -17  -2   40.19    2.86
  -5  17   2   48.15    3.01
   5  17  -2   39.94    2.76
   4 -17  -2   36.58    2.61
   4  17  -2   38.22    2.47
  -4  17   2   35.10    2.57
   3 -17  -2    0.08    0.66
  -3  17   2   -0.22    0.62
  -2 -17   2    0.80    0.56
   2 -17  -2    0.10    0.59
  -2  17   2    0.68    0.66
   1 -17  -2    2.10    0.74
  -1 -17   2    2.34    0.73
   1  17  -2    3.14    0.80
  -1  17   2    2.28    0.80
   0 -17  -2   39.92    2.49
   0 -17   2   40.52    2.46
   0  17   2   39.29    2.49
   0  17  -2   38.87    2.45
   1 -17   2   63.33    3.49
  -1  17  -2   68.96    3.57
   1  17   2   64.75    3.41
   2 -17   2   17.47    1.81
   2  17   2   17.28    1.62
  -2  17  -2   16.42    1.72
   2  17   2   19.72    1.62
   3 -17   2   21.62    2.09
  -3  17  -2   22.38    2.10
   3  17   2   21.85    1.81
   4 -17   2    0.50    0.66
   4  17   2   -0.59    0.56
  -4  17  -2    1.18    0.79
   5 -17   2   10.55    1.63
   5  17   2   11.50    1.63
  -5  17  -2    9.38    1.56
   5 -18  -2    0.92    0.90
  -5  18   2    0.91    0.93
   4 -18  -2    2.79    0.96
  -4  18   2    2.59    0.96
   3 -18  -2   14.19    1.74
  -3  18   2   12.68    1.70
   2 -18  -2   -0.54    0.60
  -2  18   2   -1.06    0.59
   1 -18  -2   18.08    1.79
  -1 -18   2   15.45    1.56
   1  18  -2   13.01    1.46
  -1  18   2   16.49    1.73
   0 -18  -2   -0.18    0.59
   0 -18   2   -1.35    0.50
   0  18   2   -0.16    0.64
   0  18  -2   -0.33    0.56
   1 -18   2   -0.37    0.63
  -1  18  -2    0.07    0.66
   1  18   2    0.36    0.62
   2 -18   2   37.26    2.64
   2  18   2   42.19    2.70
  -2  18  -2   43.01    2.78
   3 -18   2   68.29    3.94
   3  18   2   71.71    4.54
  -3  18  -2   73.79    4.02
   4 -18   2    4.02    1.11
  -4  18  -2    3.88    1.09
   4  18   2    3.57    1.00
   5 -18   2    4.34    1.26
   5  18   2    4.35    1.14
  -5  18  -2    5.86    1.31
   4 -19  -2   27.38    2.56
  -4  19   2   29.75    2.65
   3 -19  -2    3.40    1.07
  -3  19   2    5.55    1.30
   2 -19  -2    2.17    0.94
  -2  19   2    0.65    0.78
  -1 -19   2    6.02    1.10
   1 -19  -2    6.44    1.22
  -1  19   2    7.14    1.29
   1  19  -2    8.11    1.25
   0 -19  -2   12.54    1.52
   0 -19   2   12.87    1.53
   0  19   2   16.08    1.72
   0  19  -2   13.40    1.62
   1 -19   2   52.46    3.24
  -1  19  -2   60.99    3.39
   1  19   2   54.61    3.19
   2 -19   2   13.11    1.69
  -2  19  -2   14.13    1.74
   3 -19   2    5.47    1.26
  -3  19  -2    8.52    1.51
   4 -19   2    2.21    1.00
  -4  19  -2    1.68    0.93
   3 -20  -2    0.03    0.77
  -3  20   2    0.13    0.88
   2 -20  -2    0.77    0.84
  -2  20   2    2.13    0.98
  -1 -20   2    1.34    0.80
   1 -20  -2    2.73    1.01
   1  20  -2    2.14    0.87
  -1  20   2    0.62    0.84
   0 -20  -2    6.36    1.20
   0 -20   2    8.25    1.31
   0  20  -2    8.80    1.38
   0  20   2    7.44    1.29
   1 -20   2    0.47    0.71
  -1  20  -2   -0.74    0.68
   1  20   2   -0.11    0.74
   2 -20   2    0.43    0.77
  -2  20  -2    1.78    0.96
   3 -20   2   15.80    1.96
  -3  20  -2   13.72    1.83
   2 -21  -2    1.79    0.98
  -2  21   2    0.39    0.89
   1 -21  -2    1.66    0.91
  -1  21   2   -0.08    0.87
   0 -21   2    1.22    0.85
   0  21   2    1.07    0.85
   0  21  -2    2.85    0.99
   1 -21   2    1.67    0.89
  -1  21  -2    0.70    0.86
   1  21   2    1.60    0.85
   2 -21   2    7.09    1.39
  -2  21  -2    8.28    1.57
   9   0  -3   -0.63    0.59
   8   0  -3   -0.50    0.56
   7   0  -3    0.94    0.59
   6   0  -3   -0.05    0.42
   5   0  -3    0.00    0.17
   5   0  -3   -0.02    0.32
   4   0  -3    0.17    0.17
   4   0  -3    0.15    0.29
   3   0  -3   -0.12    0.12
   3   0  -3    0.19    0.24
   2   0  -3   -0.29    0.10
   2   0  -3   -0.16    0.19
  -2   0   3   -0.17    0.11
  -1   0   3   -0.66    0.10
   1   0  -3   -0.68    0.13
   0   0   3    0.02    0.12
   0   0   3   -0.02    0.11
   1   0   3   -0.97    0.16
   1   0   3   -0.48    0.17
   2   0   3   -0.22    0.19
   2   0   3   -0.07    0.17
   3   0   3   -0.08    0.16
   3   0   3    0.02    0.23
   4   0   3   -0.12    0.26
   4   0   3   -0.20    0.19
   5   0   3   -0.06    0.26
   5   0   3    0.20    0.37
   6   0   3   -0.48    0.35
   6   0   3   -0.26    0.28
   7   0   3    0.44    0.61
   8   0   3   -0.30    0.60
   9   0   3   -0.27    0.71
   9  -1  -3   -0.09    0.63
   9   1  -3   -0.02    0.69
   8  -1  -3   10.54    1.46
   8   1  -3   12.57    1.66
   7  -1  -3    1.57    0.71
   7   1  -3    3.40    0.86
   6  -1  -3    1.56    0.37
   6  -1  -3    1.81    0.63
   6   1  -3    2.87    0.70
   5  -1  -3    5.91    0.59
   5  -1  -3    5.85    0.85
   5   1  -3    6.09    0.89
   4  -1  -3    2.07    0.48
   4  -1  -3    1.76    0.32
   4   1  -3    1.43    0.44
   3  -1  -3    2.34    0.44
   3  -1  -3    1.82    0.28
   3   1  -3    1.63    0.38
   2  -1  -3  220.16    8.48
   2  -1  -3  217.64    8.34
  -2   1   3  225.80    8.33
   2   1  -3  209.99    8.47
   1  -1  -3   54.46    2.34
  -1  -1   3   56.98    2.24
   1   1  -3   57.01    2.34
  -1   1   3   60.02    2.38
  -1   1   3   58.05    2.29
   0  -1   3   40.71    1.67
   0   1   3   42.32    1.69
   0   1   3   39.23    1.72
   1  -1   3   85.16    3.42
   1   1   3   85.72    3.44
   1   1   3   86.80    3.44
   2  -1   3   31.15    1.39
   2  -1   3   28.04    1.38
   2   1   3   29.11    1.44
   2   1   3   29.76    1.38
   3  -1   3    0.09    0.20
   3  -1   3    0.04    0.21
   3   1   3    0.03    0.26
   3   1   3    0.08    0.17
   4  -1   3    2.85    0.45
   4  -1   3    2.71    0.51
   4   1   3    3.49    0.58
   4   1   3    2.97    0.44
   5  -1   3   21.62    1.27
   5  -1   3   19.19    1.39
   5   1   3   21.86    1.22
   5   1   3   21.85    1.48
   6  -1   3    2.93    0.75
   6  -1   3    3.06    0.57
   6   1   3    3.59    0.79
   6   1   3    3.67    0.58
   7  -1   3    1.84    0.71
   7   1   3    1.59    0.71
   8  -1   3   -0.12    0.67
   8   1   3   -0.22    0.65
   9  -1   3    0.31    0.75
   9   1   3   -0.03    0.83
   9  -2  -3    2.92    0.96
   9   2  -3    4.13    1.20
   8  -2  -3    5.50    1.15
   8   2  -3    5.07    1.12
   7  -2  -3   13.50    1.50
   7   2  -3   13.71    1.58
   6  -2  -3    1.09    0.52
   6  -2  -3    1.54    0.41
   6   2  -3    1.08    0.52
   5  -2  -3    5.68    0.82
   5  -2  -3    4.08    0.52
   5   2  -3    5.44    0.82
   4  -2  -3   14.24    0.90
   4  -2  -3   15.97    1.11
   4   2  -3   16.93    1.16
   3  -2  -3   14.39    0.81
   3  -2  -3   14.36    0.93
   3   2  -3   13.54    0.96
   2  -2  -3   43.19    1.86
   2  -2  -3   42.32    1.92
  -2   2   3   42.63    1.84
   2   2  -3   45.71    1.98
   1  -2  -3   57.78    2.35
   1  -2  -3   58.95    2.39
  -1   2   3   56.68    2.40
  -1   2   3   57.14    2.34
   1   2  -3   57.38    2.36
   0  -2   3    3.12    0.22
   0  -2   3    3.06    0.29
   0  -2   3    3.10    0.22
   0   2  -3    3.12    0.20
   0   2   3    2.54    0.29
   0   2   3    3.43    0.37
   1  -2   3    6.25    0.52
   1  -2   3    6.08    0.36
   1   2   3    7.13    0.52
   1   2   3    6.48    0.51
   2  -2   3    0.43    0.14
   2  -2   3    0.53    0.23
   2   2   3    0.77    0.25
   2   2   3    0.95    0.29
   3  -2   3   30.70    1.51
   3  -2   3   30.08    1.49
   3   2   3   28.53    1.42
   3   2   3   31.40    1.60
   4  -2   3   34.24    1.68
   4  -2   3   28.21    1.56
   4   2   3   29.35    1.48
   4   2   3   31.09    1.74
   5  -2   3    3.43    0.64
   5  -2   3    2.95    0.52
   5   2   3    2.16    0.60
   5   2   3    3.28    0.47
   6  -2   3    3.03    0.70
   6  -2   3    1.85    0.50
   6   2   3    3.09    0.78
   7  -2   3   -0.21    0.50
   7   2   3   -0.32    0.56
   8  -2   3    0.14    0.58
   8   2   3    0.05    0.69
   9  -2   3    2.09    0.94
   9   2   3    2.79    1.03
   9  -3  -3    0.28    0.67
   9   3  -3    0.26    0.81
   8  -3  -3   11.04    1.52
   8   3  -3    8.79    1.41
   7  -3  -3   20.57    1.70
   7   3  -3   21.65    2.00
   6  -3  -3   25.78    1.81
   6  -3  -3   31.50    1.62
   6   3  -3   28.51    1.93
   5  -3  -3    5.49    0.81
   5  -3  -3    5.01    0.62
   5   3  -3    4.19    0.78
   4  -3  -3    2.08    0.45
   4  -3  -3    1.21    0.33
   4   3  -3    0.98    0.42
   3  -3  -3   65.01    2.72
   3  -3  -3   57.79    2.58
   3   3  -3   58.85    2.75
   2  -3  -3   28.62    1.41
   2  -3  -3   29.77    1.38
  -2   3   3   27.72    1.42
   2   3  -3   29.98    1.46
  -2   3   3   30.44    1.37
   1  -3  -3  469.70   18.03
  -1  -3   3  489.83   17.91
  -1   3   3  472.12   18.02
   1   3  -3  475.47   18.00
  -1   3   3  475.28   18.09
   0  -3   3  116.71    4.54
   0   3   3  113.84    4.56
   0   3  -3  114.75    4.41
   0   3   3  120.30    4.62
   1  -3   3    5.67    0.52
   1  -3   3    6.44    0.33
  -1   3  -3    6.75    0.35
   1   3   3    6.56    0.52
   1   3   3    6.15    0.48
   2  -3   3    5.16    0.40
   2  -3   3    5.30    0.54
   2   3   3    4.19    0.49
   2   3   3    4.86    0.55
   3  -3   3   32.47    1.59
   3   3   3   30.06    1.49
   3   3   3   31.63    1.67
   4  -3   3   29.39    1.50
   4  -3   3   25.20    1.45
   4   3   3   28.03    1.62
   4   3   3   23.96    1.31
   5  -3   3    1.10    0.43
   5  -3   3   -0.07    0.28
   5   3   3    0.24    0.43
   5   3   3    0.35    0.27
   6  -3   3   10.07    1.02
   6  -3   3   10.01    1.17
   6   3   3    9.92    1.25
   7  -3   3    0.31    0.50
   7  -3   3   -0.30    0.33
   7   3   3    0.65    0.64
   8  -3   3    1.16    0.67
   8   3   3    0.72    0.80
   9  -3   3   23.05    2.27
   9   3   3   22.59    2.35
   9  -4  -3    5.87    1.26
   9   4  -3    6.13    1.31
   8  -4  -3   39.83    2.59
   8   4  -3   39.76    2.76
   7  -4  -3    0.71    0.51
   7   4  -3   -0.06    0.58
   6  -4  -3   91.53    3.99
   6  -4  -3   94.38    4.28
   6   4  -3   86.31    4.33
   5  -4  -3   40.25    2.02
   5  -4  -3   42.10    2.21
   5   4  -3   39.22    2.27
   4  -4  -3   15.53    0.96
   4  -4  -3   13.46    1.00
   4   4  -3   12.42    1.06
   3  -4  -3    2.08    0.43
   3  -4  -3    2.25    0.39
  -3   4   3    2.23    0.43
   3   4  -3    2.04    0.45
   2  -4  -3   40.28    1.75
   2  -4  -3   36.09    1.73
  -2   4   3   34.64    1.74
   2   4  -3   38.05    1.77
  -2   4   3   37.86    1.71
  -1  -4   3    1.32    0.22
   1  -4  -3    1.67    0.29
  -1   4   3    1.01    0.25
  -1   4   3    1.97    0.37
   1   4  -3    1.80    0.27
   0  -4   3   28.47    1.33
   0   4   3   29.18    1.35
   0   4  -3   29.04    1.19
   0   4   3   30.21    1.40
   1  -4   3    2.58    0.37
   1   4   3    2.06    0.35
   1   4   3    2.25    0.32
   2  -4   3  208.14    8.40
   2  -4   3  213.55    8.20
   2   4   3  219.02    8.33
   2   4   3  216.99    8.46
   3  -4   3   27.92    1.32
   3  -4   3   24.76    1.41
   3   4   3   24.75    1.32
   3   4   3   27.69    1.54
   4  -4   3    0.50    0.22
   4  -4   3    0.98    0.35
   4   4   3    0.48    0.26
   4   4   3    0.42    0.40
   5  -4   3   -0.37    0.30
   5  -4   3    0.16    0.33
   5   4   3    0.15    0.23
   5   4   3    0.17    0.42
   6  -4   3   13.07    1.19
   6  -4   3   11.14    1.18
   6   4   3    8.88    1.21
   7  -4   3   12.41    1.25
   7  -4   3   13.85    1.46
   7   4   3   14.19    1.66
   8  -4   3   17.37    1.84
   8   4   3   16.06    1.94
   9   4   3    5.44    1.33
   9  -5  -3    4.79    1.06
   9   5  -3    3.33    1.14
   8  -5  -3   59.75    3.42
   8   5  -3   63.01    3.65
   7  -5  -3   23.19    1.56
   7  -5  -3   24.01    1.80
   7   5  -3   22.35    1.90
  -7   5   3   26.94    1.59
   6  -5  -3   43.25    2.46
   6  -5  -3   45.85    2.29
   6   5  -3   43.24    2.61
   5  -5  -3    7.25    0.88
   5  -5  -3    6.60    0.76
   5   5  -3    5.09    0.85
   4  -5  -3    0.39    0.28
   4  -5  -3    0.12    0.28
   4   5  -3    0.70    0.40
   3  -5  -3   23.37    1.31
   3  -5  -3   22.34    1.30
   3   5  -3   23.38    1.38
  -3   5   3   27.37    1.40
   2  -5  -3  132.16    5.26
   2  -5  -3  122.67    5.21
  -2   5   3  132.61    5.26
  -2   5   3  130.78    5.23
   2   5  -3  131.17    5.25
   1  -5  -3   19.34    1.04
  -1  -5   3   19.04    0.92
   1   5  -3   19.08    0.95
  -1   5   3   16.46    1.04
  -1   5   3   18.87    1.02
   0  -5   3  245.24    9.56
   0  -5  -3  243.26    9.59
   0   5   3  247.24    9.59
   0   5   3  256.93    9.63
   0   5  -3  249.48    9.39
   1  -5   3    0.41    0.24
   1   5   3    1.12    0.31
   1   5   3    0.86    0.25
   2  -5   3   54.07    2.36
   2  -5   3   51.43    2.09
   2   5   3   49.73    2.23
   2   5   3   50.07    2.37
   3  -5   3   51.26    2.19
   3  -5   3   52.76    2.39
   3   5   3   47.52    2.25
   3   5   3   48.09    2.43
   4  -5   3   47.55    2.39
   4  -5   3   49.48    2.27
   4   5   3   48.45    2.20
   4   5   3   47.90    2.50
   5  -5   3   15.65    1.14
   5  -5   3   11.24    1.11
   5   5   3   14.93    0.92
   5   5   3   14.69    1.43
   6  -5   3    0.10    0.41
   6  -5   3   -0.11    0.36
   6   5   3   -0.87    0.46
   7  -5   3    9.95    1.25
   7  -5   3   11.54    1.23
   7   5   3    9.82    1.40
   8   5   3   13.12    1.83
   9   5   3   16.29    2.09
   9   6  -3   24.16    2.58
   8  -6  -3    3.93    0.94
   8   6  -3    2.89    1.05
   7  -6  -3    5.83    0.86
   7  -6  -3    4.77    0.89
  -7   6   3    5.21    0.82
   7   6  -3    5.47    1.14
   6  -6  -3   14.69    1.18
   6  -6  -3   12.16    1.32
   6   6  -3   18.12    1.76
   5  -6  -3    0.73    0.45
   5  -6  -3    2.28    0.51
  -5   6   3    2.83    0.61
   5   6  -3    2.69    0.67
   4  -6  -3    1.92    0.45
   4  -6  -3    1.30    0.40
   4   6  -3    1.75    0.51
  -4   6   3    2.35    0.51
   3  -6  -3    6.15    0.67
   3  -6  -3    5.42    0.67
  -3   6   3    5.14    0.63
   3   6  -3    5.00    0.66
   2  -6  -3    1.56    0.38
   2   6  -3    1.21    0.34
   2   6  -3    1.35    0.23
  -2   6   3    1.90    0.39
  -2   6   3    1.32    0.36
   1  -6  -3   10.86    0.77
  -1  -6   3   11.65    0.67
  -1   6   3    9.27    0.73
  -1   6   3    9.51    0.73
   1   6  -3    9.66    0.64
   0  -6   3  144.14    5.79
   0  -6  -3  148.66    5.83
   0   6  -3  145.15    5.58
   0   6   3  147.67    5.82
   0   6   3  143.85    5.82
   1  -6   3  308.45   12.01
   1   6   3  309.38   12.03
   1   6   3  314.35   11.94
   2  -6   3   75.71    3.38
   2  -6   3   77.18    3.06
   2   6   3   76.23    3.23
  -2   6  -3   79.54    3.08
   2   6   3   78.50    3.42
   3  -6   3    0.29    0.20
   3  -6   3    0.30    0.30
   3   6   3    0.48    0.29
   3   6   3    1.35    0.44
   4  -6   3   33.09    1.78
   4  -6   3   30.60    1.59
   4   6   3   32.25    1.89
   4   6   3   29.61    1.55
   5  -6   3    2.94    0.59
   5  -6   3    2.20    0.52
   5   6   3    1.72    0.60
   6  -6   3    8.74    1.02
   6  -6   3    6.72    0.93
   6   6   3    8.34    1.23
   7  -6   3   31.00    1.99
   7   6   3   29.66    2.27
   8   6   3    1.41    0.95
   9   7  -3    7.63    1.51
   8  -7  -3   28.88    2.12
  -8   7   3   24.70    2.05
   8   7  -3   27.04    2.27
   7  -7  -3   17.64    1.75
   7  -7  -3   17.23    1.55
   7   7  -3   21.17    2.08
  -7   7   3   17.26    1.55
  -7   7   3   16.07    1.70
   6  -7  -3   38.50    2.29
   6  -7  -3   40.81    2.23
   6   7  -3   39.12    2.50
  -6   7   3   42.20    2.39
   5  -7  -3   22.37    1.49
   5  -7  -3   25.51    1.56
   5   7  -3   24.22    1.73
  -5   7   3   23.38    1.57
   4  -7  -3   21.37    1.36
   4  -7  -3   22.99    1.36
   4   7  -3   22.22    1.46
  -4   7   3   19.73    1.34
   3  -7  -3   47.27    2.33
  -3   7   3   45.61    2.27
   3   7  -3   47.18    2.35
  -3   7   3   49.98    2.32
  -2  -7   3   26.18    1.21
   2  -7  -3   25.60    1.45
   2   7  -3   26.64    1.21
  -2   7   3   23.38    1.41
  -2   7   3   24.06    1.39
   2   7  -3   26.39    1.40
   1  -7  -3   50.73    2.28
  -1  -7   3   48.27    2.12
   1   7  -3   47.98    2.10
  -1   7   3   45.52    2.22
  -1   7   3   47.59    2.21
   0  -7   3  205.37    8.11
   0  -7  -3  210.85    8.16
   0   7   3  205.10    8.13
   0   7   3  210.32    8.14
   0   7  -3  202.11    7.88
   1  -7   3   75.82    3.20
   1   7   3   70.85    3.17
   1   7   3   71.86    3.11
   2  -7   3   37.25    1.87
   2   7   3   34.57    1.71
   2   7   3   35.44    1.87
  -2   7  -3   36.48    1.53
   3  -7   3    0.96    0.24
   3  -7   3    1.31    0.42
   3   7   3    0.96    0.36
   3   7   3    0.61    0.39
  -3   7  -3    0.80    0.25
   4  -7   3   64.71    2.98
   4  -7   3   62.77    2.72
   4   7   3   56.86    2.70
   4   7   3   60.25    3.03
   5  -7   3    0.25    0.31
   5  -7   3   -0.13    0.36
   5   7   3    0.86    0.53
   6  -7   3   35.61    2.13
   6  -7   3   32.83    2.36
   6   7   3   37.24    2.38
   7  -7   3   11.35    1.31
   7   7   3    9.77    1.49
   8   7   3    0.05    0.77
   8   8  -3    5.72    1.30
   7  -8  -3   17.39    1.69
   7  -8  -3   15.30    1.51
   7   8  -3   16.83    1.86
  -7   8   3   13.01    1.51
  -7   8   3   17.03    1.57
   6  -8  -3   20.43    1.53
   6  -8  -3   24.21    1.61
  -6   8   3   19.34    1.57
  -6   8   3   21.79    1.53
   6   8  -3   21.86    2.03
   5  -8  -3    0.93    0.46
   5  -8  -3    0.59    0.40
   5   8  -3    0.75    0.56
  -5   8   3    0.58    0.44
   4  -8  -3    5.42    0.76
   4   8  -3    4.53    0.78
  -4   8   3    6.09    0.79
  -4   8   3    6.13    0.79
   3  -8  -3   32.10    1.79
   3   8  -3   32.73    1.80
  -3   8   3   32.54    1.77
  -3   8   3   30.49    1.73
  -2  -8   3    1.00    0.28
   2  -8  -3    1.25    0.39
  -2   8   3    0.69    0.35
   2   8  -3    0.34    0.23
   2   8  -3    0.93    0.33
  -2   8   3    1.05    0.37
   1  -8  -3   96.58    4.18
  -1  -8   3   97.37    4.03
  -1   8   3   94.26    4.14
   1   8  -3   96.77    3.99
  -1   8   3  103.49    4.13
   0  -8  -3  181.09    7.19
   0  -8   3  175.28    7.15
   0   8   3  179.21    7.15
   0   8   3  178.27    7.17
   0   8  -3  182.26    6.91
   1  -8   3   30.30    1.63
   1   8   3   31.45    1.58
   1   8   3   29.56    1.59
   2  -8   3  141.12    5.93
   2   8   3  147.37    5.95
   2   8   3  140.41    5.75
   3  -8   3   12.79    1.17
   3  -8   3   11.76    0.72
  -3   8  -3   11.91    0.75
   3   8   3   14.24    1.10
   3   8   3   12.80    0.89
   4  -8   3   12.45    1.22
   4  -8   3   11.55    0.82
   4   8   3   12.60    0.95
  -4   8  -3   10.87    0.84
   4   8   3   13.01    1.31
   5  -8   3   10.47    1.21
   5   8   3   12.83    1.42
   6  -8   3    1.51    0.61
   6   8   3    1.03    0.69
   7  -8   3    6.67    1.05
   7   8   3    7.46    1.31
   8  -8   3    5.38    1.01
   8   8   3    5.89    1.35
   8   9  -3   15.81    2.01
   7  -9  -3    1.91    0.68
  -7   9   3    1.60    0.67
   7   9  -3    1.98    0.88
   6  -9  -3    5.61    0.94
   6  -9  -3    6.32    0.96
  -6   9   3    6.50    0.97
   6   9  -3    6.98    1.15
  -6   9   3    5.70    0.93
   5  -9  -3   43.09    2.41
  -5   9   3   45.08    2.40
   5   9  -3   43.26    2.54
  -5   9   3   43.69    2.40
   4  -9  -3   27.15    1.60
   4  -9  -3   29.56    1.75
   4   9  -3   26.19    1.72
  -4   9   3   26.66    1.66
  -4   9   3   26.07    1.64
   3  -9  -3   72.20    3.39
  -3   9   3   73.21    3.35
   3   9  -3   73.68    2.99
   3   9  -3   69.92    3.34
  -3   9   3   72.73    3.35
   2  -9  -3   33.54    1.86
  -2  -9   3   33.19    1.62
  -2   9   3   33.41    1.83
   2   9  -3   33.39    1.74
   2   9  -3   33.34    1.61
  -2   9   3   35.42    1.81
   1  -9  -3    0.69    0.36
  -1  -9   3    0.49    0.30
   1   9  -3    0.94    0.31
  -1   9   3    0.81    0.37
  -1   9   3    0.85    0.33
   0  -9   3   11.81    0.90
   0  -9  -3   12.24    0.93
   0   9  -3   10.97    0.67
   0   9   3   11.94    0.87
   0   9   3   11.46    0.90
   1  -9   3   13.23    1.03
   1   9   3   12.63    0.95
  -1   9  -3   13.91    0.66
   1   9   3   15.42    1.03
   2  -9   3    0.03    0.31
   2   9   3   -0.03    0.31
   2   9   3   -0.01    0.26
   3  -9   3    0.27    0.39
   3   9   3    0.08    0.37
  -3   9  -3    0.42    0.23
   3   9   3    1.02    0.36
   4  -9   3    7.92    1.01
   4   9   3    6.77    0.99
   4   9   3    6.58    0.78
   5  -9   3    5.32    0.90
   5   9   3    4.48    0.91
   6  -9   3   11.33    1.31
   6   9   3   13.55    1.62
   7  -9   3    2.78    0.78
   7   9   3    2.74    0.92
   8  -9   3    0.74    0.63
   8   9   3    2.14    1.00
   8 -10  -3    0.92    0.79
  -8  10   3    1.57    0.83
   8  10  -3   -0.93    0.72
   7 -10  -3    0.88    0.64
   7  10  -3    0.07    0.71
  -7  10   3    0.23    0.55
   6 -10  -3    7.77    1.12
   6  10  -3    5.10    1.12
  -6  10   3    7.71    1.06
   5 -10  -3    9.64    1.14
   5 -10  -3    8.25    1.00
   5  10  -3    9.38    1.24
  -5  10   3    8.63    1.08
  -5  10   3    9.79    1.14
   4 -10  -3    5.27    0.83
  -4  10   3    6.47    0.90
  -4  10   3    4.55    0.77
   4  10  -3    5.62    0.87
   3 -10  -3   27.95    1.75
   3  10  -3   27.42    1.68
  -3  10   3   30.60    1.73
  -3  10   3   26.41    1.68
   3  10  -3   27.51    1.38
   2 -10  -3   72.37    3.36
  -2 -10   3   71.06    3.08
   2  10  -3   69.78    3.19
   2  10  -3   74.64    3.09
  -2  10   3   69.62    3.30
  -2  10   3   70.61    3.22
   1 -10  -3   68.45    3.26
  -1 -10   3   70.41    3.13
  -1  10   3   74.11    3.18
  -1  10   3   71.97    3.26
   1  10  -3   69.14    3.04
   0 -10  -3   21.18    1.34
   0 -10   3   20.86    1.30
   0  10  -3   21.08    1.06
   0  10   3   20.26    1.26
   0  10   3   20.76    1.32
   1 -10   3   36.23    2.02
   1  10   3   38.33    1.96
   1  10   3   37.07    1.98
  -1  10  -3   40.25    1.61
   2 -10   3   52.45    2.65
   2  10   3   53.05    2.63
   2  10   3   52.13    2.47
   3 -10   3    1.72    0.57
   3  10   3    1.56    0.42
   3  10   3    0.68    0.48
   4 -10   3   68.35    3.33
   4  10   3   64.24    3.33
   4  10   3   64.08    3.19
   5 -10   3    6.71    1.01
   5  10   3    5.95    1.06
   6 -10   3   -0.11    0.50
   6  10   3    0.48    0.63
   7 -10   3    8.20    1.24
   7  10   3    9.62    1.54
   8 -10   3    0.05    0.63
   8  10   3    0.91    0.92
   8 -11  -3   19.58    1.96
   8  11  -3   14.52    2.03
  -8  11   3   24.14    2.16
   7 -11  -3    1.27    0.69
  -7  11   3    0.73    0.65
   7  11  -3    1.24    0.89
   6 -11  -3    0.82    0.63
  -6  11   3   -0.56    0.44
   6  11  -3   -0.42    0.53
   5 -11  -3   13.13    1.44
   5  11  -3   12.29    1.43
  -5  11   3   13.30    1.38
   4 -11  -3   56.94    3.00
  -4  11   3   56.22    2.90
   4  11  -3   59.47    3.00
  -4  11   3   54.46    2.92
   3 -11  -3  141.85    5.93
  -3  11   3  134.97    5.85
   3  11  -3  132.82    5.45
  -3  11   3  131.50    5.74
   3  11  -3  138.37    5.81
  -2 -11   3   26.78    1.41
   2 -11  -3   24.75    1.61
   2  11  -3   23.58    1.37
  -2  11   3   26.44    1.62
   2  11  -3   22.95    1.45
  -2  11   3   25.30    1.47
   1 -11  -3    5.42    0.79
  -1 -11   3    5.83    0.73
   1  11  -3    5.76    0.63
  -1  11   3    5.82    0.77
   1  11  -3    5.44    0.69
  -1  11   3    6.39    0.73
   0 -11   3   14.37    1.09
   0 -11  -3   13.57    1.08
   0  11  -3   13.82    0.81
   0  11   3   13.71    1.02
   0  11   3   13.37    1.17
   1 -11   3   19.70    1.35
  -1  11  -3   20.27    0.95
   1  11   3   19.42    1.30
   1  11   3   19.43    1.30
   2 -11   3    1.78    0.54
   2  11   3    2.75    0.63
   2  11   3    2.28    0.52
   3 -11   3    2.77    0.65
   3  11   3    2.74    0.55
   3  11   3    3.50    0.78
   4 -11   3    4.61    0.86
   4  11   3    4.81    0.90
   5 -11   3    7.99    1.14
   5  11   3    7.01    1.15
   6 -11   3   23.09    1.82
   6  11   3   21.94    2.13
   7 -11   3   12.54    1.52
   7  11   3   12.93    1.72
   8 -11   3    1.73    0.82
   8  11   3    1.91    1.05
   8 -12  -3    0.42    0.69
  -8  12   3    2.67    0.95
   7 -12  -3   10.84    1.39
  -7  12   3    7.06    1.18
   7  12  -3    8.20    1.52
   6 -12  -3   -0.23    0.54
   6  12  -3   -0.29    0.61
  -6  12   3   -0.04    0.56
   5 -12  -3   23.67    1.79
   5  12  -3   22.88    1.81
  -5  12   3   22.44    1.74
   4 -12  -3    1.67    0.65
   4  12  -3    0.21    0.48
  -4  12   3    0.03    0.50
   3 -12  -3   22.29    1.68
   3  12  -3   25.95    1.65
   3  12  -3   26.11    1.41
  -3  12   3   22.79    1.68
  -3  12   3   26.16    1.59
  -2 -12   3   15.70    1.06
   2 -12  -3   14.09    1.35
  -2  12   3   15.23    1.38
   2  12  -3   15.13    1.07
   2  12  -3   15.57    1.13
  -2  12   3   14.67    1.09
   1 -12  -3   99.90    4.56
  -1 -12   3   97.97    4.40
  -1  12   3   98.28    4.36
   1  12  -3  108.13    4.44
  -1  12   3  105.42    4.56
   1  12  -3  102.27    4.28
   0 -12  -3   37.85    2.12
   0 -12   3   37.66    2.08
   0  12  -3   37.37    1.76
   0  12   3   39.97    2.04
   0  12   3   40.48    2.14
   1 -12   3   14.53    1.31
   1  12   3   11.23    1.11
   1  12   3   12.98    1.09
   2 -12   3    7.74    1.03
   2  12   3   10.01    0.99
   2  12   3    9.79    1.09
   3 -12   3   10.28    1.20
   3  12   3   12.89    1.10
   3  12   3   11.13    1.27
   4 -12   3   10.02    1.27
   4  12   3   10.11    1.26
   5 -12   3   18.12    1.74
   5  12   3   19.10    1.87
   6 -12   3    7.47    1.17
   6  12   3    7.82    1.32
   7 -12   3    0.29    0.64
   7  12   3   -0.01    0.80
   7 -13  -3   -0.07    0.58
  -7  13   3    0.51    0.72
   7  13  -3   -0.97    0.64
   6 -13  -3    1.16    0.69
   6  13  -3    0.43    0.76
  -6  13   3    1.36    0.74
   5 -13  -3   16.15    1.64
   5  13  -3   18.52    1.79
  -5  13   3   16.42    1.66
   4 -13  -3   34.66    2.27
  -4  13   3   37.56    2.30
   4  13  -3   35.36    2.22
   3 -13  -3   12.55    1.37
  -3  13   3   10.64    1.22
   3  13  -3   12.09    1.24
   2 -13  -3    1.77    0.59
  -2 -13   3    1.01    0.41
  -2  13   3    0.50    0.50
   2  13  -3    1.59    0.47
  -2  13   3    0.56    0.40
   2  13  -3    1.33    0.46
   1 -13  -3    0.48    0.51
  -1 -13   3    0.58    0.42
   1  13  -3    0.58    0.35
  -1  13   3    0.75    0.41
  -1  13   3    0.33    0.45
   1  13  -3    0.60    0.44
   0 -13   3    9.92    1.11
   0 -13  -3    8.80    1.05
   0  13   3   10.75    1.13
   0  13   3   10.72    1.05
   1 -13   3   29.02    1.87
   1  13   3   32.22    1.85
   1  13   3   29.09    1.80
   2 -13   3    2.33    0.66
   2  13   3    1.46    0.52
   2  13   3    1.84    0.62
   3 -13   3    8.97    1.19
   3  13   3    9.65    1.19
   3  13   3    9.70    1.03
   4 -13   3    0.91    0.58
   4  13   3    0.51    0.58
   5 -13   3    0.97    0.67
   5  13   3    1.85    0.75
   6 -13   3   18.97    1.95
   6  13   3   23.76    2.26
   7 -13   3   11.25    1.51
   7  13   3   10.32    1.61
   7 -14  -3   -0.35    0.66
   7  14  -3   -0.29    0.78
  -7  14   3   -0.10    0.70
   6 -14  -3   20.79    2.03
  -6  14   3   21.03    2.00
   6  14  -3   20.88    2.15
   5 -14  -3    4.23    0.96
  -5  14   3    3.65    0.93
   5  14  -3    3.03    0.90
   4 -14  -3    0.26    0.56
   4  14  -3    1.23    0.63
  -4  14   3    1.82    0.73
   3 -14  -3   26.83    1.92
   3  14  -3   25.47    1.75
  -3  14   3   28.18    1.95
  -2 -14   3   59.60    2.86
   2 -14  -3   56.85    3.12
  -2  14   3   59.63    3.12
   2  14  -3   59.59    2.88
   2  14  -3   60.60    2.87
  -1 -14   3    1.27    0.53
   1 -14  -3    0.64    0.54
   1  14  -3    1.06    0.52
  -1  14   3    0.78    0.56
   1  14  -3    1.59    0.57
  -1  14   3    0.97    0.40
   0 -14   3    1.25    0.53
   0 -14  -3    1.04    0.55
   0  14  -3    1.25    0.55
   0  14   3    1.62    0.60
   0  14   3    1.60    0.52
   1 -14   3    2.65    0.73
   1  14   3    1.10    0.55
   1  14   3    2.32    0.62
   2 -14   3    1.75    0.69
   2  14   3    1.90    0.63
   2  14   3    1.94    0.61
   3 -14   3    1.18    0.62
   3  14   3   -0.29    0.42
   3  14   3    0.04    0.51
   4 -14   3   22.53    1.98
   4  14   3   20.57    1.75
   5 -14   3   25.20    2.02
   5  14   3   26.19    2.10
   6 -14   3    3.13    0.93
   6  14   3    0.85    0.80
   7 -14   3    1.57    0.82
   7  14   3    0.36    0.81
   6 -15  -3    0.43    0.69
   6  15  -3   -0.10    0.77
  -6  15   3    1.23    0.84
   5 -15  -3   15.13    1.69
   5  15  -3   12.73    1.58
  -5  15   3   13.93    1.65
   4 -15  -3   17.32    1.79
   4  15  -3   18.39    1.74
  -4  15   3   18.91    1.86
   3 -15  -3   27.28    1.98
  -3  15   3   27.02    1.99
   3  15  -3   24.68    1.78
   2 -15  -3    8.03    1.22
  -2 -15   3    9.82    1.07
   2  15  -3    9.75    1.06
  -2  15   3   10.11    1.24
   2  15  -3   11.99    1.24
  -1 -15   3   38.64    2.22
   1 -15  -3   38.09    2.35
   1  15  -3   39.41    2.24
  -1  15   3   39.34    2.37
   0 -15  -3    0.85    0.57
   0 -15   3    1.16    0.58
   0  15   3    1.54    0.66
   0  15   3    1.10    0.50
   0  15  -3    0.86    0.58
   1 -15   3    1.77    0.62
   1  15   3    0.45    0.54
  -1  15  -3    0.92    0.60
   1  15   3    0.82    0.49
   2 -15   3    1.46    0.71
   2  15   3    0.16    0.49
   2  15   3    1.91    0.66
   3 -15   3   19.88    1.87
   3  15   3   18.92    1.79
   4 -15   3    3.98    0.97
   4  15   3    4.24    0.98
   5 -15   3    0.30    0.66
   5  15   3    1.85    0.83
   6 -15   3    3.55    1.07
   6  15   3    2.32    0.99
   6 -16  -3    0.49    0.73
   6  16  -3    0.24    0.81
  -6  16   3   -0.05    0.75
   5 -16  -3    0.99    0.74
  -5  16   3    3.90    1.12
   5  16  -3    1.21    0.78
   4 -16  -3    2.75    0.88
   4  16  -3    2.80    0.87
  -4  16   3    3.48    0.99
   3 -16  -3   19.56    1.87
   3  16  -3   19.33    1.85
  -3  16   3   19.13    1.84
  -2 -16   3   12.69    1.27
   2 -16  -3   12.49    1.46
  -2  16   3   11.28    1.38
   2  16  -3   14.14    1.31
   1 -16  -3   11.21    1.37
  -1 -16   3   10.31    1.18
  -1  16   3   10.64    1.32
   1  16  -3    8.57    1.10
   0 -16  -3    2.85    0.76
   0 -16   3    2.80    0.75
   0  16  -3    1.75    0.70
   0  16   3    2.02    0.76
   1 -16   3    4.94    0.99
   1  16   3    5.97    0.93
  -1  16  -3    2.96    0.86
   1  16   3    6.12    0.98
   2 -16   3    0.08    0.54
   2  16   3    0.94    0.59
   2  16   3    0.07    0.50
   3 -16   3    5.93    1.11
   3  16   3    4.69    0.95
   4 -16   3    5.64    1.09
   4  16   3    2.98    0.93
   5 -16   3    4.44    1.08
   5  16   3    7.10    1.31
   6 -16   3    0.15    0.72
   6  16   3    0.35    0.81
   5 -17  -3    1.34    0.91
  -5  17   3    2.25    0.91
   5  17  -3    1.79    0.89
   4 -17  -3   11.14    1.55
  -4  17   3   12.14    1.55
   3 -17  -3    0.28    0.69
  -3  17   3   -0.52    0.62
   2 -17  -3   -0.17    0.60
  -2  17   3   -0.55    0.60
  -1 -17   3    0.73    0.56
   1 -17  -3    0.15    0.57
   1  17  -3    0.10    0.54
  -1  17   3    0.08    0.65
   0 -17   3   21.27    1.79
   0 -17  -3   16.34    1.66
   0  17  -3   15.98    1.57
   0  17   3   14.72    1.59
   1 -17   3    0.77    0.65
  -1  17  -3    1.29    0.69
   1  17   3    1.20    0.63
   2 -17   3    7.11    1.21
   2  17   3    5.92    1.05
  -2  17  -3    9.24    1.32
   2  17   3    6.50    1.03
   3 -17   3   10.03    1.45
   3  17   3   10.37    1.39
  -3  17  -3    8.13    1.32
   4 -17   3    1.09    0.79
   4  17   3    0.52    0.72
   5 -17   3    2.88    1.09
   5  17   3    3.85    1.06
   5 -18  -3    4.14    1.09
  -5  18   3    3.06    1.04
   4 -18  -3   -0.21    0.72
  -4  18   3    0.00    0.70
   3 -18  -3    2.88    0.97
  -3  18   3    3.40    1.04
   2 -18  -3    1.32    0.80
  -2  18   3    2.35    0.88
   1 -18  -3    1.07    0.75
  -1 -18   3    2.60    0.77
   1  18  -3    1.13    0.71
  -1  18   3    2.59    0.86
   0 -18   3    4.02    0.93
   0 -18  -3    2.75    0.89
   0  18  -3    3.89    0.97
   0  18   3    6.05    1.08
   1 -18   3   -0.75    0.60
   1  18   3    0.24    0.63
  -1  18  -3   -0.20    0.65
   2 -18   3    6.00    1.16
   2  18   3    5.48    1.01
  -2  18  -3    4.82    1.11
   3 -18   3    0.30    0.70
  -3  18  -3    0.08    0.70
   3  18   3    0.79    0.69
   4 -18   3    2.35    0.95
  -4  18  -3    2.73    1.04
   4  18   3    3.55    1.00
   5 -18   3   -0.42    0.73
   5  18   3    0.60    0.82
  -5  18  -3    1.35    0.90
   4 -19  -3   13.87    1.83
  -4  19   3   15.03    1.89
   3 -19  -3    8.20    1.43
  -3  19   3    8.07    1.46
   2 -19  -3   -1.12    0.60
  -2  19   3    0.42    0.79
   1 -19  -3   -0.45    0.70
  -1 -19   3   -0.16    0.59
   1  19  -3   -0.29    0.58
  -1  19   3    0.10    0.75
   0 -19   3    0.35    0.65
   0  19  -3   -0.06    0.68
   0  19   3   -0.10    0.62
   1 -19   3    4.91    1.05
   1  19   3    7.95    1.23
  -1  19  -3    6.90    1.24
   2 -19   3    2.46    0.98
  -2  19  -3    2.80    0.99
   3 -19   3    3.53    1.11
  -3  19  -3    3.99    1.15
   4 -19   3    0.68    0.88
  -4  19  -3    2.53    1.01
   4  19   3    0.19    0.99
   3 -20  -3    8.27    1.48
  -3  20   3    7.46    1.43
   2 -20  -3    6.34    1.32
  -2  20   3    6.77    1.40
   1 -20  -3   11.72    1.62
  -1 -20   3   12.94    1.55
  -1  20   3   12.51    1.70
   1  20  -3   12.98    1.60
   0 -20   3    0.73    0.74
   0  20  -3    1.10    0.82
   0  20   3    1.25    0.82
   1 -20   3    1.87    0.83
  -1  20  -3    0.31    0.84
   1  20   3    1.06    0.80
   2 -20   3    3.70    1.03
  -2  20  -3    1.78    0.89
   3 -20   3    1.26    0.89
  -3  20  -3    0.88    0.94
   2 -21  -3    1.45    0.97
  -2  21   3    2.74    1.08
   1 -21  -3    7.63    1.39
  -1  21   3   10.23    1.55
   0 -21   3    2.53    0.99
   0  21  -3    3.11    1.04
   0  21   3    2.76    1.04
   1 -21   3    0.65    0.80
  -1  21  -3    0.71    0.91
   1  21   3    1.41    0.90
   2 -21   3    0.27    0.80
   9   0  -4   -0.58    0.66
   8   0  -4    1.90    0.71
   7   0  -4   43.83    2.64
   6   0  -4    7.93    1.07
   5   0  -4   53.20    2.66
   5   0  -4   50.06    2.20
  -4   0   4  153.90    6.01
   4   0  -4  153.69    6.03
   4   0  -4  159.05    6.43
   3   0  -4  311.57   11.86
   3   0  -4  314.07   12.17
  -2   0   4  969.34   36.88
   2   0  -4 1000.00   37.09
  -1   0   4  226.26    8.76
   1   0  -4  229.83    8.84
  -1   0   4  236.16    8.87
   0   0   4  153.06    5.98
   0   0   4  155.01    5.98
   1   0   4  480.81   18.43
   1   0   4  492.69   18.39
   2   0   4   40.50    1.85
   2   0   4   41.83    1.87
   3   0   4   93.05    3.80
   3   0   4   86.19    3.71
   4   0   4  153.21    6.33
   4   0   4  163.05    6.50
   5   0   4   62.36    2.89
   5   0   4   66.08    3.13
   6   0   4   28.66    1.63
   6   0   4   28.39    1.89
   7   0   4    0.33    0.63
   8   0   4   49.43    3.05
   9   0   4    8.12    1.46
   9  -1  -4    1.11    0.76
   9   1  -4    1.05    0.79
   8  -1  -4    0.47    0.65
   8   1  -4    0.97    0.78
   7  -1  -4    9.80    1.25
   7   1  -4    9.53    1.31
   6  -1  -4   24.49    1.66
   6  -1  -4   25.29    1.52
  -6   1   4   22.76    1.22
   6   1  -4   18.03    1.55
   5  -1  -4   24.83    1.29
   5  -1  -4   24.72    1.61
  -5   1   4   27.83    1.30
   5   1  -4   24.68    1.63
   4  -1  -4    4.63    0.68
   4  -1  -4    2.53    0.37
   4   1  -4    3.99    0.65
  -4   1   4    2.43    0.35
   3  -1  -4    6.33    0.71
   3  -1  -4    6.83    0.48
   3   1  -4    6.95    0.73
  -3   1   4    6.87    0.47
   2  -1  -4  772.16   28.56
   2  -1  -4  749.63   28.40
   2   1  -4  750.25   28.56
  -2   1   4  750.88   28.39
   1  -1  -4   17.06    0.88
  -1  -1   4   17.16    0.81
  -1   1   4   17.13    0.90
  -1   1   4   17.19    0.82
   1   1  -4   17.14    0.86
   0  -1   4   -0.12    0.05
   0  -1   4    0.02    0.15
   0   1   4    0.18    0.20
   0   1   4    0.01    0.17
   1  -1   4   98.83    4.07
   1   1   4  101.41    4.10
   1   1   4  105.60    4.09
   2  -1   4   40.45    1.85
   2  -1   4   40.32    1.82
   2   1   4   40.93    1.86
   2   1   4   42.15    1.89
   3  -1   4   86.55    3.57
   3  -1   4   86.11    3.56
   3   1   4   85.38    3.53
   3   1   4   80.00    3.61
   4  -1   4  131.87    5.28
   4  -1   4  127.54    5.17
   4   1   4  123.53    5.12
   4   1   4  120.03    5.29
   5  -1   4   45.44    2.30
   5  -1   4   49.58    2.47
   5   1   4   48.43    2.27
   5   1   4   47.33    2.51
   6  -1   4   77.06    3.57
   6  -1   4   72.54    3.79
   6   1   4   83.18    3.54
   6   1   4   84.72    3.92
   7  -1   4    1.94    0.72
   7   1   4    0.92    0.73
   8  -1   4    0.07    0.61
   8   1   4    0.71    0.72
   9  -1   4    2.67    0.98
   9   1   4    3.98    1.13
   9  -2  -4   11.22    1.58
   9   2  -4    7.85    1.47
   8  -2  -4    1.38    0.69
   8   2  -4    2.65    0.93
   7  -2  -4    0.21    0.50
   7   2  -4    0.42    0.57
   6  -2  -4   20.56    1.21
   6  -2  -4   18.85    1.50
   6   2  -4   19.11    1.53
  -6   2   4   21.15    1.19
   5  -2  -4    5.70    0.62
   5  -2  -4    7.39    0.94
   5   2  -4    6.73    0.92
  -5   2   4    6.65    0.65
   4  -2  -4  214.67    8.29
   4  -2  -4  219.32    8.57
  -4   2   4  203.92    8.25
   4   2  -4  213.17    8.59
   3  -2  -4  108.40    4.30
   3  -2  -4  101.14    4.44
  -3   2   4  107.76    4.27
   3   2  -4  110.66    4.51
   2  -2  -4    2.33    0.31
   2  -2  -4    2.90    0.42
  -2   2   4    1.74    0.34
  -2   2   4    1.93    0.29
   2   2  -4    1.85    0.35
  -1  -2   4  271.86   10.25
   1  -2  -4  271.71   10.41
  -1   2   4  275.78   10.44
  -1   2   4  266.68   10.34
   1   2  -4  270.88   10.35
   0  -2   4    0.39    0.17
   0  -2   4    1.15    0.18
   0   2   4    0.62    0.22
   0   2   4    0.97    0.27
   1  -2   4    6.23    0.53
   1  -2   4    5.97    0.38
   1   2   4    6.35    0.51
   1   2   4    6.38    0.57
   2  -2   4   22.37    1.17
   2   2   4   20.34    1.15
   2   2   4   24.97    1.25
   3  -2   4   17.59    1.03
   3  -2   4   17.45    1.06
   3   2   4   18.58    1.04
   3   2   4   18.48    1.14
   4  -2   4   98.55    4.31
   4  -2   4   99.80    4.29
   4   2   4  111.52    4.49
   4   2   4   98.00    4.19
   5  -2   4    2.56    0.52
   5  -2   4    3.85    0.64
   5   2   4    2.44    0.46
   5   2   4    2.56    0.62
   6  -2   4   17.99    1.29
   6  -2   4   20.24    1.50
   6   2   4   17.54    1.60
   6   2   4   18.54    1.52
   7  -2   4   42.49    2.45
   7   2   4   34.78    2.45
   8  -2   4   15.92    1.78
   8   2   4   16.30    1.92
   9  -2   4    2.58    0.98
   9   2   4    3.12    1.10
   9  -3  -4    1.61    0.84
   9   3  -4    1.20    0.97
   8  -3  -4    5.83    1.13
   8   3  -4    8.40    1.43
   7  -3  -4    7.70    1.14
   7   3  -4    6.63    1.12
   6  -3  -4   41.82    2.42
   6  -3  -4   43.65    2.13
  -6   3   4   44.83    2.10
   6   3  -4   39.96    2.47
   5  -3  -4    3.16    0.66
   5  -3  -4    3.11    0.50
   5   3  -4    2.12    0.59
  -5   3   4    1.99    0.40
   4  -3  -4   34.99    1.66
   4  -3  -4   32.84    1.81
  -4   3   4   32.62    1.61
   4   3  -4   34.35    1.87
   3  -3  -4   40.75    1.97
   3  -3  -4   39.95    1.86
   3   3  -4   40.36    2.00
  -3   3   4   41.45    1.84
   2  -3  -4  147.10    5.62
   2  -3  -4  137.53    5.65
  -2   3   4  133.38    5.67
  -2   3   4  140.16    5.58
   2   3  -4  151.93    5.69
  -1  -3   4   86.80    3.37
   1  -3  -4   86.48    3.49
  -1   3   4   84.29    3.57
   1   3  -4   87.15    3.45
  -1   3   4   85.81    3.48
   0  -3   4  114.87    4.46
   0  -3   4  116.22    4.34
   0   3   4  114.85    4.55
   0   3  -4  110.80    4.32
   0   3   4  109.66    4.47
   1  -3   4   55.98    2.45
   1  -3   4   56.99    2.25
   1   3   4   58.87    2.45
   1   3   4   59.66    2.50
   2  -3   4   36.90    1.55
   2  -3   4   35.21    1.70
   2   3   4   35.83    1.76
   2   3   4   33.87    1.68
   3  -3   4   36.78    1.86
   3   3   4   39.66    1.97
   3   3   4   38.28    1.81
   4  -3   4    9.51    0.91
   4  -3   4   11.28    0.85
   4   3   4    9.98    0.76
   4   3   4   10.66    1.05
   5  -3   4   74.01    3.37
   5  -3   4   81.43    3.47
   5   3   4   72.41    3.19
   5   3   4   67.05    3.50
   6  -3   4   91.43    4.10
   6  -3   4   83.35    3.92
   6   3   4   86.46    4.25
   7  -3   4    0.71    0.44
   7  -3   4    1.25    0.64
   7   3   4    0.70    0.69
   8  -3   4   -0.48    0.54
   8   3   4   -0.55    0.63
   9   3   4    0.30    0.82
   9  -4  -4    0.06    0.55
   9   4  -4   -0.56    0.72
   8  -4  -4   -0.53    0.47
   8   4  -4    0.27    0.67
   7  -4  -4   29.97    2.05
   7   4  -4   28.48    2.12
   6  -4  -4   -0.17    0.27
   6  -4  -4    0.03    0.40
   6   4  -4   -0.04    0.43
  -6   4   4    0.24    0.33
   5  -4  -4   58.29    2.92
   5  -4  -4   60.25    2.74
  -5   4   4   59.12    2.69
   5   4  -4   59.65    3.02
   4  -4  -4   30.67    1.63
   4  -4  -4   28.14    1.48
   4   4  -4   26.73    1.66
  -4   4   4   27.00    1.45
   3  -4  -4    0.57    0.28
   3  -4  -4    0.12    0.22
  -3   4   4    0.48    0.22
  -3   4   4    0.44    0.29
   3   4  -4    0.28    0.28
   2  -4  -4   79.77    3.46
   2  -4  -4   85.62    3.51
   2   4  -4   90.04    3.53
  -2   4   4   77.74    3.43
  -2   4   4   84.14    3.53
   1  -4  -4   84.15    3.51
  -1  -4   4   87.92    3.38
   1   4  -4   86.33    3.43
  -1   4   4   82.50    3.49
  -1   4   4   85.07    3.61
   0  -4   4   48.23    2.09
   0   4   4   46.98    2.11
   0   4  -4   49.43    1.92
   0   4   4   50.27    2.19
   1  -4   4  143.58    5.81
   1   4   4  143.10    5.75
   1   4   4  152.47    5.86
   2  -4   4    8.33    0.75
   2  -4   4    6.96    0.47
   2   4   4    8.15    0.70
   2   4   4    7.83    0.76
   3  -4   4    0.53    0.26
   3  -4   4    0.03    0.27
   3   4   4   -0.01    0.29
   3   4   4    0.40    0.27
   4  -4   4   51.77    2.56
   4   4   4   56.43    2.45
   4   4   4   52.71    2.68
   5  -4   4   15.78    1.17
   5  -4   4   17.49    1.20
   5   4   4   15.90    1.03
   5   4   4   16.80    1.54
   6  -4   4   26.15    1.68
   6  -4   4   23.26    1.58
   6   4   4   23.89    1.85
   7  -4   4    5.35    0.96
   7  -4   4    6.72    0.92
   7   4   4    5.94    1.08
   8  -4   4   22.55    1.89
   8   4   4   22.17    2.27
   9   4   4    1.39    0.92
   9  -5  -4    9.10    1.44
   9   5  -4    9.96    1.68
   8  -5  -4    6.58    1.16
   8   5  -4    5.17    1.17
   7  -5  -4    3.82    0.85
   7  -5  -4    3.73    1.08
  -7   5   4    3.75    0.70
   7   5  -4    3.06    0.90
   6  -5  -4    2.74    0.68
   6  -5  -4    2.14    0.55
   6   5  -4    2.69    0.75
  -6   5   4    2.55    0.56
   5  -5  -4    0.86    0.34
   5  -5  -4    0.76    0.42
  -5   5   4    0.58    0.33
   5   5  -4    0.60    0.46
   4  -5  -4    5.61    0.72
   4  -5  -4    5.53    0.65
  -4   5   4    5.97    0.78
  -4   5   4    4.57    0.60
   4   5  -4    5.45    0.78
   3  -5  -4    0.87    0.30
   3  -5  -4    1.25    0.35
  -3   5   4    1.08    0.31
   3   5  -4    1.36    0.42
  -3   5   4    1.02    0.37
   2  -5  -4   14.26    0.93
   2  -5  -4   17.54    0.99
   2   5  -4   15.25    0.94
  -2   5   4   13.54    0.90
  -2   5   4   15.29    0.98
  -1  -5   4   21.10    1.00
   1  -5  -4   18.99    1.10
  -1   5   4   20.31    1.10
   1   5  -4   20.62    1.02
  -1   5   4   20.59    1.19
   0  -5   4   -0.18    0.17
   0   5   4   -0.11    0.20
   0   5   4   -0.16    0.20
   0   5  -4    0.07    0.11
   1  -5   4   13.61    0.88
   1   5   4   14.61    0.85
   1   5   4   14.17    0.92
   2  -5   4    0.28    0.14
   2  -5   4    0.05    0.26
   2   5   4    0.03    0.26
   2   5   4    0.14    0.24
   3  -5   4   80.38    3.60
   3  -5   4   85.49    3.39
   3   5   4   78.69    3.66
   3   5   4   83.50    3.53
   4  -5   4   36.10    1.79
   4  -5   4   37.78    1.94
   4   5   4   33.46    2.00
   4   5   4   36.55    1.79
   5  -5   4   21.44    1.46
   5   5   4   24.55    1.68
   5   5   4   21.36    1.26
   6  -5   4    9.16    1.03
   6  -5   4    9.69    1.10
   6   5   4   10.08    1.33
   7  -5   4   -0.39    0.48
   7  -5   4   -0.22    0.43
   7   5   4   -0.65    0.61
   8   5   4    3.25    1.10
   9  -6  -4    5.74    1.25
   9   6  -4    3.64    1.20
  -9   6   4    5.85    1.25
   8  -6  -4   10.69    1.47
   8   6  -4    8.27    1.46
   7  -6  -4   42.77    2.37
   7  -6  -4   45.01    2.63
   7   6  -4   41.02    2.73
  -7   6   4   43.75    2.35
   6  -6  -4   17.38    1.31
   6  -6  -4   16.71    1.43
  -6   6   4   19.82    1.32
  -6   6   4   18.29    1.49
   6   6  -4   18.76    1.59
   5  -6  -4    4.92    0.71
   5  -6  -4    6.20    0.86
  -5   6   4    6.08    0.90
  -5   6   4    4.76    0.68
   5   6  -4    5.38    0.89
   4  -6  -4    0.83    0.35
   4  -6  -4    0.63    0.33
   4   6  -4    0.95    0.45
  -4   6   4    0.71    0.35
  -4   6   4    0.44    0.28
   3  -6  -4   17.06    1.10
   3  -6  -4   18.03    1.13
  -3   6   4   17.60    1.14
   3   6  -4   16.92    1.15
  -3   6   4   17.11    1.09
  -2  -6   4    9.72    0.59
   2  -6  -4   10.88    0.82
   2   6  -4   11.11    0.78
  -2   6   4   10.90    0.84
  -2   6   4   11.26    0.81
  -1  -6   4   41.97    1.83
   1  -6  -4   41.82    1.97
  -1   6   4   40.80    2.00
   1   6  -4   43.16    1.83
  -1   6   4   38.51    1.92
   0  -6   4  231.69    8.92
   0   6  -4  232.72    8.69
   0   6   4  234.16    9.01
   0   6   4  217.87    8.93
   1  -6   4   13.87    0.92
   1   6   4   14.22    0.88
   1   6   4   14.54    0.96
   2  -6   4    0.80    0.33
   2  -6   4    1.29    0.19
   2   6   4    1.06    0.31
   2   6   4    0.51    0.36
   3  -6   4   21.77    1.08
   3  -6   4   22.06    1.33
   3   6   4   20.23    1.38
   3   6   4   19.69    1.22
   4  -6   4    4.34    0.70
   4  -6   4    3.90    0.54
   4   6   4    3.85    0.59
   4   6   4    4.61    0.77
   5  -6   4    3.62    0.71
   5  -6   4    4.89    0.70
   5   6   4    5.61    0.82
   5   6   4    4.08    0.82
   6  -6   4    5.22    0.84
   6   6   4    5.40    1.04
   7  -6   4    2.44    0.69
   7   6   4    1.27    0.81
   8   6   4    0.33    0.78
   9   7  -4   11.39    1.72
   8  -7  -4    1.81    0.75
   8   7  -4    1.42    0.93
  -8   7   4    1.22    0.75
   7  -7  -4    5.08    0.95
   7  -7  -4    5.49    0.90
  -7   7   4    4.56    0.97
   7   7  -4    6.93    1.25
  -7   7   4    6.25    0.92
   6  -7  -4   16.94    1.44
   6  -7  -4   20.58    1.45
   6   7  -4   19.05    1.83
  -6   7   4   22.22    1.60
  -6   7   4   19.73    1.40
   5  -7  -4   40.63    2.15
   5  -7  -4   41.90    2.20
  -5   7   4   40.26    2.24
  -5   7   4   35.71    2.06
   5   7  -4   37.85    2.31
   4  -7  -4    7.22    0.84
   4  -7  -4    5.59    0.76
  -4   7   4    7.07    0.86
   4   7  -4    6.99    0.89
  -4   7   4    8.83    0.87
   3  -7  -4    1.65    0.41
   3  -7  -4    0.78    0.35
   3   7  -4    0.69    0.36
  -3   7   4    0.90    0.36
  -3   7   4    1.44    0.41
   2  -7  -4   27.40    1.60
  -2  -7   4   30.64    1.38
   2   7  -4   30.88    1.57
  -2   7   4   31.61    1.70
  -2   7   4   30.63    1.61
   1  -7  -4   70.09    3.11
  -1  -7   4   73.39    2.98
  -1   7   4   69.92    3.08
   1   7  -4   70.12    2.93
  -1   7   4   68.01    3.10
   0  -7   4   11.79    0.84
   0  -7  -4   12.78    0.88
   0   7  -4   12.33    0.62
   0   7   4   12.30    0.87
   0   7   4   12.54    0.87
   1  -7   4   58.18    2.65
   1   7   4   58.70    2.60
   1   7   4   58.36    2.68
   2  -7   4   24.11    1.46
   2   7   4   25.31    1.52
   2   7   4   27.23    1.38
   3  -7   4   26.83    1.55
   3  -7   4   25.27    1.21
   3   7   4   25.44    1.41
   3   7   4   24.43    1.57
   4  -7   4    0.49    0.40
   4  -7   4    0.61    0.28
   4   7   4    0.80    0.49
   4   7   4    0.21    0.32
   5  -7   4    6.42    0.92
   5  -7   4    6.18    0.75
   5   7   4    4.99    0.94
   6  -7   4    0.10    0.45
   6   7   4    0.07    0.57
   7  -7   4    1.45    0.61
   7   7   4    3.52    0.99
   8   7   4    2.97    1.07
   8   8  -4    5.88    1.30
   7  -8  -4   22.43    1.75
   7  -8  -4   22.18    1.67
   7   8  -4   24.89    2.26
  -7   8   4   21.19    1.77
  -7   8   4   23.80    1.67
   6  -8  -4   16.54    1.59
   6  -8  -4   18.44    1.43
  -6   8   4   17.74    1.52
   6   8  -4   16.35    1.76
  -6   8   4   15.36    1.56
   5  -8  -4    1.93    0.55
   5  -8  -4    1.76    0.53
   5   8  -4    1.94    0.70
  -5   8   4    3.02    0.62
  -5   8   4    1.34    0.50
   4  -8  -4   89.65    3.88
   4  -8  -4   87.37    3.91
  -4   8   4   82.66    3.87
  -4   8   4   84.03    3.84
   4   8  -4   84.42    3.96
   3  -8  -4   49.39    2.45
  -3   8   4   48.06    2.40
  -3   8   4   49.55    2.44
   3   8  -4   47.95    2.41
   2  -8  -4    3.74    0.61
  -2  -8   4    3.21    0.41
   2   8  -4    3.20    0.40
   2   8  -4    3.44    0.52
  -2   8   4    3.22    0.55
  -2   8   4    3.04    0.58
   1  -8  -4   56.15    2.68
  -1  -8   4   55.97    2.53
  -1   8   4   57.70    2.66
  -1   8   4   59.63    2.67
   1   8  -4   58.91    2.49
   0  -8   4   57.36    2.67
   0  -8  -4   60.06    2.73
   0   8   4   60.39    2.72
   0   8  -4   58.82    2.41
   0   8   4   61.49    2.73
   1  -8   4   25.08    1.41
   1   8   4   24.11    1.34
   1   8   4   22.08    1.38
   2  -8   4    0.75    0.36
   2   8   4    0.66    0.32
   2   8   4    1.52    0.47
   3  -8   4   44.84    2.33
   3  -8   4   43.95    1.93
   3   8   4   45.88    2.17
   3   8   4   45.55    2.41
  -3   8  -4   46.05    1.96
   4  -8   4    9.24    1.04
   4  -8   4    7.66    0.66
   4   8   4    9.30    1.09
   4   8   4    6.69    0.80
   5  -8   4    2.73    0.68
   5   8   4    1.94    0.68
   6  -8   4   23.34    1.73
   6   8   4   24.87    1.92
   7  -8   4   35.89    2.27
   7   8   4   31.11    2.47
   8  -8   4    2.35    0.79
   8   8   4    0.33    0.89
   8   9  -4   11.90    1.74
   7  -9  -4    5.27    0.97
  -7   9   4    5.25    1.25
   7   9  -4    4.74    1.13
  -7   9   4    6.65    1.02
   6  -9  -4   11.59    1.30
   6  -9  -4   14.47    1.39
   6   9  -4   15.84    1.66
  -6   9   4   10.33    1.28
  -6   9   4   12.20    1.30
   5  -9  -4   29.72    1.82
   5  -9  -4   27.38    1.72
   5   9  -4   25.35    1.89
  -5   9   4   26.63    1.75
  -5   9   4   25.54    1.71
   4  -9  -4   10.22    1.16
  -4   9   4    8.43    0.98
  -4   9   4   10.08    1.06
   4   9  -4    8.94    1.06
   3  -9  -4   69.61    3.35
  -3   9   4   70.69    3.37
  -3   9   4   74.37    3.35
   3   9  -4   72.01    3.33
   2  -9  -4  134.53    5.48
  -2  -9   4  133.41    5.17
   2   9  -4  122.55    5.28
   2   9  -4  131.24    5.16
  -2   9   4  126.06    5.41
  -2   9   4  122.21    5.39
   1  -9  -4    0.32    0.33
  -1  -9   4   -0.03    0.24
   1   9  -4    0.15    0.24
  -1   9   4    0.26    0.33
  -1   9   4    0.17    0.28
   0  -9  -4    9.66    0.90
   0  -9   4    8.72    0.85
   0   9   4    8.14    0.84
   0   9  -4    9.50    0.57
   0   9   4    9.28    0.89
   1  -9   4    2.21    0.49
   1   9   4    2.20    0.48
   1   9   4    2.78    0.53
   2  -9   4   73.07    3.27
   2   9   4   68.94    3.26
   2   9   4   66.33    3.06
   3  -9   4    4.34    0.75
  -3   9  -4    4.61    0.67
   3   9   4    4.88    0.65
   3   9   4    3.69    0.72
   4  -9   4    1.60    0.57
   4   9   4    0.78    0.41
   4   9   4    1.03    0.55
   5  -9   4   11.29    1.24
   5   9   4    8.45    1.21
   6  -9   4   48.47    2.72
   6   9   4   44.18    2.83
   7  -9   4    2.85    0.80
   7   9   4    1.17    0.81
   8  -9   4    8.59    1.29
   8   9   4    8.77    1.58
   8  10  -4    8.41    1.49
   7 -10  -4   -0.64    0.43
   7  10  -4    0.36    0.73
  -7  10   4    0.27    0.56
   6 -10  -4   -0.44    0.45
  -6  10   4    0.96    0.57
   6  10  -4    0.04    0.62
  -6  10   4    0.17    0.49
   5 -10  -4   32.66    2.05
   5  10  -4   31.12    2.14
  -5  10   4   30.38    2.00
  -5  10   4   35.94    2.07
   4 -10  -4   51.18    2.73
  -4  10   4   50.76    2.69
   4  10  -4   53.95    2.76
  -4  10   4   51.19    2.69
   3 -10  -4   24.76    1.57
  -3  10   4   20.91    1.50
   3  10  -4   21.63    1.18
  -3  10   4   25.04    1.55
   3  10  -4   23.64    1.48
  -2 -10   4    5.81    0.61
   2 -10  -4    6.39    0.82
  -2  10   4    5.57    0.75
   2  10  -4    4.80    0.64
   2  10  -4    5.41    0.60
  -2  10   4    4.84    0.70
   1 -10  -4    0.14    0.33
  -1 -10   4    0.44    0.32
  -1  10   4    0.62    0.38
   1  10  -4    0.54    0.27
  -1  10   4    0.71    0.36
   0 -10   4   63.86    2.87
   0 -10  -4   59.85    2.89
   0  10  -4   59.99    2.53
   0  10   4   63.46    2.91
   0  10   4   61.09    2.87
   1 -10   4   27.94    1.68
   1  10   4   29.90    1.69
   1  10   4   29.63    1.65
   2 -10   4    8.34    0.95
   2  10   4    8.72    1.00
   2  10   4    7.29    0.81
   3 -10   4   28.60    1.82
   3  10   4   28.74    1.61
   3  10   4   30.49    1.88
   4 -10   4   30.79    1.91
   4  10   4   26.55    1.86
   4  10   4   27.60    1.66
   5 -10   4    4.27    0.87
   5  10   4    3.11    0.85
   6 -10   4    1.14    0.66
   6  10   4    1.27    0.73
   7 -10   4    7.52    1.22
   7  10   4    7.86    1.45
   8 -10   4    8.29    1.28
   8  10   4    8.00    1.53
   8 -11  -4   -0.10    0.58
  -8  11   4    1.17    0.76
   8  11  -4    0.62    0.82
   7 -11  -4    0.68    0.61
   7  11  -4    0.84    0.82
  -7  11   4    2.52    0.81
   6 -11  -4   17.44    1.73
   6  11  -4   20.00    2.01
  -6  11   4   14.95    1.59
   5 -11  -4    0.54    0.52
   5  11  -4   -0.14    0.57
  -5  11   4   -0.27    0.43
  -5  11   4    0.30    0.49
   4 -11  -4    0.44    0.47
  -4  11   4    0.69    0.51
   4  11  -4   -0.10    0.43
  -4  11   4    0.43    0.47
  -3 -11   4    6.50    0.64
   3 -11  -4    5.94    0.87
   3  11  -4    6.35    0.66
  -3  11   4    4.45    0.77
   3  11  -4    6.58    0.86
  -3  11   4    5.24    0.81
   2 -11  -4   29.05    1.77
  -2 -11   4   24.67    1.46
   2  11  -4   27.77    1.58
   2  11  -4   28.45    1.50
  -2  11   4   28.51    1.65
  -2  11   4   30.61    1.77
   1 -11  -4   18.20    1.32
  -1 -11   4   18.74    1.20
   1  11  -4   16.67    1.05
  -1  11   4   18.15    1.23
  -1  11   4   20.09    1.34
   0 -11   4    2.29    0.51
   0 -11  -4    2.23    0.54
   0  11   4    2.04    0.55
   0  11   4    2.44    0.54
   0  11  -4    2.15    0.32
   1 -11   4    2.43    0.58
   1  11   4    3.64    0.62
   1  11   4    2.73    0.59
   2 -11   4    2.16    0.60
   2  11   4    2.83    0.64
   2  11   4    2.23    0.53
   3 -11   4    5.48    0.92
   3  11   4    5.83    0.76
   3  11   4    6.05    0.94
   4 -11   4   11.41    1.30
   4  11   4    9.67    1.24
   5 -11   4   34.39    2.19
   5  11   4   29.61    2.16
   6 -11   4    0.82    0.62
   6  11   4    3.17    0.91
   7 -11   4   -0.22    0.59
   7  11   4    0.89    0.90
   8 -12  -4    2.60    0.91
  -8  12   4    2.80    0.99
   7 -12  -4    1.00    0.69
   7  12  -4    2.77    1.00
  -7  12   4    2.51    0.80
   6 -12  -4    4.97    0.99
  -6  12   4    4.51    0.93
   6  12  -4    6.57    1.20
   5 -12  -4   42.68    2.51
   5  12  -4   38.87    2.52
  -5  12   4   40.39    2.45
   4 -12  -4   62.93    3.27
   4  12  -4   65.60    3.26
  -4  12   4   66.40    3.28
  -4  12   4   56.56    3.27
   3 -12  -4   12.25    1.33
  -3 -12   4   14.93    1.00
  -3  12   4   16.13    1.45
  -3  12   4   16.33    1.26
   3  12  -4   15.82    1.26
   2 -12  -4   27.15    1.83
  -2 -12   4   29.10    1.62
  -2  12   4   32.09    1.77
   2  12  -4   29.47    1.69
  -2  12   4   30.35    1.86
   2  12  -4   29.40    1.63
   1 -12  -4    1.16    0.52
  -1 -12   4    1.82    0.48
   1  12  -4    0.91    0.36
  -1  12   4    1.73    0.54
  -1  12   4    1.77    0.49
   0 -12  -4   12.52    1.19
   0 -12   4   13.05    1.19
   0  12  -4   12.34    0.77
   0  12   4   12.16    1.14
   0  12   4   13.92    1.26
   1 -12   4   13.09    1.25
   1  12   4   12.12    1.18
   1  12   4   11.08    1.11
   2 -12   4    0.47    0.44
   2  12   4    0.64    0.48
   2  12   4    0.89    0.44
   3 -12   4   10.81    1.26
   3  12   4   12.34    1.10
   3  12   4   13.54    1.39
   4 -12   4   44.68    2.60
   4  12   4   42.83    2.60
   5 -12   4   22.47    1.98
   5  12   4   20.32    2.00
   6 -12   4   17.68    1.82
   6  12   4   18.86    1.96
   7 -12   4    7.28    1.26
   7  12   4    7.89    1.52
   7 -13  -4    1.21    0.73
   7  13  -4    0.54    0.84
  -7  13   4    3.25    0.95
   6 -13  -4    2.79    0.83
  -6  13   4    3.38    0.96
   6  13  -4    2.19    0.90
   5 -13  -4    0.59    0.56
   5  13  -4   -0.12    0.54
  -5  13   4    0.44    0.58
   4 -13  -4   18.94    1.77
   4  13  -4   18.44    1.69
  -4  13   4   20.23    1.74
   3 -13  -4    3.37    0.82
  -3  13   4    1.98    0.65
  -3  13   4    2.76    0.69
   3  13  -4    3.79    0.73
  -2 -13   4   28.78    1.63
   2 -13  -4   30.42    1.92
  -2  13   4   28.27    1.86
   2  13  -4   29.80    1.65
  -2  13   4   26.09    1.69
   2  13  -4   27.81    1.65
  -1 -13   4    0.75    0.45
   1 -13  -4    1.41    0.56
   1  13  -4    1.27    0.41
  -1  13   4    1.91    0.61
   1  13  -4    1.39    0.50
  -1  13   4    1.34    0.48
   0 -13  -4    9.02    1.05
   0 -13   4    9.02    1.03
   0  13   4    8.45    1.04
   0  13   4    9.01    0.98
   1 -13   4   34.74    2.08
   1  13   4   34.89    2.04
   1  13   4   36.37    2.07
   2 -13   4   13.81    1.38
   2  13   4   15.56    1.44
   2  13   4   14.14    1.29
   3 -13   4   42.98    2.48
   3  13   4   39.40    2.17
   3  13   4   38.63    2.39
   4 -13   4   26.68    1.94
   4  13   4   25.09    1.93
   5 -13   4   19.32    1.89
   5  13   4   22.26    2.17
   6 -13   4   29.26    2.18
   6  13   4   26.71    2.47
   7 -13   4   -0.12    0.62
   7  13   4    1.44    1.04
   7 -14  -4   16.60    1.92
   7  14  -4   19.39    2.20
  -7  14   4   17.97    1.97
   6 -14  -4    6.93    1.22
   6  14  -4    6.50    1.30
  -6  14   4    9.45    1.40
   5 -14  -4    3.47    0.88
  -5  14   4    3.19    0.88
   5  14  -4    4.15    0.99
   4 -14  -4   20.85    1.91
  -4  14   4   21.96    1.93
   4  14  -4   18.94    1.62
   3 -14  -4   24.96    1.83
   3  14  -4   22.55    1.63
  -3  14   4   23.46    1.78
   2 -14  -4   13.34    1.42
  -2 -14   4   14.36    1.12
  -2  14   4   14.23    1.41
   2  14  -4   15.27    1.15
  -2  14   4   15.52    1.43
   2  14  -4   13.17    1.12
   1 -14  -4    8.73    1.09
  -1 -14   4    6.68    0.91
  -1  14   4    6.53    0.88
  -1  14   4    5.70    0.92
   1  14  -4    6.36    0.90
   0 -14  -4    1.25    0.59
   0 -14   4    2.07    0.61
   0  14   4    0.98    0.59
   0  14   4    2.18    0.59
   1 -14   4    6.96    1.04
   1  14   4    9.73    1.11
   1  14   4    7.32    1.01
   2 -14   4    0.23    0.49
   2  14   4    0.00    0.47
   2  14   4   -0.07    0.43
   3 -14   4    0.18    0.51
   3  14   4    0.92    0.62
   3  14   4    0.65    0.52
   4 -14   4   -0.52    0.46
   4  14   4    0.81    0.67
   5 -14   4    2.07    0.79
   5  14   4    2.12    0.89
   6 -14   4    1.86    0.87
   6  14   4    0.92    0.77
   6 -15  -4    1.57    0.80
  -6  15   4    0.14    0.75
   6  15  -4    1.15    0.87
   5 -15  -4    1.87    0.81
   5  15  -4    1.56    0.78
  -5  15   4    1.91    0.83
   4 -15  -4    2.37    0.80
   4  15  -4    1.20    0.72
  -4  15   4    0.44    0.64
   3 -15  -4    0.05    0.60
  -3  15   4    0.24    0.56
   3  15  -4    0.54    0.55
   2 -15  -4    1.07    0.66
  -2 -15   4    0.68    0.45
   2  15  -4    1.03    0.52
  -2  15   4    1.99    0.72
  -1 -15   4    5.60    0.88
   1 -15  -4    5.58    0.94
  -1  15   4    5.16    0.84
   1  15  -4    5.36    0.86
  -1  15   4    5.09    0.92
   0 -15   4    0.64    0.52
   0 -15  -4    0.06    0.53
   0  15  -4    0.56    0.54
   0  15   4    0.36    0.45
   0  15   4   -0.30    0.48
   1 -15   4   29.13    1.97
   1  15   4   26.72    1.86
   1  15   4   31.93    1.97
   2 -15   4   21.82    1.91
   2  15   4   21.09    1.65
   2  15   4   18.55    1.50
   3 -15   4   33.16    2.24
   3  15   4   30.50    2.16
   4 -15   4    3.14    0.91
   4  15   4    2.16    0.81
   5 -15   4    6.18    1.19
   5  15   4    6.80    1.28
   6 -15   4    6.57    1.29
   6  15   4    5.48    1.25
   6 -16  -4    7.57    1.36
  -6  16   4   10.40    1.54
   6  16  -4    5.03    1.32
   5 -16  -4    8.19    1.33
  -5  16   4    8.46    1.36
   5  16  -4    7.84    1.35
   4 -16  -4    8.27    1.28
   4  16  -4    6.64    1.12
  -4  16   4    7.78    1.26
   3 -16  -4    2.20    0.82
  -3  16   4    2.13    0.83
   2 -16  -4   17.11    1.70
  -2 -16   4   14.37    1.32
  -2  16   4   13.73    1.52
   2  16  -4   14.28    1.31
  -1 -16   4   67.19    3.28
   1 -16  -4   60.37    3.39
   1  16  -4   66.03    3.27
  -1  16   4   62.14    3.42
   0 -16   4   23.08    1.76
   0 -16  -4   23.58    1.81
   0  16   4   24.43    1.73
   0  16   4   23.58    1.81
   0  16  -4   23.70    1.77
   1 -16   4   40.32    2.47
   1  16   4   41.45    2.43
   1  16   4   38.87    2.35
   2 -16   4    1.60    0.72
   2  16   4    1.21    0.60
   2  16   4    0.49    0.57
   3 -16   4   10.36    1.39
   3  16   4   10.44    1.39
   4 -16   4    0.95    0.79
   4  16   4    0.67    0.67
   5 -16   4   13.11    1.71
   5  16   4   11.37    1.60
   6 -16   4    1.29    0.85
   6  16   4    0.04    0.75
   5 -17  -4   14.46    1.82
  -5  17   4   20.12    2.03
   5  17  -4   14.65    1.83
   4 -17  -4    0.31    0.68
  -4  17   4    0.26    0.72
   3 -17  -4    7.24    1.26
  -3  17   4    5.41    1.12
   2 -17  -4    9.89    1.35
  -2  17   4    8.87    1.30
  -1 -17   4    3.98    0.83
   1 -17  -4    3.51    0.95
   1  17  -4    3.16    0.79
  -1  17   4    3.71    0.96
   0 -17   4   32.05    2.23
   0  17  -4   37.49    2.35
   0  17   4   38.00    2.38
   1 -17   4   77.36    4.01
  -1  17  -4   81.62    4.10
   1  17   4   74.97    3.94
   1  17   4   81.30    4.22
   2 -17   4   33.51    2.44
   2  17   4   41.40    2.42
   2  17   4   38.72    2.41
   3 -17   4   27.46    2.21
   3  17   4   30.11    2.16
   4 -17   4    0.55    0.74
   4  17   4    0.14    0.70
   5 -17   4    2.33    1.03
   5  17   4    3.45    1.07
   5 -18  -4   -0.45    0.65
  -5  18   4    0.04    0.84
   4 -18  -4    1.39    0.87
  -4  18   4    0.28    0.78
   3 -18  -4    0.37    0.74
  -3  18   4    0.27    0.75
   2 -18  -4   14.72    1.72
  -2  18   4   12.73    1.62
  -1 -18   4   56.18    3.13
   1 -18  -4   60.40    3.39
   1  18  -4   60.83    3.19
  -1  18   4   58.12    3.38
   0 -18   4   60.17    3.29
   0  18  -4   59.83    3.34
   0  18   4   60.79    3.38
   1 -18   4   13.33    1.60
  -1  18  -4   14.55    1.63
   1  18   4   13.83    1.58
   2 -18   4    0.00    0.64
   2  18   4    0.67    0.62
  -2  18  -4    0.30    0.74
   3 -18   4    4.30    1.08
  -3  18  -4    2.89    0.95
   3  18   4    2.66    0.91
   4 -18   4    3.92    1.11
   4  18   4    3.38    1.06
   4 -19  -4   -0.80    0.72
  -4  19   4    0.68    0.97
   3 -19  -4    4.17    1.15
  -3  19   4    5.16    1.24
   2 -19  -4    2.23    0.92
  -2  19   4    4.84    1.16
  -1 -19   4    3.92    0.92
   1 -19  -4    2.98    0.99
  -1  19   4    4.00    1.06
   1  19  -4    5.30    1.05
   0 -19   4   11.61    1.45
   0  19  -4   11.01    1.51
   0  19   4   13.74    1.59
   1 -19   4   61.55    3.61
   1  19   4   68.43    3.64
  -1  19  -4   64.25    3.70
   2 -19   4   31.25    2.44
  -2  19  -4   30.30    2.40
   3 -19   4    2.50    0.98
  -3  19  -4    2.68    1.01
   4 -19   4    1.64    0.95
   4  19   4    3.05    1.06
  -4  19  -4    2.49    1.04
   3 -20  -4    2.11    1.03
  -3  20   4    1.07    0.94
   2 -20  -4   10.01    1.57
  -2  20   4    9.87    1.57
  -1 -20   4   12.98    2.00
   1 -20  -4   14.33    1.83
  -1  20   4   12.54    1.70
   0 -20   4    9.74    1.38
   0  20  -4    8.89    1.41
   0  20   4   11.26    1.58
   1 -20   4   13.36    1.68
   1  20   4   15.70    1.77
  -1  20  -4   16.65    1.83
   2 -20   4    0.20    0.67
  -2  20  -4    0.53    0.84
   3 -20   4    3.84    1.14
  -3  20  -4    4.07    1.18
   2 -21  -4    0.42    0.83
  -2  21   4    0.09    0.87
  -1  21   4    2.36    1.06
   0 -21   4    0.60    0.75
   0  21   4   -0.17    0.78
   0  21  -4    0.27    0.79
   1 -21   4    0.68    0.75
   1  21   4    1.00    0.87
  -1  21  -4    0.33    0.85
   9   0  -5   -0.08    0.61
   8   0  -5    0.22    0.62
   7   0  -5    0.34    0.57
   6   0  -5    0.42    0.43
   5   0  -5   -0.58    0.25
   4   0  -5   -0.29    0.25
  -4   0   5    0.19    0.16
   4   0  -5   -0.24    0.15
  -3   0   5    0.11    0.14
   3   0  -5   -0.03    0.25
  -2   0   5    0.02    0.13
   2   0  -5    0.02    0.20
  -1   0   5   -0.06    0.19
   1   0  -5   -0.33    0.15
  -1   0   5    0.18    0.22
   0   0   5   -0.27    0.20
   0   0   5    0.27    0.24
   1   0   5    0.20    0.22
   1   0   5   -0.09    0.18
   2   0   5   -0.41    0.16
   2   0   5    0.17    0.21
   3   0   5   -0.05    0.20
   3   0   5    0.36    0.29
   4   0   5    0.02    0.26
   4   0   5    0.34    0.32
   5   0   5   -0.33    0.32
   5   0   5   -0.13    0.26
   6   0   5    0.19    0.49
   6   0   5   -0.18    0.33
   7   0   5   -0.04    0.58
   8   0   5   -0.18    0.65
   9   0   5   -0.25    0.72
   9  -1  -5   -0.16    0.67
   9   1  -5    0.12    0.75
   8  -1  -5    0.25    0.60
   8   1  -5    0.81    0.69
   7  -1  -5    9.02    1.28
   7   1  -5    8.02    1.21
   6  -1  -5    0.70    0.52
  -6   1   5    0.30    0.33
   6   1  -5    0.36    0.47
   5  -1  -5    8.43    0.66
   5  -1  -5   10.19    1.11
  -5   1   5    9.85    0.66
   5   1  -5    9.70    1.11
   4  -1  -5    4.37    0.47
   4  -1  -5    6.62    0.81
   4   1  -5    3.37    0.62
  -4   1   5    6.08    0.47
   3  -1  -5    5.59    0.67
   3  -1  -5    5.73    0.52
  -3   1   5    5.07    0.46
   3   1  -5    6.09    0.68
   2  -1  -5  359.34   13.43
  -2   1   5  342.51   13.25
   2   1  -5  350.24   13.41
  -2   1   5  345.49   13.45
   1  -1  -5   85.02    3.40
  -1  -1   5   84.65    3.38
  -1  -1   5   82.91    3.31
  -1   1   5   86.19    3.33
   1   1  -5   78.09    3.34
  -1   1   5   82.50    3.42
   0  -1   5   35.87    1.59
   0   1   5   36.23    1.61
   0   1   5   34.94    1.65
   1  -1   5   10.89    0.69
   1   1   5    9.99    0.72
   1   1   5    9.71    0.67
   2  -1   5    0.16    0.21
   2  -1   5    0.33    0.22
   2   1   5   -0.15    0.20
   2   1   5    0.07    0.23
   3  -1   5    0.91    0.32
   3  -1   5    1.24    0.35
   3   1   5    0.81    0.31
   3   1   5    1.02    0.38
   4  -1   5    8.40    0.87
   4  -1   5    8.62    0.84
   4   1   5    8.77    0.81
   4   1   5    8.18    0.92
   5  -1   5   24.08    1.52
   5  -1   5   21.10    1.36
   5   1   5   23.34    1.54
   5   1   5   21.64    1.33
   6  -1   5    0.97    0.54
   6  -1   5    1.98    0.53
   6   1   5    1.29    0.47
   6   1   5    2.28    0.69
   7  -1   5    0.09    0.54
   7   1   5   -0.42    0.50
   8  -1   5    0.94    0.71
   8   1   5    1.16    0.83
   9  -1   5    4.12    1.19
   9   1   5    4.67    1.21
   9  -2  -5    3.76    1.03
   9   2  -5    4.81    1.18
   8  -2  -5    7.73    1.33
   8   2  -5    9.50    1.46
   7  -2  -5   -0.21    0.47
   7   2  -5    0.41    0.56
   6  -2  -5   16.62    1.59
   6  -2  -5   14.37    0.99
   6   2  -5   14.84    1.49
  -6   2   5   14.71    0.97
   5  -2  -5    2.06    0.39
   5  -2  -5    1.38    0.47
  -5   2   5    1.24    0.32
   5   2  -5    1.37    0.54
   4  -2  -5    5.56    0.56
   4  -2  -5    4.96    0.69
  -4   2   5    6.28    0.57
   4   2  -5    4.19    0.66
   3  -2  -5    8.62    0.73
   3  -2  -5    7.41    0.56
  -3   2   5    8.02    0.56
   3   2  -5    7.85    0.78
   2  -2  -5   92.76    3.78
   2  -2  -5   95.13    3.89
  -2   2   5   96.41    3.77
   2   2  -5   91.35    3.87
  -2   2   5   94.17    3.92
  -1  -2   5   78.64    3.07
  -1   2   5   77.58    3.25
  -1   2   5   77.31    3.14
   1   2  -5   76.27    3.13
   0  -2   5    1.82    0.30
   0  -2   5    2.94    0.32
   0   2   5    2.40    0.40
   0   2   5    1.94    0.33
   1  -2   5   27.61    1.19
   1  -2   5   25.30    1.30
   1   2   5   28.58    1.36
   1   2   5   25.17    1.34
   2  -2   5   15.87    0.95
   2  -2   5   20.81    1.11
   2   2   5   23.04    1.18
   2   2   5   20.71    1.12
   3  -2   5   15.71    1.01
   3  -2   5   15.05    0.94
   3   2   5   14.47    0.97
   3   2   5   16.86    1.09
   4  -2   5   -0.07    0.26
   4  -2   5   -0.26    0.25
   4   2   5    0.16    0.28
   4   2   5    0.19    0.35
   5  -2   5    5.18    0.71
   5  -2   5    6.39    0.84
   5   2   5    4.58    0.64
   5   2   5    5.87    0.89
   6  -2   5    4.37    0.85
   6  -2   5    4.60    0.75
   6   2   5    5.44    0.98
   6   2   5    5.31    0.70
   7  -2   5    1.06    0.53
   7  -2   5    0.85    0.62
   7   2   5    1.19    0.72
   8  -2   5    7.78    1.32
   8   2   5    6.94    1.38
   9  -2   5    2.54    0.99
   9   2   5    1.07    0.98
   9  -3  -5   -0.54    0.59
   9   3  -5    0.80    0.84
   8  -3  -5   22.72    2.19
   8   3  -5   26.71    2.15
   7  -3  -5    0.08    0.50
   7   3  -5    0.38    0.57
   6  -3  -5   11.48    0.95
   6  -3  -5   13.36    1.39
  -6   3   5   15.41    0.99
   6   3  -5   15.59    1.55
   5  -3  -5    1.03    0.34
   5  -3  -5    1.34    0.49
  -5   3   5    1.40    0.35
   5   3  -5    0.59    0.43
   4  -3  -5   32.59    1.53
   4  -3  -5   31.12    1.70
  -4   3   5   28.95    1.47
   4   3  -5   25.86    1.66
   3  -3  -5   58.47    2.55
   3  -3  -5   63.37    2.72
  -3   3   5   58.06    2.72
   3   3  -5   57.66    2.69
  -3   3   5   56.58    2.51
   2  -3  -5    7.10    0.61
   2  -3  -5    7.36    0.56
   2   3  -5    7.33    0.62
  -2   3   5    7.55    0.64
  -2   3   5    6.84    0.54
  -1  -3   5   40.34    1.72
   1   3  -5   40.37    1.78
  -1   3   5   46.70    1.99
  -1   3   5   38.89    1.82
   0  -3   5  322.78   12.31
   0  -3   5  330.52   12.20
   0   3   5  306.97   12.33
   0   3   5  327.27   12.43
   0   3  -5  325.77   12.19
   1  -3   5   44.32    2.07
   1  -3   5   46.92    1.88
   1   3   5   44.80    2.07
   1   3   5   49.60    2.15
   2  -3   5    0.77    0.21
   2  -3   5    0.52    0.26
   2   3   5    0.71    0.31
   2   3   5    0.95    0.32
   3  -3   5    0.53    0.25
   3  -3   5    0.49    0.31
   3   3   5    0.18    0.28
   3   3   5    0.33    0.34
   4  -3   5    5.35    0.65
   4  -3   5    3.73    0.60
   4   3   5    6.51    0.83
   4   3   5    5.38    0.65
   5  -3   5    5.71    0.76
   5  -3   5    7.58    0.89
   5   3   5    5.64    0.70
   5   3   5    7.22    0.96
   6  -3   5   18.77    1.38
   6  -3   5   17.73    1.45
   6   3   5   21.76    1.69
   7  -3   5    3.04    0.72
   7  -3   5    5.57    1.00
   7   3   5    5.62    1.11
   8  -3   5   -0.12    0.59
   8   3   5   -0.71    0.63
   9   3   5    9.08    1.62
   9  -4  -5   14.99    1.86
   9   4  -5   16.07    2.14
   8  -4  -5    8.29    1.30
   8   4  -5    9.94    1.49
   7  -4  -5    0.96    0.60
   7   4  -5    2.65    0.86
   6  -4  -5    0.80    0.38
   6  -4  -5    0.45    0.45
  -6   4   5    1.04    0.41
   6   4  -5    0.78    0.56
   5  -4  -5   15.12    1.21
   5  -4  -5   16.54    1.09
  -5   4   5   15.84    1.04
   5   4  -5   16.75    1.32
   4  -4  -5   15.24    1.11
   4  -4  -5   15.67    0.98
  -4   4   5   15.04    0.94
   4   4  -5   13.81    1.10
  -4   4   5   13.92    1.11
   3  -4  -5    8.23    0.72
   3  -4  -5    6.88    0.75
  -3   4   5    5.97    0.72
   3   4  -5    7.85    0.80
  -3   4   5    7.50    0.67
   2  -4  -5   28.69    1.46
   2  -4  -5   27.28    1.39
  -2   4   5   27.30    1.46
  -2   4   5   27.20    1.37
   2   4  -5   28.40    1.42
  -1  -4   5   11.43    0.62
   1   4  -5   10.97    0.65
  -1   4   5   10.75    0.83
  -1   4   5    9.49    0.69
   0  -4   5    1.85    0.32
   0  -4   5    1.67    0.20
   0   4   5    1.36    0.30
   0   4  -5    1.22    0.17
   0   4   5    1.51    0.36
   1  -4   5   34.06    1.37
   1  -4   5   32.51    1.63
   1   4   5   33.24    1.62
  -1   4  -5   37.12    1.48
   1   4   5   35.46    1.72
   2  -4   5   55.56    2.50
   2  -4   5   55.80    2.26
   2   4   5   54.74    2.48
   2   4   5   54.14    2.54
   3  -4   5    5.68    0.57
   3  -4   5    6.92    0.75
   3   4   5    7.17    0.83
   3   4   5    5.73    0.66
   4  -4   5    0.02    0.24
   4  -4   5   -0.46    0.23
   4   4   5    0.00    0.38
   4   4   5    0.61    0.31
   5  -4   5   14.23    1.12
   5  -4   5   13.83    1.26
   5   4   5   16.78    1.07
   5   4   5   14.41    1.40
   6  -4   5    5.37    0.83
   6  -4   5    6.20    0.91
   6   4   5    5.25    0.99
   7  -4   5   51.27    2.79
   7  -4   5   47.91    2.62
   7   4   5   47.22    2.97
   8   4   5   23.32    2.26
   9  -5  -5    0.59    0.74
   9   5  -5    1.77    0.98
   8  -5  -5    6.44    1.17
   8   5  -5    4.46    1.14
   7  -5  -5   18.20    1.81
  -7   5   5   16.92    1.78
   7   5  -5   16.69    1.83
   6  -5  -5   10.93    1.08
   6  -5  -5    8.42    1.14
   6   5  -5   11.05    1.30
  -6   5   5   11.50    1.05
   5  -5  -5    2.83    0.55
   5  -5  -5    3.58    0.69
  -5   5   5    3.22    0.55
  -5   5   5    2.59    0.64
   5   5  -5    3.94    0.75
   4  -5  -5   10.87    0.94
   4  -5  -5   11.21    0.87
  -4   5   5   11.24    0.85
  -4   5   5   12.16    1.00
   4   5  -5   12.21    1.17
   3  -5  -5    0.82    0.33
   3  -5  -5    1.13    0.35
  -3   5   5    1.60    0.42
   3   5  -5    0.98    0.40
  -3   5   5    1.02    0.35
   2  -5  -5    3.77    0.50
  -2   5   5    4.10    0.52
   2   5  -5    3.77    0.50
  -2   5   5    4.98    0.63
  -1  -5   5   46.37    2.00
   1  -5  -5   45.10    2.12
  -1   5   5   46.88    2.24
  -1   5   5   48.12    2.12
   1   5  -5   46.67    2.00
   0  -5   5  190.00    7.23
   0   5   5  177.28    7.24
   0   5  -5  183.08    7.00
   0   5   5  187.44    7.35
   1  -5   5  127.91    5.29
   1   5   5  130.72    5.26
   1   5   5  134.12    5.37
   2  -5   5   15.02    1.02
   2  -5   5   16.37    0.77
   2   5   5   16.07    1.01
   2   5   5   16.76    1.10
   3  -5   5   51.11    2.13
   3  -5   5   47.22    2.34
   3   5   5   47.59    2.30
   3   5   5   46.23    2.42
   4  -5   5   14.94    0.96
   4  -5   5   13.76    1.08
   4   5   5   13.58    1.00
   4   5   5   13.82    1.30
   5  -5   5   46.31    2.30
   5  -5   5   34.39    2.06
   5   5   5   44.25    2.10
   5   5   5   44.74    2.45
   6  -5   5    7.06    0.95
   6  -5   5    5.88    0.87
   6   5   5    6.36    1.05
   7  -5   5   13.70    1.38
   7  -5   5   13.34    1.59
   7   5   5   13.64    1.67
   8   5   5    0.02    0.74
   9  -6  -5    1.71    0.85
  -9   6   5    2.67    1.02
   9   6  -5    2.99    1.07
   8  -6  -5   49.88    3.05
   8   6  -5   53.91    3.26
  -8   6   5   48.15    3.07
   7  -6  -5   10.21    1.31
   7  -6  -5   10.52    1.16
  -7   6   5    8.80    1.04
   7   6  -5    8.58    1.35
  -7   6   5    8.55    1.27
   6  -6  -5   14.21    1.30
   6  -6  -5   15.56    1.54
  -6   6   5   13.35    1.41
   6   6  -5   12.07    1.45
  -6   6   5   15.25    1.15
   5  -6  -5   45.03    2.25
   5  -6  -5   43.67    2.34
   5   6  -5   43.26    2.45
  -5   6   5   41.94    2.18
  -5   6   5   41.91    2.36
   4  -6  -5    5.86    0.73
   4  -6  -5    3.97    0.67
   4   6  -5    4.54    0.74
  -4   6   5    4.86    0.75
  -4   6   5    6.39    0.72
   3  -6  -5    7.28    0.79
   3  -6  -5    9.48    0.91
  -3   6   5    7.02    0.74
  -3   6   5    8.07    0.86
   3   6  -5    8.19    0.86
   2  -6  -5   79.55    3.40
  -2   6   5   79.23    3.38
   2   6  -5   79.46    3.35
  -2   6   5   74.21    3.46
  -1  -6   5   31.03    1.41
   1  -6  -5   28.78    1.53
   1   6  -5   28.76    1.37
  -1   6   5   30.04    1.53
  -1   6   5   27.93    1.58
   0  -6   5   49.08    2.35
   0   6   5   54.40    2.42
   0   6   5   55.10    2.49
   0   6  -5   54.33    2.13
   1  -6   5  125.17    5.04
   1   6   5  121.83    5.08
   1   6   5  120.69    4.98
   2  -6   5  101.86    3.92
   2  -6   5   99.49    4.33
   2   6   5  101.96    4.25
   2   6   5  104.40    4.40
   3  -6   5    0.41    0.19
   3  -6   5    0.20    0.31
   3   6   5    0.46    0.40
   3   6   5    0.18    0.31
   4  -6   5    2.54    0.58
   4  -6   5    3.29    0.48
   4   6   5    2.22    0.49
   4   6   5    1.83    0.54
   5  -6   5    6.55    0.89
   5  -6   5    7.19    0.81
   5   6   5    4.73    0.93
   5   6   5    7.81    0.80
   6  -6   5   21.26    1.52
   6  -6   5   24.98    1.65
   6   6   5   20.44    1.92
   7  -6   5   12.01    1.32
   7   6   5   11.29    1.59
   8   6   5   16.82    1.99
   9   7  -5    1.71    0.98
   8  -7  -5   10.85    1.52
  -8   7   5   11.98    1.55
   8   7  -5   10.00    1.58
   7  -7  -5    1.97    0.62
   7  -7  -5    2.69    0.76
  -7   7   5    1.53    0.68
  -7   7   5    3.24    0.70
   7   7  -5    2.04    0.85
   6  -7  -5   22.29    1.61
   6  -7  -5   21.46    1.50
  -6   7   5   20.73    1.63
   6   7  -5   23.24    1.80
  -6   7   5   20.67    1.46
   5  -7  -5    0.09    0.33
   5  -7  -5    0.18    0.33
  -5   7   5    0.37    0.36
  -5   7   5    0.02    0.39
   5   7  -5    0.08    0.44
   4  -7  -5   -0.16    0.25
   4  -7  -5    0.25    0.31
   4   7  -5   -0.33    0.32
  -4   7   5   -0.24    0.27
  -4   7   5   -0.07    0.28
   3  -7  -5   48.21    2.37
   3  -7  -5   46.60    2.34
  -3   7   5   46.62    2.32
   3   7  -5   48.83    2.39
  -3   7   5   48.51    2.41
   2  -7  -5  155.12    6.29
  -2  -7   5  156.86    6.01
  -2   7   5  143.72    6.23
  -2   7   5  154.96    6.40
   2   7  -5  157.77    6.22
   1  -7  -5  107.40    4.47
  -1  -7   5  107.63    4.30
  -1   7   5  103.66    4.43
   1   7  -5  105.50    4.25
  -1   7   5  104.16    4.49
   0  -7   5  296.27   11.36
   0   7   5  282.42   11.38
   0   7  -5  298.66   11.06
   0   7   5  291.71   11.46
   1  -7   5   -0.15    0.24
   1   7   5    0.29    0.30
   1   7   5   -0.35    0.24
   2  -7   5    0.87    0.36
   2   7   5    2.23    0.51
   2   7   5    1.86    0.42
   3  -7   5    6.64    0.49
   3  -7   5    8.19    0.91
   3   7   5    6.57    0.75
   3   7   5    6.95    0.90
   4  -7   5    0.30    0.40
   4  -7   5    0.14    0.26
   4   7   5    0.44    0.37
   4   7   5    0.13    0.41
   5  -7   5   17.79    1.29
   5  -7   5   20.47    1.46
   5   7   5   17.75    1.71
   6  -7   5    6.18    0.96
   6   7   5   10.28    1.39
   7  -7   5    2.77    0.76
   7   7   5    2.54    0.97
   8  -7   5    0.94    0.82
   8   7   5    1.59    0.97
   8  -8  -5    4.45    1.26
  -8   8   5    4.24    1.03
   8   8  -5    4.83    1.24
   7  -8  -5   21.21    1.60
   7  -8  -5   21.65    1.72
   7   8  -5   23.61    2.21
  -7   8   5   19.60    1.54
  -7   8   5   21.09    1.79
   6  -8  -5    3.36    0.75
   6  -8  -5    3.78    0.78
   6   8  -5    3.66    0.89
  -6   8   5    4.53    0.89
  -6   8   5    4.23    0.74
   5  -8  -5    0.67    0.42
   5  -8  -5    0.20    0.41
  -5   8   5   -0.14    0.36
   5   8  -5    0.33    0.49
  -5   8   5    0.59    0.45
   4  -8  -5    6.72    0.86
   4  -8  -5    6.02    0.82
  -4   8   5    4.98    0.77
   4   8  -5    4.86    0.84
  -4   8   5    6.61    0.80
   3  -8  -5   40.49    2.17
   3   8  -5   40.93    2.16
  -3   8   5   44.64    2.19
  -3   8   5   41.68    2.22
   2  -8  -5    1.05    0.38
  -2  -8   5    1.28    0.29
  -2   8   5    1.06    0.42
   2   8  -5    1.19    0.38
  -2   8   5    0.39    0.33
  -1  -8   5    0.75    0.31
   1  -8  -5    0.76    0.37
  -1   8   5    0.69    0.35
   1   8  -5    0.64    0.26
  -1   8   5    1.11    0.39
   0  -8   5    3.58    0.53
   0   8   5    3.41    0.55
   0   8   5    4.13    0.62
   0   8  -5    3.55    0.32
   1  -8   5   11.71    0.94
   1   8   5   13.30    0.94
   1   8   5   14.39    1.04
   2  -8   5   19.16    1.28
   2   8   5   20.47    1.21
   2   8   5   18.70    1.31
   3  -8   5    3.55    0.66
   3  -8   5    3.97    0.38
   3   8   5    6.14    0.86
  -3   8  -5    3.66    0.38
   3   8   5    3.52    0.60
   4  -8   5   22.93    1.52
   4   8   5   23.24    1.42
   4   8   5   18.25    1.51
   5  -8   5    0.40    0.46
   5   8   5    0.39    0.50
   6  -8   5    4.64    0.89
   6   8   5    4.10    0.97
   7  -8   5   45.22    2.64
   7   8   5   39.08    2.85
   8  -8   5    0.40    0.64
   8   8   5    0.51    0.89
   8   9  -5    5.14    1.29
   7  -9  -5    0.83    0.57
   7  -9  -5    1.04    0.60
   7   9  -5    0.87    0.76
  -7   9   5    0.35    0.51
  -7   9   5    0.42    0.60
   6  -9  -5   16.90    1.46
   6  -9  -5   18.93    1.67
  -6   9   5   19.88    1.49
   6   9  -5   19.15    1.90
  -6   9   5   18.98    1.58
   5  -9  -5    9.98    1.14
   5  -9  -5    9.56    1.13
  -5   9   5   11.10    1.21
  -5   9   5    9.28    1.08
   5   9  -5   12.49    1.37
   4  -9  -5   17.01    1.34
  -4   9   5   17.36    1.37
   4   9  -5   20.49    1.48
  -4   9   5   19.79    1.37
   3  -9  -5  118.45    5.03
  -3   9   5  112.00    5.06
  -3   9   5  115.95    4.98
   3   9  -5  113.63    4.94
   2  -9  -5   72.66    3.35
  -2  -9   5   73.81    3.07
  -2   9   5   68.28    3.34
  -2   9   5   70.19    3.30
   2   9  -5   75.16    3.21
   1  -9  -5   20.62    1.37
  -1  -9   5   23.89    1.29
   1   9  -5   20.94    1.15
  -1   9   5   23.25    1.40
  -1   9   5   23.62    1.41
   0  -9   5   43.67    2.17
   0   9   5   44.90    2.21
   0   9  -5   44.34    1.85
   0   9   5   44.54    2.23
   1  -9   5   42.13    2.21
   1   9   5   45.39    2.27
   1   9   5   44.77    2.19
   2  -9   5   30.01    1.72
   2   9   5   29.53    1.76
   2   9   5   27.62    1.58
   3  -9   5   15.45    1.22
   3   9   5   15.98    1.13
   3   9   5   15.97    1.30
   4  -9   5    1.72    0.58
   4   9   5    1.64    0.55
   4   9   5    1.79    0.63
   5  -9   5    7.35    1.08
   5   9   5    7.17    1.12
   6  -9   5    1.61    0.66
   6   9   5    1.61    0.76
   7  -9   5   11.44    1.44
   7   9   5   14.42    1.78
   8  -9   5    1.72    0.79
   8   9   5   -0.03    0.83
   8  10  -5    3.51    1.15
   7 -10  -5    5.46    0.99
   7  10  -5    5.30    1.22
  -7  10   5    5.43    1.00
   6 -10  -5    0.60    0.48
   6 -10  -5    0.24    0.51
  -6  10   5   -0.23    0.45
   6  10  -5    1.30    0.75
  -6  10   5    0.55    0.54
   5 -10  -5   81.31    3.93
   5 -10  -5   84.02    3.96
   5  10  -5   83.62    4.09
  -5  10   5   85.88    4.01
  -5  10   5   75.89    3.85
   4 -10  -5    8.90    1.09
   4  10  -5   10.15    1.15
  -4  10   5    8.98    1.07
  -4  10   5    6.56    0.96
  -3 -10   5    8.84    0.66
   3 -10  -5    8.23    1.00
  -3  10   5    9.10    1.01
  -3  10   5    8.36    1.03
   3  10  -5    8.35    0.64
   3  10  -5    7.99    0.91
  -2 -10   5    2.56    0.45
   2 -10  -5    2.77    0.59
   2  10  -5    3.58    0.55
  -2  10   5    2.30    0.57
  -2  10   5    3.07    0.61
   1 -10  -5    6.36    0.81
  -1 -10   5    6.85    0.74
  -1  10   5    5.52    0.76
  -1  10   5    7.44    0.83
   1  10  -5    5.98    0.60
   0 -10   5    6.01    0.75
   0  10  -5    5.79    0.45
   0  10   5    4.96    0.71
   0  10   5    6.02    0.78
   1 -10   5    2.55    0.58
   1  10   5    3.33    0.65
   1  10   5    3.79    0.62
   2 -10   5  123.18    5.16
   2  10   5  113.85    4.96
   2  10   5  116.28    5.15
   3 -10   5   10.96    1.16
   3  10   5    9.98    1.17
   3  10   5    9.52    0.97
   4 -10   5    1.61    0.61
   4  10   5    3.49    0.84
   4  10   5    1.25    0.51
   5 -10   5   61.60    3.18
   5  10   5   55.88    3.23
   6 -10   5    9.37    1.28
   6  10   5   10.32    1.42
   7 -10   5    2.13    0.81
   7  10   5    2.15    1.01
   8 -10   5    9.66    1.39
   8  10   5    6.79    1.45
   8 -11  -5   -0.03    0.72
  -8  11   5    0.48    0.69
   8  11  -5   -1.11    0.69
   7 -11  -5    3.41    0.87
  -7  11   5    1.99    0.79
   7  11  -5    3.14    0.99
   6 -11  -5    7.94    1.19
   6  11  -5    6.94    1.24
  -6  11   5    9.12    1.22
   5 -11  -5   29.94    1.97
  -5  11   5   28.85    1.94
  -5  11   5   28.24    1.91
   5  11  -5   25.27    1.95
   4 -11  -5   34.27    2.10
  -4  11   5   32.39    2.11
   4  11  -5   36.19    2.12
  -4  11   5   31.99    2.05
   3 -11  -5   69.45    3.43
  -3 -11   5   70.00    3.00
  -3  11   5   70.11    3.42
   3  11  -5   70.69    3.01
  -3  11   5   66.88    3.37
   3  11  -5   73.34    3.34
   2 -11  -5   46.07    2.43
  -2 -11   5   43.71    2.15
  -2  11   5   49.03    2.40
  -2  11   5   45.85    2.41
   2  11  -5   42.02    2.12
   2  11  -5   44.92    2.21
   1 -11  -5    4.81    0.75
  -1 -11   5    6.84    0.77
  -1  11   5    5.02    0.73
   1  11  -5    5.39    0.58
  -1  11   5    6.05    0.80
   0 -11   5    4.83    0.71
   0  11   5    6.86    0.84
   0  11  -5    6.39    0.49
   0  11   5    5.33    0.75
   1 -11   5   13.49    1.25
   1  11   5   13.93    1.16
   1  11   5   15.36    1.16
   2 -11   5   50.59    2.59
   2  11   5   47.59    2.41
   2  11   5   46.26    2.56
   3 -11   5   31.58    1.97
   3  11   5   29.91    1.75
   3  11   5   31.34    2.00
   4 -11   5    0.30    0.49
   4  11   5   -0.48    0.50
   5 -11   5   -0.02    0.54
   5  11   5    0.67    0.65
   6 -11   5    5.56    1.07
   6  11   5    2.62    0.92
   7 -11   5    0.50    0.63
   7  11   5   -0.51    0.68
   7 -12  -5   20.06    1.96
  -7  12   5   19.70    1.93
   7  12  -5   21.95    2.23
   6 -12  -5   23.18    1.85
  -6  12   5   22.00    2.00
   6  12  -5   25.54    2.32
   5 -12  -5    5.46    0.98
   5  12  -5    7.44    1.21
  -5  12   5    4.43    0.93
   4 -12  -5    1.53    0.60
   4  12  -5    1.48    0.63
  -4  12   5    1.31    0.60
  -4  12   5    1.70    0.66
  -3 -12   5   15.22    1.41
   3 -12  -5   15.21    1.46
  -3  12   5   12.77    1.29
   3  12  -5   14.04    1.17
  -3  12   5   13.32    1.34
  -2 -12   5   23.50    1.39
   2 -12  -5   20.33    1.58
   2  12  -5   23.57    1.39
  -2  12   5   23.55    1.62
   2  12  -5   23.10    1.42
  -2  12   5   25.03    1.56
   1 -12  -5   10.91    1.16
  -1 -12   5   11.20    1.06
  -1  12   5   11.97    1.19
   1  12  -5   10.90    0.82
  -1  12   5   12.53    1.16
   0 -12   5   11.31    1.12
   0  12   5   11.78    1.17
   0  12   5   14.85    1.29
   1 -12   5    1.20    0.53
   1  12   5    1.34    0.52
   1  12   5    1.25    0.50
   2 -12   5    0.01    0.41
   2  12   5    0.23    0.44
   2  12   5    1.28    0.60
   3 -12   5    2.93    0.74
   3  12   5    1.76    0.66
   3  12   5    1.66    0.54
   4 -12   5   60.61    3.29
   4  12   5   61.57    3.32
   5 -12   5   18.32    1.81
   5  12   5   17.96    1.85
   6 -12   5    4.26    0.99
   6  12   5    5.01    1.14
   7 -12   5   13.97    1.71
   7  12   5   16.32    1.99
   7 -13  -5    2.59    0.86
  -7  13   5    3.60    1.00
   7  13  -5    2.70    0.96
   6 -13  -5   10.73    1.43
  -6  13   5   11.50    1.42
   6  13  -5    7.42    1.39
   5 -13  -5   23.60    1.86
  -5  13   5   25.88    1.91
   5  13  -5   21.96    2.07
   4 -13  -5   12.55    1.44
   4  13  -5   14.37    1.45
  -4  13   5   11.79    1.36
   3 -13  -5   30.77    2.03
   3  13  -5   28.74    1.82
  -3  13   5   31.78    1.92
  -3  13   5   29.40    1.97
  -2 -13   5    4.84    0.68
   2 -13  -5    3.47    0.77
   2  13  -5    4.01    0.65
  -2  13   5    4.41    0.81
   2  13  -5    4.63    0.69
  -2  13   5    4.51    0.74
   1 -13  -5   15.73    1.49
  -1 -13   5   17.58    1.26
  -1  13   5   18.15    1.54
  -1  13   5   17.20    1.31
   1  13  -5   16.57    1.15
   0 -13   5    0.73    0.44
   0  13   5    0.38    0.46
   0  13   5    0.22    0.41
   1 -13   5    1.38    0.55
   1  13   5    1.48    0.57
   1  13   5    2.25    0.63
   2 -13   5    8.86    1.12
   2  13   5    9.39    1.15
   2  13   5    8.40    1.01
   3 -13   5   65.18    3.50
   3  13   5   67.77    3.26
   3  13   5   72.17    3.58
   4 -13   5    3.11    0.81
   4  13   5    3.63    0.88
   5 -13   5   -0.55    0.48
   5  13   5    0.03    0.66
   6 -13   5    1.00    0.75
   6  13   5    2.16    0.90
   7 -13   5    2.80    0.94
   7  13   5    5.01    1.28
   7 -14  -5   13.75    1.70
  -7  14   5   14.22    1.72
   7  14  -5   10.68    1.67
   6 -14  -5   11.28    1.45
   6  14  -5   10.27    1.55
  -6  14   5    9.05    1.34
   5 -14  -5   18.57    1.88
  -5  14   5   22.15    2.00
   5  14  -5   22.01    2.05
   4 -14  -5    0.97    0.64
  -4  14   5    1.69    0.73
   4  14  -5    1.04    0.63
   3 -14  -5   45.91    2.71
  -3  14   5   48.65    2.74
   3  14  -5   45.77    2.51
   2 -14  -5    0.15    0.53
  -2 -14   5   -0.26    0.35
  -2  14   5   -0.02    0.42
  -2  14   5   -0.27    0.46
   2  14  -5   -0.64    0.35
   2  14  -5   -0.34    0.36
   1 -14  -5    0.72    0.55
  -1 -14   5    0.14    0.39
  -1  14   5   -0.10    0.48
  -1  14   5    0.94    0.49
   1  14  -5   -0.05    0.44
   0 -14   5    0.39    0.46
   0  14   5   -0.25    0.45
   0  14   5   -0.21    0.37
   1 -14   5   31.34    2.02
   1  14   5   32.16    2.00
   1  14   5   31.44    1.98
   2 -14   5    2.59    0.74
   2  14   5    2.35    0.66
   2  14   5    1.36    0.63
   3 -14   5   -0.04    0.50
   3  14   5    0.40    0.59
   3  14   5    0.51    0.51
   4 -14   5    1.45    0.69
   4  14   5    0.91    0.65
   5 -14   5   49.16    2.91
   5  14   5   40.36    2.80
   6 -14   5   10.79    1.51
   6  14   5   10.93    1.61
   6 -15  -5    0.94    0.70
  -6  15   5    0.61    0.70
   6  15  -5    1.37    0.92
   5 -15  -5   10.67    1.49
   5  15  -5    6.42    1.25
  -5  15   5   11.94    1.50
   4 -15  -5   61.34    3.29
  -4  15   5   54.15    3.18
   4  15  -5   53.76    3.08
   3 -15  -5    2.46    0.76
  -3  15   5    1.86    0.77
   3  15  -5    1.53    0.61
   2 -15  -5   22.27    1.95
  -2 -15   5   23.58    1.53
  -2  15   5   23.43    1.79
   2  15  -5   21.43    1.51
   1 -15  -5    1.05    0.66
  -1 -15   5    0.37    0.47
  -1  15   5    0.58    0.52
   1  15  -5    0.87    0.53
  -1  15   5    0.50    0.62
   0 -15   5    2.27    0.69
   0  15   5    1.21    0.65
   0  15   5    2.79    0.71
   1 -15   5    2.93    0.83
   1  15   5    2.77    0.74
   1  15   5    2.98    0.75
   2 -15   5   16.41    1.67
   2  15   5   21.56    1.68
   2  15   5   19.43    1.54
   3 -15   5    3.21    0.86
   3  15   5    3.64    0.79
   3  15   5    2.01    0.79
   4 -15   5   18.74    1.88
   4  15   5   21.91    2.02
   5 -15   5    6.07    1.15
   5  15   5    5.50    1.19
   6 -15   5    4.04    1.06
   6  15   5    3.63    1.03
   6 -16  -5   10.76    1.55
  -6  16   5   13.15    1.70
   6  16  -5   11.47    1.66
   5 -16  -5    1.78    0.83
  -5  16   5    1.20    0.82
   5  16  -5    1.26    0.84
   4 -16  -5    1.50    0.80
  -4  16   5    1.05    0.77
   4  16  -5    1.41    0.83
   3 -16  -5    1.21    0.75
  -3  16   5    1.33    0.73
  -2 -16   5   24.56    1.69
   2 -16  -5   28.86    2.08
  -2  16   5   28.94    2.07
   2  16  -5   27.49    2.51
   1 -16  -5    3.70    0.90
  -1 -16   5    4.49    0.87
  -1  16   5    4.83    0.99
   1  16  -5    3.53    0.78
   0 -16   5    3.61    0.85
   0  16   5    4.13    0.82
   0  16   5    5.53    1.01
   0  16  -5    5.01    0.94
   1 -16   5    2.45    0.76
   1  16   5    1.73    0.68
   1  16   5    2.80    0.77
   2 -16   5   25.34    1.96
   2  16   5   24.26    1.81
   2  16   5   24.36    1.90
   3 -16   5    0.90    0.66
   3  16   5    0.49    0.67
   4 -16   5    6.06    1.16
   4  16   5    5.74    1.16
   5 -16   5    1.79    0.88
   5  16   5    3.77    1.12
   6 -16   5    1.08    0.91
   5 -17  -5    1.24    0.84
  -5  17   5    3.31    1.04
   4 -17  -5   -0.16    0.63
  -4  17   5   -0.09    0.68
   3 -17  -5    1.91    0.84
  -3  17   5    2.30    0.87
   2 -17  -5   -0.19    0.61
  -2  17   5   -0.52    0.63
  -1 -17   5   16.72    1.56
   1 -17  -5   15.23    1.66
   1  17  -5   17.63    1.59
  -1  17   5   16.66    1.74
   0 -17   5    0.72    0.69
   0  17  -5    1.67    0.73
   0  17   5    0.95    0.64
   1 -17   5    4.70    0.96
   1  17   5    1.92    0.78
   1  17   5    3.58    0.86
   2 -17   5   -0.30    0.57
   2  17   5    1.05    0.66
   2  17   5    1.25    0.70
   3 -17   5    9.51    1.42
   3  17   5   10.81    1.47
   4 -17   5   -0.24    0.65
   4  17   5    0.75    0.76
   5 -17   5    3.06    1.08
   5  17   5    2.13    0.93
   5 -18  -5    7.02    1.40
  -5  18   5    5.39    1.36
   4 -18  -5    1.44    0.88
  -4  18   5    0.69    0.81
   3 -18  -5   -1.19    0.58
  -3  18   5    0.13    0.72
   2 -18  -5    1.20    0.77
  -2  18   5    0.59    0.78
   1 -18  -5    1.95    0.87
  -1 -18   5    0.91    0.62
  -1  18   5    0.54    0.68
   1  18  -5    1.88    0.77
   0 -18   5    1.29    0.67
   0  18   5    0.08    0.68
   0  18  -5    0.32    0.68
   1 -18   5   -0.26    0.60
  -1  18  -5    2.34    0.94
   1  18   5    0.16    0.68
   2 -18   5    9.04    1.41
   2  18   5    8.28    1.28
   2  18   5    9.52    1.32
   3 -18   5    3.89    1.07
   3  18   5    2.28    0.91
   4 -18   5   -0.25    0.74
   4  18   5    0.49    0.78
   4 -19  -5    1.32    0.90
  -4  19   5   -0.30    0.87
   3 -19  -5   32.99    2.60
  -3  19   5   36.51    2.83
   2 -19  -5    7.57    1.34
  -2  19   5   10.17    1.55
  -1 -19   5    1.18    0.66
  -1  19   5   -0.38    0.66
   1  19  -5   -0.20    0.60
   0 -19   5   16.43    1.67
   0  19  -5   14.40    1.62
   0  19   5   12.10    1.60
   1 -19   5    0.11    0.66
  -1  19  -5    1.61    0.81
   1  19   5    0.95    0.73
   2 -19   5    2.63    0.97
  -2  19  -5    3.16    1.04
   3 -19   5   17.21    2.03
  -3  19  -5   13.84    1.84
   3  19   5   23.33    2.78
   4 -19   5   -1.02    0.67
  -4  19  -5    0.35    0.90
   4  19   5   -0.50    0.84
   3 -20  -5    0.91    0.90
  -3  20   5    1.30    1.02
   2 -20  -5    0.20    0.82
  -2  20   5    1.07    0.93
  -1  20   5    2.78    1.04
   0 -20   5    1.01    0.71
   0  20  -5   -0.23    0.75
   0  20   5    0.01    0.76
   1 -20   5   10.25    1.51
   1  20   5   12.24    1.55
  -1  20  -5    9.59    1.49
   2 -20   5    0.32    0.80
  -2  20  -5    0.67    0.85
   3 -20   5    0.04    0.85
  -3  20  -5   -0.35    0.82
   2 -21  -5   -0.47    0.75
  -1  21   5    0.53    0.91
   0 -21   5   -0.14    0.69
   0  21  -5    0.75    0.83
   0  21   5    0.01    0.78
   1 -21   5    1.00    0.77
   1  21   5    0.05    0.74
  -1  21  -5   -0.34    0.76
   9   0  -6    1.54    0.80
   8   0  -6   35.49    2.49
   7   0  -6    8.19    1.23
   6   0  -6   13.85    1.44
   5   0  -6    4.09    0.77
  -4   0   6  127.35    5.11
   4   0  -6  135.90    5.58
   3   0  -6  147.29    5.83
  -3   0   6  137.16    5.49
   2   0  -6  523.39   19.63
  -2   0   6  506.63   19.41
  -1   0   6   30.82    1.48
  -1   0   6   30.39    1.42
   1   0  -6   31.86    1.46
   0   0   6   57.19    2.44
   0   0   6   54.61    2.42
   1   0   6   51.25    2.41
   1   0   6   58.30    2.38
   2   0   6  609.92   23.57
   2   0   6  633.13   23.63
   3   0   6  375.98   14.48
   3   0   6  373.05   14.46
   4   0   6  130.89    5.47
   4   0   6  128.28    5.37
   5   0   6   -0.09    0.34
   5   0   6   -0.19    0.35
   6   0   6    0.39    0.52
   6   0   6    1.05    0.46
   7   0   6    7.70    1.20
   8   0   6    0.33    0.73
   9   0   6   19.50    2.12
   9  -1  -6   -0.14    0.62
   9   1  -6    0.53    0.76
   8  -1  -6    2.41    0.82
   8   1  -6    1.83    0.85
   7  -1  -6   35.21    2.28
   7   1  -6   33.04    2.26
   6  -1  -6  101.57    4.82
   6   1  -6  107.94    4.88
   5  -1  -6   54.12    2.36
   5  -1  -6   52.56    2.75
  -5   1   6   55.97    2.34
   5   1  -6   51.36    2.74
   4  -1  -6  153.70    6.00
   4  -1  -6  145.98    6.32
  -4   1   6  143.69    5.96
   4   1  -6  168.12    6.41
   3  -1  -6   13.01    0.95
  -3   1   6   14.55    0.77
   3   1  -6   13.45    0.97
   2  -1  -6    4.13    0.52
  -2  -1   6    4.15    0.39
   2   1  -6    4.06    0.52
  -2   1   6    3.42    0.52
  -2   1   6    3.97    0.40
  -1  -1   6  117.48    4.72
   1  -1  -6  122.66    4.77
  -1  -1   6  114.11    4.67
  -1   1   6  123.68    4.80
   1   1  -6  112.67    4.69
  -1   1   6  119.84    4.68
   0  -1   6    0.48    0.25
   0  -1   6    0.00    0.22
   0   1   6    0.01    0.24
   0   1   6    0.16    0.25
   1  -1   6   51.60    2.38
   1   1   6   56.68    2.40
   1   1   6   55.47    2.43
   2  -1   6   42.75    1.92
   2  -1   6   42.07    2.00
   2   1   6   42.24    2.01
   2   1   6   42.77    2.00
   3  -1   6   12.86    0.88
   3  -1   6   11.45    0.88
   3   1   6   11.94    0.88
   3   1   6   12.00    0.94
   4  -1   6    6.47    0.77
   4  -1   6    5.31    0.69
   4   1   6    5.04    0.65
   4   1   6    4.07    0.69
   5  -1   6   38.49    2.11
   5  -1   6   37.85    2.00
   5   1   6   36.36    2.13
   5   1   6   36.60    1.95
   6  -1   6   41.38    2.22
   6  -1   6   42.33    2.40
   6   1   6   42.13    2.19
   6   1   6   39.06    2.44
   7  -1   6   16.44    1.69
   7   1   6   14.10    1.62
   8  -1   6    0.91    0.75
   8   1   6    0.49    0.79
   9  -1   6    1.38    0.97
   9   1   6    2.31    0.97
   9  -2  -6    1.57    0.78
   9   2  -6    1.52    0.94
   8  -2  -6   12.81    1.68
   8   2  -6   11.65    1.61
   7  -2  -6    9.06    1.28
   7   2  -6    9.98    1.39
   6  -2  -6   49.63    2.24
   6  -2  -6   44.79    2.61
   6   2  -6   48.46    2.72
  -6   2   6   46.97    2.20
   5  -2  -6    9.84    0.76
   5  -2  -6   12.72    1.26
   5   2  -6   11.26    1.23
  -5   2   6   11.07    0.76
   4  -2  -6   15.33    0.95
   4  -2  -6   17.93    1.20
  -4   2   6   17.75    0.96
   4   2  -6   16.06    1.19
   3  -2  -6   50.89    2.44
   3  -2  -6   52.21    2.25
   3   2  -6   53.93    2.46
  -3   2   6   51.91    2.24
  -3   2   6   49.22    2.47
   2  -2  -6  124.13    5.00
  -2   2   6  122.32    5.03
   2   2  -6  121.84    4.97
  -2   2   6  122.05    4.86
  -1  -2   6   29.26    1.32
  -1  -2   6   28.91    1.38
   1   2  -6   30.17    1.37
  -1   2   6   28.12    1.47
  -1   2   6   28.76    1.37
   0  -2   6   50.40    2.26
   0  -2   6   53.74    2.31
   0   2   6   55.96    2.35
   0   2   6   56.69    2.43
   1  -2   6  302.52   11.84
   1  -2   6  310.49   11.70
   1   2   6  314.62   11.89
   1   2   6  302.23   11.89
   2  -2   6   41.82    2.15
   2  -2   6   54.33    2.35
   2   2   6   53.35    2.36
   2   2   6   58.21    2.40
   3  -2   6  142.93    5.69
   3  -2   6  140.39    5.78
   3   2   6  140.48    5.84
   3   2   6  140.86    5.76
   4  -2   6  194.95    7.78
   4  -2   6  181.27    7.79
   4   2   6  193.63    7.94
   4   2   6  204.95    7.79
   5  -2   6    2.45    0.58
   5  -2   6    2.71    0.55
   5   2   6    2.86    0.53
   5   2   6    3.46    0.71
   6  -2   6   -0.15    0.41
   6  -2   6    0.16    0.40
   6   2   6    0.30    0.39
   6   2   6    0.26    0.50
   7  -2   6    6.51    0.90
   7  -2   6    5.65    1.03
   7   2   6    5.73    1.10
   8  -2   6    0.45    0.71
   8   2   6    0.15    0.78
   9   2   6   15.20    1.94
   9  -3  -6    0.65    0.66
   9   3  -6    0.07    0.77
   8  -3  -6    0.03    0.49
   8   3  -6   -0.81    0.57
   7  -3  -6   16.87    1.70
   7   3  -6   17.26    1.80
   6  -3  -6   57.49    2.60
   6  -3  -6   49.83    2.89
   6   3  -6   54.66    3.02
  -6   3   6   58.76    2.58
   5  -3  -6   14.52    1.40
   5  -3  -6   14.97    0.98
  -5   3   6   16.15    0.96
   5   3  -6   11.72    1.27
   4  -3  -6   20.41    1.35
   4  -3  -6   19.86    1.14
   4   3  -6   20.71    1.37
  -4   3   6   20.39    1.13
   3  -3  -6   10.72    0.78
   3  -3  -6   13.29    0.93
  -3   3   6   12.66    0.97
   3   3  -6   14.54    0.97
  -3   3   6   11.97    0.79
   2  -3  -6    0.59    0.27
  -2   3   6   -0.27    0.22
   2   3  -6    0.56    0.27
  -2   3   6    0.01    0.18
  -1  -3   6    0.55    0.20
  -1   3   6    0.92    0.35
  -1   3   6    0.98    0.27
   1   3  -6    0.82    0.22
   0  -3   6   32.64    1.40
   0  -3   6   31.41    1.48
   0   3   6   29.92    1.50
   0   3   6   33.05    1.62
   1  -3   6   33.97    1.45
   1  -3   6   31.93    1.62
   1   3   6   35.21    1.70
   1   3   6   34.94    1.66
   2  -3   6   12.56    0.92
   2  -3   6   14.82    0.79
   2   3   6   13.25    0.96
   2   3   6   16.05    1.02
   3  -3   6    3.93    0.50
   3  -3   6    4.15    0.60
   3   3   6    3.44    0.56
   3   3   6    4.02    0.63
   4  -3   6   11.59    1.04
   4  -3   6   10.40    0.85
   4   3   6   11.57    1.14
   4   3   6   11.53    0.99
   5  -3   6   27.97    1.62
   5  -3   6   24.08    1.57
   5   3   6   26.08    1.75
   5   3   6   24.92    1.49
   6  -3   6   23.39    1.52
   6  -3   6   16.90    1.43
   6   3   6   19.09    1.79
   7  -3   6    1.64    0.55
   7  -3   6    0.08    0.53
   7   3   6   -0.15    0.58
   8  -3   6   -0.89    0.57
   8   3   6    0.54    0.71
   9  -4  -6    0.64    0.71
   9   4  -6   -0.18    0.74
   8  -4  -6   14.73    1.75
   8   4  -6   15.61    1.86
   7  -4  -6    3.78    0.84
   7   4  -6    2.89    0.88
   6  -4  -6    1.94    0.61
   6  -4  -6    2.02    0.49
  -6   4   6    2.21    0.51
   6   4  -6    1.90    0.65
   5  -4  -6    6.91    0.92
   5  -4  -6    8.30    0.83
  -5   4   6    7.27    0.75
   5   4  -6    7.54    1.00
   4  -4  -6    0.04    0.25
   4  -4  -6    0.20    0.31
   4   4  -6    0.68    0.38
  -4   4   6   -0.01    0.31
  -4   4   6    0.36    0.25
   3  -4  -6   33.47    1.65
   3  -4  -6   33.23    1.74
   3   4  -6   31.69    1.72
  -3   4   6   33.41    1.62
  -3   4   6   32.23    1.76
   2  -4  -6   98.87    4.14
   2  -4  -6   95.50    4.05
  -2   4   6  101.00    4.05
   2   4  -6   96.17    4.06
  -2   4   6   98.39    4.17
  -1  -4   6    4.64    0.44
  -1   4   6    5.04    0.52
  -1   4   6    5.38    0.68
   1   4  -6    4.85    0.46
   0  -4   6   13.20    0.68
   0  -4   6   12.13    0.79
   0   4  -6   13.66    0.67
   0   4   6   13.99    0.94
   0   4   6   14.47    0.86
   1  -4   6    7.92    0.72
   1  -4   6    8.23    0.43
   1   4   6    7.15    0.70
   1   4   6    7.72    0.74
   2  -4   6   47.25    1.95
   2  -4   6   44.65    2.19
   2   4   6   47.07    2.23
   2   4   6   47.09    2.27
   3  -4   6   42.22    1.80
   3  -4   6   38.91    1.97
   3   4   6   34.30    2.00
   3   4   6   36.41    1.91
   4  -4   6   41.28    2.04
   4  -4   6   40.09    2.17
   4   4   6   44.22    2.33
   4   4   6   43.39    2.12
   5  -4   6   21.53    1.46
   5  -4   6   22.47    1.41
   5   4   6   20.37    1.60
   5   4   6   21.14    1.35
   6  -4   6    3.58    0.73
   6  -4   6    3.65    0.69
   6   4   6    4.43    0.96
   7  -4   6    5.77    0.93
   7  -4   6    3.89    0.92
   7   4   6    4.63    1.08
   8   4   6    2.14    0.93
   9  -5  -6    0.11    0.66
  -9   5   6    1.96    0.92
   9   5  -6   -0.40    0.85
   8  -5  -6    0.47    0.65
  -8   5   6    1.72    0.84
   8   5  -6    1.28    0.84
   7  -5  -6   21.66    1.80
  -7   5   6   25.44    1.93
   7   5  -6   24.19    1.98
   6  -5  -6    2.24    0.65
   6  -5  -6    1.37    0.48
  -6   5   6    1.58    0.65
   6   5  -6    1.31    0.63
  -6   5   6    1.86    0.49
   5  -5  -6    0.96    0.45
   5  -5  -6    0.34    0.31
  -5   5   6    0.15    0.29
   5   5  -6    0.72    0.47
  -5   5   6   -0.14    0.35
   4  -5  -6   19.10    1.19
   4  -5  -6   18.54    1.27
   4   5  -6   16.89    1.28
  -4   5   6   20.13    1.18
  -4   5   6   19.97    1.35
   3  -5  -6    3.72    0.53
   3  -5  -6    2.88    0.53
  -3   5   6    3.43    0.50
   3   5  -6    3.44    0.57
  -3   5   6    3.84    0.59
   2  -5  -6   71.85    3.19
  -2  -5   6   74.97    2.94
   2   5  -6   72.60    3.16
  -2   5   6   75.27    3.31
  -2   5   6   72.63    3.17
  -1  -5   6   41.80    1.83
  -1   5   6   42.13    1.96
   1   5  -6   40.79    1.82
  -1   5   6   41.58    2.10
   0  -5   6    5.65    0.58
   0  -5   6    5.77    0.38
   0   5   6    6.23    0.61
   0   5   6    7.18    0.75
   0   5  -6    5.16    0.36
   1  -5   6   -0.15    0.22
   1   5   6    0.12    0.23
   1   5   6    0.38    0.29
   2  -5   6    6.67    0.72
   2  -5   6    5.72    0.40
   2   5   6    8.54    0.79
   2   5   6    6.40    0.78
   3  -5   6   25.37    1.54
   3  -5   6   27.54    1.32
   3   5   6   28.37    1.65
   3   5   6   26.29    1.53
   4  -5   6    0.06    0.35
   4  -5   6    0.58    0.32
   4   5   6   -0.32    0.29
   4   5   6    0.06    0.38
   5  -5   6   11.55    0.98
   5  -5   6   12.26    1.23
   5   5   6   12.69    1.09
   5   5   6   10.58    1.25
   6  -5   6    5.10    0.83
   6  -5   6    9.84    1.15
   6   5   6    9.46    1.28
   7  -5   6    1.23    0.59
   7   5   6    0.65    0.74
   8   5   6    2.84    1.05
   9  -6  -6    0.44    0.68
   9   6  -6    0.36    0.90
  -9   6   6   -0.03    0.72
   8  -6  -6    0.95    0.69
  -8   6   6    2.07    0.85
   8   6  -6    2.55    0.94
   7  -6  -6    0.36    0.42
   7  -6  -6    0.72    0.55
  -7   6   6    0.35    0.43
  -7   6   6    1.01    0.66
   7   6  -6    1.09    0.65
   6  -6  -6    6.26    1.03
   6  -6  -6    7.50    0.92
   6   6  -6    7.86    1.16
  -6   6   6    6.44    0.85
  -6   6   6    5.83    0.97
   5  -6  -6    8.76    0.96
   5  -6  -6   10.60    1.17
  -5   6   6    9.23    1.12
  -5   6   6    9.10    0.94
   5   6  -6   12.33    1.28
   4  -6  -6    0.36    0.29
   4  -6  -6    0.86    0.38
  -4   6   6    0.61    0.33
   4   6  -6    0.85    0.42
  -4   6   6    1.17    0.45
   3  -6  -6   13.09    0.96
   3  -6  -6   12.53    0.99
  -3   6   6   11.94    1.13
  -3   6   6   13.47    0.95
   3   6  -6   12.95    0.99
  -2  -6   6    3.09    0.35
   2  -6  -6    3.18    0.52
   2   6  -6    1.87    0.38
  -2   6   6    2.99    0.56
  -2   6   6    3.10    0.49
  -1  -6   6   52.24    2.18
  -1   6   6   49.24    2.29
  -1   6   6   47.80    2.40
   1   6  -6   47.74    2.12
   0  -6   6   44.38    2.06
   0  -6   6   45.32    1.81
   0   6   6   44.92    2.10
   0   6   6   43.04    2.16
   0   6  -6   44.18    1.79
   1  -6   6   91.24    3.81
   1   6   6   87.10    3.88
   1   6   6   88.78    3.77
   2  -6   6   11.31    0.88
   2  -6   6    9.98    0.51
   2   6   6   10.59    0.84
   2   6   6   10.89    1.01
   3  -6   6    0.03    0.17
   3  -6   6    0.16    0.31
   3   6   6   -0.13    0.31
   3   6   6    0.44    0.37
   4  -6   6   17.41    1.30
   4  -6   6   19.23    1.10
   4   6   6   17.90    1.40
   4   6   6   16.63    1.19
   5  -6   6    9.65    1.08
   5  -6   6    7.24    0.85
   5   6   6    9.18    0.94
   5   6   6    9.11    1.18
   6  -6   6    1.44    0.58
   6   6   6    1.95    0.76
   7  -6   6    1.39    0.60
   7   6   6    1.61    0.83
   8   6   6    0.62    0.80
   9  -7  -6    7.54    1.45
  -9   7   6    5.25    1.24
   9   7  -6    7.56    1.55
   8  -7  -6    7.80    1.29
   8   7  -6    6.37    1.33
  -8   7   6    7.97    1.32
   7  -7  -6    1.22    0.58
   7  -7  -6    3.25    0.71
  -7   7   6    1.24    0.68
   7   7  -6    1.05    0.73
  -7   7   6    2.76    0.66
   6  -7  -6    0.86    0.45
   6  -7  -6    0.40    0.44
  -6   7   6    0.33    0.41
  -6   7   6    0.23    0.47
   6   7  -6   -0.22    0.49
   5  -7  -6    4.28    0.74
   5  -7  -6    4.13    0.70
   5   7  -6    4.62    0.83
  -5   7   6    4.14    0.79
  -5   7   6    4.34    0.68
   4  -7  -6   10.67    1.05
   4  -7  -6   13.42    1.06
  -4   7   6   11.47    1.04
   4   7  -6   11.44    1.16
  -4   7   6   10.51    1.10
   3  -7  -6   21.68    1.33
   3   7  -6   22.49    1.36
  -3   7   6   19.19    1.36
  -3   7   6   20.40    1.29
   2  -7  -6   38.63    1.97
  -2  -7   6   37.49    1.71
  -2   7   6   35.82    1.93
  -2   7   6   42.13    2.15
   2   7  -6   39.41    1.89
  -1  -7   6    4.14    0.50
   1  -7  -6    3.77    0.57
   1   7  -6    4.68    0.47
  -1   7   6    3.30    0.59
  -1   7   6    3.85    0.57
   0  -7   6  127.90    5.27
   0   7   6  133.50    5.34
   0   7   6  129.06    5.42
   0   7  -6  127.74    4.96
   1  -7   6   -0.07    0.25
   1   7   6    0.44    0.33
   1   7   6    0.92    0.39
   2  -7   6   45.20    2.30
   2   7   6   45.58    2.22
   2   7   6   47.98    2.37
   3  -7   6    2.47    0.32
   3  -7   6    3.29    0.62
   3   7   6    1.81    0.55
   3   7   6    4.31    0.65
   4  -7   6    7.82    0.71
   4  -7   6    7.27    0.93
   4   7   6    6.67    0.84
   4   7   6    8.58    1.07
   5  -7   6   22.03    1.61
   5   7   6   23.24    1.82
   5   7   6   21.14    1.70
   6  -7   6   37.99    2.21
   6   7   6   31.66    2.33
   7  -7   6   14.27    1.50
   7   7   6   15.30    1.81
   8  -7   6   15.68    1.69
   8   7   6   19.35    2.22
   8  -8  -6    4.90    1.04
   8   8  -6    5.37    1.30
  -8   8   6    7.11    1.29
   7  -8  -6    7.47    1.18
   7  -8  -6    9.16    1.14
  -7   8   6    8.01    1.07
  -7   8   6   12.25    1.52
   7   8  -6    8.72    1.41
   6  -8  -6   23.76    1.77
   6  -8  -6   24.41    1.70
   6   8  -6   24.05    1.92
  -6   8   6   23.43    1.80
  -6   8   6   30.72    1.78
   5  -8  -6    3.84    0.72
   5  -8  -6    3.21    0.68
  -5   8   6    6.41    0.98
   5   8  -6    3.67    0.81
  -5   8   6    3.09    0.64
   4  -8  -6   29.77    1.70
   4  -8  -6   27.96    1.69
  -4   8   6   28.34    1.75
   4   8  -6   23.55    1.67
  -4   8   6   25.32    1.60
   3  -8  -6    0.90    0.41
   3   8  -6    0.59    0.40
  -3   8   6    1.57    0.44
  -3   8   6    0.90    0.44
   2  -8  -6    3.72    0.61
  -2  -8   6    2.90    0.41
  -2   8   6    2.11    0.54
   2   8  -6    3.25    0.52
  -2   8   6    2.12    0.49
   1  -8  -6   12.29    0.98
  -1  -8   6   12.99    0.86
   1   8  -6   11.51    0.77
  -1   8   6   13.78    0.99
  -1   8   6   12.61    1.02
   0  -8   6   45.48    2.22
   0   8   6   48.25    2.36
   0   8   6   46.73    2.29
   0   8  -6   46.62    1.90
   1  -8   6   15.85    1.12
   1   8   6   16.00    1.15
   1   8   6   15.67    1.09
   2  -8   6    0.24    0.34
   2   8   6   -0.24    0.28
   2   8   6    0.37    0.38
   3  -8   6   24.61    1.57
   3   8   6   24.58    1.61
  -3   8  -6   22.48    1.10
   3   8   6   24.39    1.46
   4  -8   6   35.68    2.07
   4   8   6   34.35    1.94
   4   8   6   33.88    2.13
   5  -8   6    0.62    0.49
   5   8   6   -0.71    0.44
   6  -8   6   19.98    1.62
   6   8   6   21.56    2.00
   7  -8   6    2.49    0.75
   7   8   6    1.62    0.89
   8  -8   6   -0.53    0.54
   8   8   6    1.19    0.92
   8   9  -6    3.48    1.11
   7  -9  -6   -0.37    0.42
   7  -9  -6   -0.14    0.50
   7   9  -6   -0.72    0.60
  -7   9   6    0.66    0.57
  -7   9   6    0.77    0.66
   6  -9  -6   39.88    2.34
   6  -9  -6   38.21    2.37
  -6   9   6   37.96    2.44
   6   9  -6   40.83    2.56
  -6   9   6   43.37    2.36
   5  -9  -6   22.13    1.59
   5  -9  -6   22.75    1.57
  -5   9   6   20.46    1.50
   5   9  -6   20.45    1.63
  -5   9   6   22.72    1.65
   4  -9  -6    0.44    0.39
  -4   9   6    0.86    0.45
  -4   9   6    0.65    0.48
   4   9  -6    1.10    0.53
   3  -9  -6    9.02    1.01
  -3   9   6    8.20    1.03
   3   9  -6    7.95    0.89
  -3   9   6   10.04    0.99
  -2  -9   6   55.45    2.43
   2  -9  -6   54.80    2.71
   2   9  -6   54.82    2.54
  -2   9   6   55.29    2.68
  -2   9   6   54.52    2.76
  -1  -9   6    4.92    0.61
   1  -9  -6    4.65    0.68
  -1   9   6    5.65    0.73
   1   9  -6    3.96    0.48
  -1   9   6    5.41    0.75
   0  -9   6   52.16    2.49
   0   9   6   51.26    2.54
   0   9  -6   52.85    2.13
   0   9   6   53.48    2.61
   1  -9   6   20.92    1.33
   1   9   6   21.39    1.41
   1   9   6   20.08    1.30
   2  -9   6   10.19    1.02
   2   9   6    8.93    1.03
   2   9   6   10.50    0.97
   3  -9   6   17.37    1.36
   3   9   6   20.64    1.33
   3   9   6   20.63    1.49
   4  -9   6   17.99    1.43
   4   9   6   21.46    1.61
   4   9   6   18.80    1.39
   5  -9   6   23.67    1.75
   5   9   6   26.96    1.93
   6  -9   6    4.85    0.95
   6   9   6    2.93    0.93
   7  -9   6    0.95    0.64
   7   9   6    2.14    0.99
   8  -9   6    9.23    1.32
   8   9   6   10.43    1.70
   8  10  -6    9.16    1.60
   7 -10  -6   10.21    1.28
   7  10  -6    8.27    1.42
  -7  10   6    8.42    1.13
   6 -10  -6    0.43    0.51
   6 -10  -6    1.40    0.60
   6  10  -6    0.92    0.69
  -6  10   6    1.64    0.64
  -6  10   6    1.22    0.65
   5 -10  -6   14.19    1.40
  -5  10   6   16.27    1.45
   5  10  -6   13.19    1.49
  -5  10   6   14.35    1.49
   4 -10  -6   39.07    2.27
  -4  10   6   36.80    2.20
  -4  10   6   41.79    2.39
   4  10  -6   41.36    2.32
   3 -10  -6   13.25    1.28
  -3 -10   6   13.38    0.84
  -3  10   6   14.21    1.37
   3  10  -6   12.92    1.10
  -3  10   6   14.77    1.29
  -2 -10   6    2.09    0.42
   2 -10  -6    1.31    0.46
  -2  10   6    1.89    0.56
  -2  10   6    1.60    0.49
   2  10  -6    1.60    0.45
   1 -10  -6   51.53    2.54
  -1 -10   6   47.77    2.33
   1  10  -6   48.48    2.20
  -1  10   6   49.16    2.50
  -1  10   6   48.14    2.48
   0 -10   6   50.36    2.50
   0  10  -6   50.34    2.12
   0  10   6   56.46    2.62
   0  10   6   51.39    2.60
   1 -10   6   23.16    1.48
   1  10   6   24.96    1.48
   1  10   6   22.01    1.51
   2 -10   6   34.54    1.97
   2  10   6   32.25    1.85
   2  10   6   35.29    2.03
   3 -10   6   20.73    1.47
   3  10   6   18.76    1.48
   3  10   6   18.54    1.32
   4 -10   6   41.02    2.38
   4  10   6   40.54    2.24
   4  10   6   39.43    2.45
   5 -10   6    0.06    0.48
   5  10   6    0.58    0.62
   6 -10   6   -0.32    0.48
   6  10   6    0.72    0.70
   7 -10   6   -0.05    0.57
   7  10   6   -0.52    0.69
   8  11  -6    1.65    0.99
   7 -11  -6   19.35    1.87
   7  11  -6   23.57    2.27
  -7  11   6   23.74    2.02
   6 -11  -6   14.17    1.54
   6  11  -6   15.59    1.73
  -6  11   6   18.08    1.68
   5 -11  -6    0.63    0.52
  -5  11   6    0.42    0.51
  -5  11   6    0.16    0.50
   5  11  -6    0.40    0.60
   4 -11  -6   56.29    3.02
  -4  11   6   54.76    3.09
   4  11  -6   57.00    3.00
  -4  11   6   64.87    3.07
  -3 -11   6    7.87    0.72
   3 -11  -6    8.77    1.06
   3  11  -6    8.54    1.00
  -3  11   6    9.73    1.07
  -3  11   6    7.72    1.02
   3  11  -6   10.27    0.89
   2 -11  -6   21.88    1.51
  -2 -11   6   21.89    1.26
  -2  11   6   23.23    1.52
  -2  11   6   20.48    1.47
   2  11  -6   18.47    1.28
  -1 -11   6    1.42    0.44
   1 -11  -6    1.72    0.54
   1  11  -6    1.84    0.39
  -1  11   6    2.38    0.57
  -1  11   6    1.61    0.52
   0 -11   6   -0.13    0.31
   0  11   6    0.22    0.41
   0  11   6    0.29    0.38
   0  11  -6   -0.01    0.19
   1 -11   6   93.21    4.14
   1  11   6   91.63    4.17
   1  11   6   88.08    4.06
   2 -11   6  172.44    7.34
   2  11   6  175.09    7.22
   2  11   6  176.98    7.40
   3 -11   6   22.63    1.67
   3  11   6   25.85    1.76
   3  11   6   22.17    1.51
   4 -11   6    2.24    0.71
   4  11   6    1.68    0.63
   4  11   6    2.79    0.79
   5 -11   6    8.68    1.22
   5  11   6    8.40    1.27
   6 -11   6   13.11    1.53
   6  11   6   13.84    1.67
   7 -11   6    3.68    0.98
   7  11   6    3.75    1.16
   7 -12  -6    2.30    0.81
   7  12  -6    1.88    0.91
  -7  12   6    3.38    0.92
   6 -12  -6    2.27    0.74
  -6  12   6    0.53    0.61
   6  12  -6    1.70    0.86
   5 -12  -6    1.19    0.65
   5  12  -6    1.32    0.72
  -5  12   6    1.97    0.74
  -5  12   6    2.58    1.16
   4 -12  -6   10.71    1.29
   4  12  -6   10.19    1.20
  -4  12   6    8.90    1.15
  -4  12   6   10.90    1.27
   3 -12  -6    6.97    1.00
  -3  12   6    6.56    0.97
  -3  12   6    8.61    1.09
   3  12  -6    5.75    0.86
   2 -12  -6    3.68    0.75
  -2 -12   6    5.08    0.66
   2  12  -6    3.14    0.56
  -2  12   6    3.93    0.76
  -2  12   6    4.33    0.74
   2  12  -6    3.52    0.62
  -1 -12   6    6.08    0.77
   1 -12  -6    5.76    0.87
   1  12  -6    5.13    0.59
  -1  12   6    4.50    0.79
  -1  12   6    4.59    0.79
   0 -12   6    2.07    0.55
   0  12   6    3.65    0.72
   0  12   6    2.93    0.68
   1 -12   6   32.49    1.95
   1  12   6   30.70    1.94
   1  12   6   31.66    1.89
   2 -12   6   18.92    1.49
   2  12   6   18.77    1.53
   2  12   6   19.50    1.40
   3 -12   6   31.69    2.07
   3  12   6   33.13    2.15
   3  12   6   30.62    1.86
   4 -12   6   53.70    2.92
   4  12   6   47.14    2.89
   5 -12   6    1.70    0.78
   5  12   6    1.44    0.74
   6 -12   6    0.73    0.69
   6  12   6    0.91    0.78
   7 -12   6    0.54    0.69
   7  12   6    2.65    1.05
   7 -13  -6    0.84    0.73
  -7  13   6    1.09    0.78
   7  13  -6   -0.20    0.70
   6 -13  -6   20.52    1.95
  -6  13   6   23.89    2.06
   6  13  -6   21.07    2.08
   5 -13  -6    0.24    0.55
   5  13  -6    0.33    0.62
  -5  13   6   -0.24    0.53
   4 -13  -6   14.51    1.50
  -4  13   6   12.72    1.44
   4  13  -6   11.28    1.33
  -4  13   6   13.42    2.03
   3 -13  -6   51.02    2.85
  -3  13   6   48.76    2.78
   3  13  -6   51.10    2.67
  -3  13   6   53.04    2.78
  -2 -13   6    3.78    0.64
   2 -13  -6    2.08    0.65
  -2  13   6    2.23    0.68
   2  13  -6    2.07    0.53
   2  13  -6    2.68    0.60
  -2  13   6    3.60    0.71
  -1 -13   6    3.58    0.66
   1 -13  -6    3.99    0.79
  -1  13   6    2.83    0.73
  -1  13   6    3.50    0.72
   0 -13   6    6.90    0.94
   0  13   6    5.55    0.89
   0  13   6    6.80    0.94
   1 -13   6    0.66    0.50
   1  13   6    1.57    0.59
   1  13   6    0.75    0.53
   2 -13   6   47.98    2.73
   2  13   6   48.35    2.76
   2  13   6   51.73    2.64
   3 -13   6   -0.28    0.50
   3  13   6   -0.11    0.44
   3  13   6   -0.57    0.52
   4 -13   6    6.41    1.11
   4  13   6    6.33    1.13
   5 -13   6   21.45    2.00
   5  13   6   16.93    1.86
   6 -13   6   10.04    1.46
   6  13   6   13.29    1.75
   7 -13   6    2.34    0.91
   7  13   6    1.96    1.09
   7 -14  -6   -0.03    0.66
  -7  14   6   -0.69    0.64
   7  14  -6    0.45    0.83
   6 -14  -6   16.23    1.75
   6  14  -6   13.27    1.70
  -6  14   6   12.01    1.56
   5 -14  -6    3.75    0.92
  -5  14   6    6.86    1.16
   5  14  -6    3.07    0.92
   4 -14  -6    4.57    0.97
   4  14  -6    4.71    0.92
  -4  14   6    3.05    0.87
   3 -14  -6    2.59    0.79
   3  14  -6    2.71    0.70
  -3  14   6    2.99    1.10
  -3  14   6    4.39    0.90
  -2 -14   6   22.28    1.44
   2 -14  -6   18.09    1.71
  -2  14   6   20.17    1.79
   2  14  -6   21.83    1.45
  -2  14   6   23.66    1.63
   1 -14  -6   10.08    1.25
  -1 -14   6    8.83    1.04
  -1  14   6   12.96    1.29
  -1  14   6   11.16    1.28
   0 -14   6    0.20    0.48
   0  14   6    0.07    0.53
   0  14   6   -0.14    0.45
   1 -14   6   94.66    4.48
   1  14   6   92.06    4.44
   1  14   6  100.38    4.48
   2 -14   6    0.30    0.48
   2  14   6    0.66    0.55
   2  14   6    0.50    0.57
   3 -14   6    3.15    0.85
   3  14   6    3.13    0.88
   3  14   6    5.55    0.89
   4 -14   6   49.27    2.88
   4  14   6   42.44    2.79
   5 -14   6    1.06    0.71
   5  14   6    1.04    0.76
   6 -14   6   13.23    1.67
   6  14   6   16.02    1.94
   6 -15  -6   -0.02    0.67
   6  15  -6    0.60    0.75
  -6  15   6   -0.13    0.74
   5 -15  -6   -0.62    0.57
  -5  15   6    0.17    0.68
   5  15  -6   -0.25    0.64
   4 -15  -6   33.97    2.36
   4  15  -6   34.98    2.24
  -4  15   6   32.66    2.31
   3 -15  -6    1.31    0.68
  -3  15   6    1.23    0.65
   2 -15  -6    9.25    1.27
  -2 -15   6    8.20    0.98
  -2  15   6   10.22    1.72
   2  15  -6    9.11    0.99
  -2  15   6    8.83    1.21
  -1 -15   6   37.53    2.17
   1 -15  -6   39.16    2.40
  -1  15   6   38.07    2.26
   1  15  -6   38.25    2.18
  -1  15   6   32.92    2.28
   0 -15   6    0.08    0.50
   0  15   6    0.39    0.57
   0  15   6   -0.05    0.47
   1 -15   6    0.83    0.57
   1  15   6    0.03    0.46
   1  15   6    0.27    0.58
   2 -15   6    8.87    1.27
   2  15   6    9.28    1.24
   2  15   6    7.66    1.09
   3 -15   6   17.65    1.82
   3  15   6   24.19    1.68
   4 -15   6    9.59    1.36
   4  15   6    7.39    1.25
   5 -15   6    1.15    0.76
   5  15   6    1.14    0.83
   6 -15   6    9.92    1.47
   6  15   6    9.49    1.56
   6 -16  -6    1.13    0.86
   6  16  -6    0.64    0.84
  -6  16   6    0.47    0.78
   5 -16  -6   12.88    1.66
   5  16  -6    9.36    1.41
  -5  16   6    9.73    1.53
   4 -16  -6    0.23    0.67
  -4  16   6    1.27    0.74
   3 -16  -6    0.22    0.61
  -3  16   6    1.64    0.79
   2 -16  -6    1.50    0.74
  -2 -16   6    2.63    0.86
  -2  16   6    2.28    0.82
   1 -16  -6   51.76    2.98
  -1 -16   6   47.06    2.72
   1  16  -6   52.31    2.77
  -1  16   6   53.64    2.98
  -1  16   6   50.46    3.52
   0 -16   6   25.37    1.80
   0  16   6   20.83    1.71
   0  16   6   26.23    1.91
   1 -16   6   52.10    3.07
   1  16   6   60.02    3.15
   1  16   6   57.38    3.10
   2 -16   6   16.35    1.70
   2  16   6   13.53    1.45
   2  16   6   15.65    1.66
   3 -16   6    1.35    0.74
   3  16   6   -0.36    0.58
   4 -16   6    2.14    0.86
   4  16   6    1.57    0.80
   5 -16   6    8.07    1.41
   5  16   6    6.60    1.39
   5 -17  -6    1.83    0.90
  -5  17   6    1.83    0.96
   4 -17  -6    3.17    0.94
  -4  17   6    5.85    1.17
   3 -17  -6   66.78    3.75
  -3  17   6   66.05    3.73
   2 -17  -6   26.40    2.08
  -2  17   6   26.21    2.26
  -1 -17   6   20.11    1.78
   1  17  -6   21.49    1.69
  -1  17   6   21.23    2.00
   0 -17   6    1.69    0.72
   0  17  -6    2.63    0.78
   0  17   6    1.73    1.03
   0  17   6    0.41    0.66
   1 -17   6    7.20    1.18
   1  17   6    9.46    1.25
   1  17   6   11.87    1.41
   2 -17   6    1.39    0.80
   2  17   6    1.93    0.83
   2  17   6    2.75    0.84
   3 -17   6    0.90    0.79
   3  17   6    1.43    0.80
   4 -17   6    3.89    1.01
   4  17   6    1.54    0.90
   5 -17   6    1.64    0.97
   5  17   6    2.57    1.09
   5 -18  -6   -0.95    0.70
  -5  18   6    0.28    0.92
   4 -18  -6    7.82    1.47
  -4  18   6    9.68    1.57
   3 -18  -6    6.78    1.31
  -3  18   6    7.52    1.36
   2 -18  -6   38.42    2.66
  -2  18   6   38.69    2.66
  -1 -18   6   48.74    2.90
  -1  18   6   57.24    3.25
   1  18  -6   52.98    2.95
   0 -18   6   56.70    3.28
   0  18   6   58.42    3.44
   0  18  -6   64.31    3.39
   1 -18   6   52.73    3.21
  -1  18  -6   56.24    3.25
   1  18   6   57.94    3.25
   2 -18   6   -0.76    0.61
   2  18   6   -0.19    0.62
   2  18   6   -0.10    0.63
   3 -18   6    5.98    1.25
   3  18   6    3.88    1.02
   4 -18   6    1.98    0.96
   4  18   6    1.83    0.90
   4 -19  -6    6.39    1.34
  -4  19   6    7.10    1.46
   3 -19  -6   16.04    1.93
  -3  19   6   19.57    2.24
   2 -19  -6   21.78    2.23
  -2  19   6   25.47    2.32
  -1 -19   6   33.73    2.27
  -1  19   6   33.62    2.54
   1  19  -6   35.53    2.38
   0 -19   6    0.84    0.69
   0  19  -6    0.30    0.70
   0  19   6    0.11    0.78
   1 -19   6   27.99    2.19
   1  19   6   24.74    2.22
  -1  19  -6   27.48    2.39
   2 -19   6   14.13    1.77
   2  19   6    9.60    1.70
  -2  19  -6   12.11    1.60
   3 -19   6   -0.03    0.72
   3  19   6    0.16    0.77
   3 -20  -6    0.71    0.87
  -3  20   6   -0.01    0.85
  -2  20   6    1.74    0.93
  -1  20   6   19.56    2.12
   0 -20   6   19.01    1.94
   0  20   6   20.36    2.09
   0  20  -6   19.03    1.94
   1 -20   6    3.89    1.03
   1  20   6    7.73    1.30
  -1  20  -6    4.59    1.17
   2 -20   6    4.33    1.17
  -2  20  -6    2.14    1.04
  -1  21   6    0.05    0.89
   0 -21   6    0.92    0.82
   0  21   6    0.44    0.84
   0  21  -6    0.40    0.84
   1 -21   6    0.89    0.79
   1  21   6    1.05    0.87
  -1  21  -6    0.29    0.85
   9   0  -7    0.37    0.71
   8   0  -7   -0.52    0.51
   7   0  -7    0.50    0.57
   6   0  -7   -0.15    0.41
   5   0  -7   -0.11    0.32
   4   0  -7   -0.37    0.24
   3   0  -7   -0.10    0.24
  -3   0   7   -0.04    0.16
   2   0  -7   -0.45    0.17
  -2   0   7   -0.08    0.17
  -2   0   7   -0.37    0.22
  -1   0   7   -0.48    0.19
   1   0  -7   -0.04    0.19
  -1   0   7    0.06    0.24
   0   0   7   -0.10    0.23
   0   0   7    0.26    0.25
   1   0   7   -0.11    0.23
   1   0   7   -0.15    0.21
   2   0   7   -0.17    0.23
   2   0   7   -0.27    0.20
   3   0   7   -0.16    0.25
   3   0   7    0.00    0.28
   4   0   7    0.28    0.36
   4   0   7   -0.13    0.27
   5   0   7    0.41    0.43
   5   0   7   -0.04    0.34
   6   0   7   -0.78    0.45
   6   0   7   -0.32    0.37
   7   0   7    0.21    0.63
   8   0   7    0.36    0.71
   9  -1  -7   -0.22    0.62
   9   1  -7   -0.55    0.60
   8  -1  -7    6.58    1.22
   8   1  -7    6.04    1.24
   7  -1  -7    5.67    1.05
   7   1  -7    7.92    1.21
   6  -1  -7    7.24    1.07
   6   1  -7    7.00    1.08
   5  -1  -7    1.49    0.51
  -5   1   7    1.64    0.32
   5   1  -7    1.14    0.49
   4  -1  -7   46.94    2.39
  -4   1   7   46.05    2.05
   4   1  -7   47.85    2.41
   3  -1  -7   34.81    1.76
  -3   1   7   31.02    1.47
   3   1  -7   30.88    1.69
   2  -1  -7    2.47    0.44
  -2  -1   7    2.71    0.34
   2   1  -7    1.93    0.39
  -2   1   7    2.52    0.44
  -2   1   7    2.75    0.36
  -1  -1   7   12.97    0.83
  -1  -1   7   14.85    0.88
  -1   1   7   15.14    0.96
   1   1  -7   15.26    0.87
  -1   1   7   15.40    0.87
   0  -1   7  127.53    5.07
   0  -1   7  120.81    5.06
   0   1   7  127.90    5.14
   0   1   7  128.79    5.11
   1  -1   7    6.61    0.55
   1  -1   7    7.67    0.70
   1   1   7    7.92    0.73
   1   1   7    7.56    0.73
   2  -1   7   -0.03    0.24
   2  -1   7    0.60    0.29
   2   1   7    0.40    0.28
   2   1   7    0.33    0.27
   3  -1   7   27.77    1.54
   3  -1   7   27.50    1.49
   3   1   7   26.26    1.56
   3   1   7   29.29    1.56
   4  -1   7    1.42    0.44
   4  -1   7    0.97    0.43
   4   1   7    1.75    0.50
   4   1   7    1.79    0.45
   5  -1   7    0.94    0.47
   5  -1   7    2.57    0.58
   5   1   7    2.17    0.51
   5   1   7    2.35    0.63
   6  -1   7   24.21    1.59
   6  -1   7   20.82    1.66
   6   1   7   25.63    1.59
   6   1   7   24.15    1.77
   7  -1   7   -0.33    0.55
   7   1   7    0.52    0.68
   8  -1   7    2.15    0.88
   8   1   7    0.76    0.77
   9  -2  -7    4.71    1.16
   9   2  -7    3.35    1.12
   8  -2  -7    9.18    1.36
   8   2  -7    8.25    1.42
   7  -2  -7    0.15    0.49
   7   2  -7    0.25    0.55
   6  -2  -7    4.87    0.75
   6  -2  -7    4.56    0.84
   6   2  -7    4.29    0.84
  -6   2   7    5.60    0.63
   5  -2  -7    1.05    0.45
   5  -2  -7    2.11    0.41
   5   2  -7    1.86    0.56
  -5   2   7    1.42    0.35
   4  -2  -7   84.62    3.59
   4  -2  -7   79.02    3.26
   4   2  -7   69.60    3.49
  -4   2   7   75.06    3.22
   3  -2  -7  262.26   10.21
  -3   2   7  264.35   10.26
  -3   2   7  253.64    9.96
   3   2  -7  252.40   10.19
   2  -2  -7    0.75    0.30
  -2  -2   7    0.63    0.22
  -2   2   7    0.32    0.29
  -2   2   7    0.49    0.23
   2   2  -7    0.84    0.29
  -1  -2   7    1.49    0.29
  -1  -2   7    1.54    0.31
   1   2  -7    1.33    0.28
  -1   2   7    1.61    0.40
  -1   2   7    1.09    0.30
   0  -2   7   11.54    0.75
   0   2   7   10.54    0.76
   0   2   7   12.23    0.85
   1  -2   7    0.82    0.25
   1  -2   7    0.11    0.23
   1   2   7    0.67    0.30
   1   2   7    1.12    0.35
   2  -2   7   21.77    1.23
   2   2   7   18.61    1.21
   2   2   7   21.20    1.23
   3  -2   7    8.01    0.74
   3  -2   7    7.03    0.78
   3   2   7    8.02    0.88
   3   2   7    7.19    0.81
   4  -2   7   11.64    0.94
   4  -2   7   11.06    1.07
   4   2   7   12.69    0.98
   4   2   7   11.76    1.14
   5  -2   7   15.65    1.24
   5  -2   7   16.97    1.25
   5   2   7   18.44    1.24
   5   2   7   15.59    1.47
   6  -2   7    0.36    0.48
   6  -2   7    0.40    0.45
   6   2   7    0.50    0.42
   6   2   7    1.86    0.69
   7  -2   7   30.30    1.94
   7  -2   7   25.39    2.00
   7   2   7   34.92    2.29
   8  -2   7    4.19    1.03
   8   2   7    2.83    1.01
   9  -3  -7    1.00    0.72
   9   3  -7   -0.48    0.83
   8  -3  -7    1.04    0.65
   8   3  -7    0.30    0.70
   7  -3  -7    0.35    0.48
   7   3  -7    1.11    0.68
   6  -3  -7    1.18    0.42
   6  -3  -7    0.55    0.45
  -6   3   7    1.20    0.40
   6   3  -7    0.47    0.53
   5  -3  -7    7.84    0.77
   5  -3  -7    7.63    1.00
  -5   3   7    7.52    0.74
   5   3  -7    7.64    1.00
   4  -3  -7   40.55    1.96
   4  -3  -7   42.24    2.20
  -4   3   7   39.53    1.92
   4   3  -7   42.31    2.22
  -4   3   7   41.87    2.24
   3  -3  -7   21.34    1.24
  -3   3   7   18.09    1.23
  -3   3   7   17.98    1.04
   3   3  -7   17.95    1.18
   2  -3  -7    4.82    0.61
  -2  -3   7    5.45    0.44
  -2   3   7    4.44    0.50
   2   3  -7    4.06    0.53
  -2   3   7    4.24    0.60
  -1  -3   7  169.91    6.50
  -1  -3   7  163.70    6.53
   1   3  -7  163.67    6.51
  -1   3   7  162.19    6.57
  -1   3   7  173.71    6.79
   0  -3   7   24.14    1.23
   0  -3   7   24.60    1.17
   0   3   7   20.31    1.32
   0   3   7   25.36    1.27
   1  -3   7   34.86    1.52
   1  -3   7   34.33    1.70
   1   3   7   34.32    1.76
   1   3   7   35.13    1.75
   2  -3   7   74.57    3.34
   2  -3   7   79.87    3.15
   2   3   7   73.27    3.37
   2   3   7   76.95    3.38
   3  -3   7   13.25    1.02
   3  -3   7   14.78    0.92
   3   3   7   16.05    1.15
   3   3   7   14.41    1.06
   4  -3   7   15.87    1.18
   4  -3   7   24.12    1.43
   4   3   7   28.39    1.46
   4   3   7   21.71    1.49
   5  -3   7  129.93    5.57
   5  -3   7  133.39    5.53
   5   3   7  136.82    5.48
   5   3   7  115.73    5.63
   6  -3   7    3.75    0.74
   6  -3   7    4.25    0.83
   6   3   7    4.76    0.78
   6   3   7    4.50    0.92
   7  -3   7   34.76    2.05
   7  -3   7   31.07    2.14
   7   3   7   27.67    2.20
   8   3   7    1.10    0.84
   9  -4  -7    0.70    0.72
   9   4  -7    0.54    0.83
   8  -4  -7   10.97    1.51
   8   4  -7   12.11    1.65
   7  -4  -7    1.51    0.68
   7   4  -7    0.85    0.68
   6  -4  -7    5.80    0.79
   6  -4  -7    8.55    1.18
   6   4  -7    6.62    1.05
  -6   4   7    8.70    0.90
   5  -4  -7    8.66    1.03
   5  -4  -7    8.99    0.88
   5   4  -7    7.79    1.02
  -5   4   7   11.69    1.26
  -5   4   7    8.14    0.81
   4  -4  -7    0.18    0.31
   4  -4  -7    0.31    0.27
  -4   4   7    0.33    0.26
  -4   4   7   -0.01    0.35
   4   4  -7    0.01    0.32
   3  -4  -7   96.32    4.16
   3  -4  -7   97.36    4.03
  -3   4   7   93.48    4.00
  -3   4   7   96.60    4.20
   3   4  -7   94.99    4.14
   2  -4  -7  158.97    6.49
  -2  -4   7  160.03    6.15
  -2   4   7  160.36    6.52
  -2   4   7  156.19    6.35
   2   4  -7  160.78    6.39
  -1  -4   7    4.40    0.46
   1   4  -7    3.68    0.41
  -1   4   7    4.48    0.51
  -1   4   7    3.14    0.56
   0  -4   7    3.24    0.34
   0  -4   7    3.38    0.45
   0   4   7    2.74    0.45
   0   4   7    2.45    0.48
   1  -4   7   15.34    0.99
   1  -4   7   15.54    0.76
   1   4   7   16.01    1.02
   1   4   7   16.44    1.07
   2  -4   7    0.07    0.27
   2  -4   7    0.35    0.20
   2   4   7    0.49    0.33
   2   4   7    0.21    0.33
   3  -4   7   34.74    1.62
   3  -4   7   32.47    1.81
   3   4   7   33.01    1.80
   3   4   7   34.94    1.91
   4  -4   7   15.05    1.16
   4  -4   7   16.40    1.05
   4   4   7   14.99    1.14
   4   4   7   15.65    1.26
   5  -4   7    7.44    0.95
   5   4   7    8.42    0.92
   5   4   7    7.43    1.04
   6  -4   7    3.85    0.77
   6  -4   7    3.65    0.78
   6   4   7    5.25    0.97
   7  -4   7   32.69    2.14
   7  -4   7   32.09    2.10
   7   4   7   34.03    2.46
   8   4   7   11.33    1.62
   9  -5  -7   -0.52    0.57
  -9   5   7    0.61    0.80
   9   5  -7   -0.37    0.69
   8  -5  -7    1.71    0.72
   8   5  -7    2.18    1.00
  -8   5   7    1.64    0.80
   7  -5  -7   30.91    2.19
   7   5  -7   31.10    2.27
  -7   5   7   34.59    2.33
   6  -5  -7    0.27    0.46
   6  -5  -7    0.66    0.42
  -6   5   7    0.84    0.54
   6   5  -7   -0.21    0.44
  -6   5   7    0.37    0.38
   5  -5  -7    6.64    0.94
   5  -5  -7    6.29    0.79
  -5   5   7    5.14    0.87
   5   5  -7    5.89    0.90
  -5   5   7    6.16    0.74
   4  -5  -7   51.63    2.48
   4  -5  -7   52.34    2.63
  -4   5   7   57.93    2.73
   4   5  -7   50.40    2.62
  -4   5   7   50.90    2.44
   3  -5  -7   22.04    1.30
   3  -5  -7   21.58    1.37
   3   5  -7   22.03    1.36
  -3   5   7   23.94    1.45
  -3   5   7   22.54    1.29
  -2  -5   7    5.38    0.44
  -2   5   7    6.88    0.83
  -2   5   7    5.90    0.63
   2   5  -7    6.26    0.65
  -1  -5   7   29.06    1.41
  -1   5   7   34.29    1.59
   1   5  -7   29.36    1.41
  -1   5   7   27.58    1.66
   0  -5   7  173.30    6.93
   0  -5   7  179.03    6.73
   0   5  -7  179.56    6.72
   0   5   7  167.90    6.97
   0   5   7  174.28    7.10
   1  -5   7   20.34    0.87
   1  -5   7   19.60    1.19
   1   5   7   21.68    1.31
   1   5   7   19.72    1.19
   2  -5   7    9.38    0.91
   2  -5   7   10.91    0.59
   2   5   7   11.53    1.01
   2   5   7    9.69    0.97
   3  -5   7    7.72    0.59
   3  -5   7    7.18    0.84
   3   5   7    8.76    0.90
   3   5   7    7.99    0.93
   4  -5   7    1.65    0.52
   4  -5   7    2.07    0.44
   4   5   7    1.72    0.57
   4   5   7    2.26    0.51
   5  -5   7  155.31    6.60
   5  -5   7  151.28    6.41
   5   5   7  153.46    6.43
   5   5   7  159.65    6.77
   6  -5   7  134.42    5.68
   6   5   7  119.90    5.83
   7  -5   7   16.86    1.61
   7   5   7   18.58    1.94
   8   5   7    4.78    1.23
   9  -6  -7    1.29    0.80
   9   6  -7    2.73    1.12
  -9   6   7    1.68    0.85
   8  -6  -7    4.56    1.03
  -8   6   7    3.76    0.98
   8   6  -7    4.58    1.13
   7  -6  -7    0.45    0.52
  -7   6   7    0.50    0.48
  -7   6   7   -0.21    0.51
   7   6  -7    0.97    0.70
   6  -6  -7    2.91    0.61
   6  -6  -7    3.36    0.79
   6   6  -7    2.48    0.77
  -6   6   7    3.23    0.63
  -6   6   7    2.26    0.70
   5  -6  -7    7.71    0.90
   5  -6  -7   10.24    1.16
   5   6  -7    6.83    1.00
  -5   6   7    7.80    1.05
  -5   6   7    8.22    0.88
   4  -6  -7   59.36    2.88
   4  -6  -7   58.27    2.74
   4   6  -7   55.19    2.84
  -4   6   7   58.71    2.71
  -4   6   7   56.17    2.88
   3  -6  -7  123.51    5.25
   3  -6  -7  125.73    5.17
   3   6  -7  122.73    5.19
  -3   6   7  125.15    5.15
  -3   6   7  118.80    5.28
   2  -6  -7   88.05    3.79
  -2  -6   7   87.36    3.51
  -2   6   7   92.28    3.99
   2   6  -7   84.18    3.69
  -2   6   7   85.19    3.75
  -1  -6   7   34.45    1.66
  -1   6   7   36.02    1.81
   1   6  -7   37.34    1.64
  -1   6   7   33.51    1.92
   0  -6   7    4.51    0.35
   0  -6   7    4.47    0.56
   0   6   7    4.24    0.58
   0   6   7    4.97    0.68
   0   6  -7    4.04    0.33
   1  -6   7   18.79    1.17
   1   6   7   19.89    1.27
   1   6   7   17.42    1.14
   2  -6   7   15.43    1.11
   2  -6   7   15.87    0.75
   2   6   7   17.87    1.14
   2   6   7   16.96    1.20
   3  -6   7    1.89    0.48
   3  -6   7    2.08    0.32
   3   6   7    1.28    0.52
   3   6   7    2.07    0.53
   4  -6   7   40.89    1.93
   4  -6   7   42.55    2.25
   4   6   7   40.05    2.31
   4   6   7   37.60    2.10
   5  -6   7   13.71    1.07
   5  -6   7   13.52    1.33
   5   6   7   15.32    1.28
   5   6   7   14.69    1.54
   6  -6   7    0.58    0.52
   6   6   7    3.38    0.92
   7  -6   7   30.43    2.07
   7   6   7   31.53    2.42
   8   6   7    4.87    1.20
   9  -7  -7   10.55    1.56
  -9   7   7   12.82    1.81
   9   7  -7    9.14    1.71
   8  -7  -7   -0.14    0.56
  -8   7   7   -0.38    0.58
   8   7  -7    0.37    0.75
   7  -7  -7    4.96    1.01
   7  -7  -7    6.70    0.96
   7   7  -7    6.85    1.22
  -7   7   7    5.22    0.84
  -7   7   7    7.08    1.21
   6  -7  -7   11.03    1.15
   6  -7  -7    6.51    1.02
  -6   7   7    8.65    1.05
   6   7  -7    9.61    1.29
  -6   7   7   12.23    1.41
   5  -7  -7   25.90    1.69
   5  -7  -7   24.67    1.54
  -5   7   7   24.32    1.69
   5   7  -7   19.55    1.60
  -5   7   7   23.04    1.49
   4  -7  -7   26.85    1.68
   4  -7  -7   26.49    1.60
   4   7  -7   26.31    1.69
  -4   7   7   26.76    1.58
  -4   7   7   26.67    1.71
   3  -7  -7    2.16    0.49
   3   7  -7    2.54    0.51
  -3   7   7    1.73    0.45
  -3   7   7    2.90    0.60
  -2  -7   7   12.36    0.74
   2  -7  -7   11.50    1.02
  -2   7   7   11.74    1.19
   2   7  -7   11.61    0.85
  -2   7   7    9.59    0.93
  -1  -7   7   81.25    3.40
  -1   7   7   74.72    3.63
   1   7  -7   82.31    3.33
  -1   7   7   82.88    3.56
   0  -7   7   41.25    1.94
   0  -7   7   38.34    1.62
   0   7  -7   36.66    1.60
   0   7   7   40.16    1.98
   0   7   7   43.14    2.13
   1  -7   7   20.97    1.28
   1   7   7   21.01    1.37
   1   7   7   19.67    1.26
   2  -7   7   14.26    1.10
   2   7   7   14.58    1.17
   2   7   7   18.94    1.17
   3  -7   7    0.19    0.36
   3  -7   7    0.20    0.18
   3   7   7    0.59    0.41
   3   7   7    1.13    0.51
   4  -7   7   25.36    1.68
   4  -7   7   26.24    1.72
   4   7   7   23.67    1.72
   4   7   7   26.91    1.61
   5  -7   7  203.96    8.38
   5   7   7  197.36    8.16
   5   7   7  198.48    8.52
   6  -7   7   14.58    1.51
   6   7   7   20.49    1.87
   7  -7   7   12.70    1.44
   7   7   7   12.21    1.70
   8  -7   7    5.25    1.03
   8   7   7    6.15    1.32
   8  -8  -7   12.01    1.60
  -8   8   7   15.91    1.86
   8   8  -7   20.32    2.17
   7  -8  -7    2.29    0.68
   7  -8  -7    2.66    0.80
  -7   8   7    1.27    0.68
   7   8  -7    2.06    0.84
  -7   8   7    1.76    0.62
   6  -8  -7    0.69    0.47
   6  -8  -7    0.76    0.53
   6   8  -7    0.31    0.57
  -6   8   7    0.18    0.49
  -6   8   7    0.40    0.44
   5  -8  -7   20.73    1.47
   5  -8  -7   21.32    1.56
  -5   8   7   21.68    1.47
  -5   8   7   20.79    1.59
   5   8  -7   21.24    1.63
   4  -8  -7    0.71    0.42
   4  -8  -7    1.21    0.48
  -4   8   7    0.23    0.39
  -4   8   7    0.72    0.44
   4   8  -7    0.55    0.44
   3  -8  -7  103.11    4.64
  -3   8   7  115.87    4.88
   3   8  -7  103.34    4.60
  -3   8   7  106.86    4.63
   2  -8  -7  367.16   14.35
  -2  -8   7  368.40   14.04
  -2   8   7  362.15   14.32
   2   8  -7  364.71   14.18
  -2   8   7  372.60   14.52
  -1  -8   7   17.03    1.06
  -1   8   7   17.10    1.28
   1   8  -7   17.61    0.98
  -1   8   7   18.09    1.20
   0  -8   7    2.72    0.49
   0  -8   7    3.50    0.31
   0   8  -7    3.50    0.30
   0   8   7    3.44    0.58
   0   8   7    3.08    0.61
   1  -8   7   58.37    2.77
   1   8   7   56.96    2.85
   1   8   7   60.39    2.76
   2  -8   7    0.33    0.35
   2   8   7    0.15    0.31
   2   8   7    0.12    0.35
   3  -8   7   86.98    3.90
   3   8   7   81.64    3.78
   3   8   7   84.07    3.96
   4  -8   7   26.80    1.76
   4   8   7   24.85    1.65
   4   8   7   27.03    1.86
   5  -8   7    0.43    0.48
   5   8   7    0.94    0.61
   6  -8   7    1.61    0.67
   6   8   7    0.36    0.64
   7  -8   7    2.19    0.82
   7   8   7    2.90    0.99
   8   8   7    5.69    1.31
   8   9  -7   -0.15    0.76
  -8   9   7    0.32    1.11
   7  -9  -7   25.07    1.95
   7  -9  -7   30.12    1.95
   7   9  -7   23.12    2.31
  -7   9   7   26.90    2.06
  -7   9   7   25.81    1.85
   6  -9  -7    1.23    0.57
   6  -9  -7    0.84    0.52
  -6   9   7    2.05    0.74
   6   9  -7    2.11    0.80
  -6   9   7    2.07    0.62
   5  -9  -7    7.43    1.03
   5  -9  -7    8.00    1.02
   5   9  -7    7.13    1.07
  -5   9   7    8.00    1.03
  -5   9   7    6.75    1.05
   4  -9  -7   47.49    2.40
   4   9  -7   40.47    2.34
  -4   9   7   42.28    2.44
  -4   9   7   42.85    2.32
   3  -9  -7   -0.24    0.33
   3   9  -7    0.12    0.35
  -3   9   7    0.03    0.33
  -3   9   7    0.68    0.48
   2  -9  -7   34.81    2.06
  -2  -9   7   38.12    1.83
  -2   9   7   39.87    2.21
  -2   9   7   42.15    2.13
   2   9  -7   38.93    1.92
  -1  -9   7    0.76    0.34
  -1   9   7    0.16    0.39
   1   9  -7    0.64    0.26
  -1   9   7    0.74    0.39
   0  -9   7   38.65    1.96
   0   9  -7   36.64    1.56
   0   9   7   38.44    2.08
   0   9   7   39.68    2.04
   1  -9   7    2.91    0.56
   1   9   7    2.66    0.61
   1   9   7    2.34    0.53
   2  -9   7   40.78    2.26
   2   9   7   42.31    2.34
   2   9   7   43.75    2.19
   3  -9   7   26.30    1.71
   3   9   7   24.29    1.57
   3   9   7   26.72    1.76
   4  -9   7    7.25    0.99
   4   9   7    5.11    0.85
   4   9   7    5.78    0.99
   5  -9   7   27.42    1.86
   5   9   7   24.51    1.94
   6  -9   7   28.72    2.09
   6   9   7   34.54    2.39
   7  -9   7    2.98    0.89
   7   9   7    5.00    1.19
   8  -9   7    6.11    1.18
   8   9   7    6.75    1.45
   8  10  -7    1.16    0.90
   7 -10  -7    9.68    1.25
   7 -10  -7    8.90    1.77
  -7  10   7    8.38    1.18
   7  10  -7    8.65    1.45
  -7  10   7    8.51    1.27
   6 -10  -7   15.43    1.59
   6 -10  -7   19.65    1.54
  -6  10   7   19.50    1.70
  -6  10   7   18.88    1.80
   6  10  -7   14.68    1.68
   5 -10  -7   13.19    1.36
  -5  10   7   16.37    1.60
   5  10  -7   13.58    1.49
  -5  10   7   15.29    1.42
   4 -10  -7   18.99    1.47
  -4  10   7   22.66    1.53
  -4  10   7   20.84    1.61
   4  10  -7   17.10    1.42
   3 -10  -7   16.64    1.32
  -3 -10   7   16.45    0.95
  -3  10   7   17.60    1.42
   3  10  -7   15.88    1.22
  -3  10   7   15.72    1.27
  -2 -10   7    0.89    0.34
   2 -10  -7    0.45    0.42
  -2  10   7    1.78    0.58
   2  10  -7    0.84    0.37
  -2  10   7    1.17    0.47
  -1 -10   7   26.01    1.48
   1  10  -7   24.78    1.31
  -1  10   7   25.25    1.67
  -1  10   7   29.57    1.68
   0 -10   7  103.94    4.57
   0  10  -7  106.89    4.13
   0  10   7  110.73    4.76
   0  10   7  103.96    4.64
   1 -10   7   19.82    1.36
   1  10   7   19.90    1.44
   1  10   7   21.39    1.40
   2 -10   7   32.92    1.94
   2  10   7   34.24    2.05
   2  10   7   32.50    1.85
   3 -10   7   28.47    1.79
   3  10   7   27.60    1.69
   3  10   7   24.87    1.80
   4 -10   7    7.49    1.04
   4  10   7    7.97    1.01
   4  10   7    9.52    1.25
   5 -10   7    1.08    0.58
   5  10   7    0.67    0.68
   6 -10   7   -0.03    0.54
   6  10   7    0.47    0.73
   7 -10   7    1.41    0.77
   7  10   7    3.72    1.06
   8  11  -7    2.60    1.04
   7 -11  -7   27.69    2.03
  -7  11   7   26.67    2.03
   7  11  -7   26.29    2.23
   6 -11  -7    2.76    0.77
   6  11  -7    4.54    1.00
  -6  11   7    3.40    0.88
  -6  11   7    3.70    0.92
   5 -11  -7    9.03    1.16
  -5  11   7    6.81    1.11
  -5  11   7    5.88    0.98
   5  11  -7    8.83    1.21
   4 -11  -7    0.11    0.47
  -4  11   7    0.02    0.51
   4  11  -7    0.63    0.51
  -4  11   7    0.92    0.53
  -3 -11   7   25.44    1.36
   3 -11  -7   24.98    1.70
  -3  11   7   26.98    1.72
  -3  11   7   22.33    1.71
   3  11  -7   22.63    1.54
  -2 -11   7    1.43    0.43
   2 -11  -7    0.51    0.44
   2  11  -7    1.34    0.43
  -2  11   7    0.43    0.45
  -2  11   7    0.04    0.43
  -1 -11   7   13.50    1.02
  -1  11   7   12.24    1.19
  -1  11   7   12.71    1.25
   1  11  -7   12.08    0.83
   0 -11   7   17.31    1.26
   0  11   7   17.38    1.35
   0  11   7   17.79    1.35
   1 -11   7   12.99    1.27
   1  11   7   13.59    1.32
   1  11   7   12.38    1.18
   2 -11   7   97.72    4.40
   2  11   7   95.97    4.46
   2  11   7   93.02    4.26
   3 -11   7   54.57    2.93
   3  11   7   54.97    3.00
   3  11   7   55.83    2.79
   4 -11   7   10.57    1.29
   4  11   7    6.54    0.98
   4  11   7    8.31    1.23
   5 -11   7   11.96    1.44
   5  11   7   10.98    1.50
   6 -11   7    4.14    0.94
   6  11   7    2.94    1.02
   7 -11   7    5.37    1.17
   7  11   7    3.29    1.10
   7 -12  -7    3.60    0.91
   7  12  -7    3.74    1.10
  -7  12   7    2.42    0.85
   6 -12  -7    9.47    1.31
   6  12  -7   11.39    1.54
  -6  12   7   12.14    1.45
   5 -12  -7   31.44    2.15
   5  12  -7   33.32    2.20
  -5  12   7   30.36    2.11
  -5  12   7   34.39    2.31
   4 -12  -7    0.30    0.49
   4  12  -7   -0.43    0.43
  -4  12   7    1.01    0.60
  -4  12   7    0.31    0.55
   3 -12  -7    0.74    0.54
   3  12  -7    1.22    0.51
  -3  12   7    1.73    0.62
  -3  12   7    1.25    0.59
   2 -12  -7    0.28    0.46
  -2 -12   7    0.64    0.38
  -2  12   7   -0.46    0.37
   2  12  -7    0.23    0.37
  -2  12   7    0.47    0.52
  -1 -12   7    9.94    1.02
  -1  12   7   10.52    1.19
   1  12  -7   10.91    0.84
  -1  12   7    9.43    1.12
   0 -12   7   51.82    2.73
   0  12   7   54.49    2.85
   0  12   7   57.27    2.85
   1 -12   7  134.82    5.94
   1  12   7  141.68    5.94
   1  12   7  136.29    6.02
   2 -12   7    8.76    1.11
   2  12   7    8.44    1.02
   2  12   7    7.56    1.07
   3 -12   7    5.91    0.99
   3  12   7    6.77    0.93
   3  12   7    5.44    0.98
   4 -12   7   10.71    1.34
   4  12   7    8.62    1.25
   5 -12   7   18.46    1.83
   5  12   7   16.76    1.86
   6 -12   7    0.48    0.68
   6  12   7   -0.74    0.70
   7 -12   7   -0.07    0.62
   7  12   7    0.57    0.86
   7 -13  -7    4.90    1.08
   7  13  -7    3.14    1.13
  -7  13   7    3.66    1.01
   6 -13  -7    0.14    0.60
   6  13  -7    0.24    0.67
  -6  13   7   -0.35    0.56
   5 -13  -7    2.69    0.81
   5  13  -7    2.15    0.82
  -5  13   7    1.26    0.69
   4 -13  -7    7.31    1.11
   4  13  -7    6.15    0.98
  -4  13   7    5.68    1.02
  -4  13   7    6.39    1.06
   3 -13  -7    0.32    0.54
  -3  13   7    1.87    0.68
   3  13  -7    1.05    0.54
  -3  13   7    0.00    0.46
  -2 -13   7    2.95    0.59
   2 -13  -7    1.31    0.60
  -2  13   7    2.42    0.67
   2  13  -7    2.92    0.57
  -2  13   7    2.44    0.71
  -1 -13   7   10.14    1.09
  -1  13   7   13.98    1.37
  -1  13   7   12.41    1.29
   0 -13   7   27.36    1.72
   0  13   7   25.47    1.78
   0  13   7   25.28    1.78
   1 -13   7    1.76    0.65
   1  13   7    0.03    0.46
   1  13   7    0.23    0.48
   2 -13   7   75.64    3.81
   2  13   7   79.95    3.90
   2  13   7   75.89    3.70
   3 -13   7   30.65    2.10
   3  13   7   30.32    2.11
   3  13   7   30.47    1.93
   4 -13   7   27.61    2.02
   4  13   7   22.46    1.92
   5 -13   7    4.73    1.09
   5  13   7    3.92    1.03
   6 -13   7    1.44    0.84
   6  13   7    1.54    0.88
   7 -13   7    1.78    0.83
   7 -14  -7    8.20    1.36
   7  14  -7    6.09    1.33
  -7  14   7    7.33    1.28
   6 -14  -7   18.96    1.95
   6  14  -7   19.26    2.02
  -6  14   7   17.73    1.87
   5 -14  -7    3.48    0.93
   5  14  -7    2.94    0.86
  -5  14   7    3.91    0.97
   4 -14  -7    0.04    0.60
   4  14  -7    0.33    0.61
  -4  14   7    0.61    0.64
   3 -14  -7   10.61    1.34
  -3  14   7   11.51    1.39
  -3  14   7   11.71    1.30
   3  14  -7   11.60    1.21
   2 -14  -7    7.04    1.06
  -2 -14   7    5.81    0.81
  -2  14   7    5.10    0.93
   2  14  -7    5.98    0.81
  -2  14   7    6.76    1.04
  -1 -14   7   -0.10    0.42
  -1  14   7   -0.20    0.52
  -1  14   7    0.50    0.50
   0 -14   7   24.16    1.70
   0  14   7   24.68    1.82
   0  14   7   27.87    1.84
   1 -14   7   36.38    2.28
   1  14   7   39.76    2.30
   1  14   7   37.59    2.31
   2 -14   7   42.30    2.51
   2  14   7   40.13    2.37
   2  14   7   39.49    2.50
   3 -14   7    1.46    0.72
   3  14   7    1.30    0.64
   3  14   7    0.04    0.57
   4 -14   7   11.04    1.44
   4  14   7    8.07    1.36
   5 -14   7    5.81    1.17
   5  14   7    6.48    1.24
   6 -14   7   -0.25    0.66
   6  14   7    0.96    0.90
   6 -15  -7    0.33    0.72
   6  15  -7   -0.89    0.58
  -6  15   7    0.79    0.78
   5 -15  -7   14.32    1.66
   5  15  -7   16.34    1.68
  -5  15   7   10.16    1.47
   4 -15  -7   22.08    2.03
   4  15  -7   20.56    1.66
  -4  15   7   21.39    2.02
   3 -15  -7    0.05    0.60
  -3  15   7    0.00    0.60
  -2 -15   7   22.95    1.54
   2 -15  -7   23.24    1.86
   2  15  -7   21.16    1.51
  -2  15   7   24.66    1.78
  -2  15   7   23.03    1.84
  -1 -15   7   14.51    1.37
  -1  15   7   13.64    1.49
  -1  15   7   13.36    1.42
   0 -15   7    4.35    0.85
   0  15   7    4.43    0.88
   0  15   7    5.07    0.98
   1 -15   7    2.28    0.72
   1  15   7    3.02    0.77
   1  15   7    1.05    0.65
   2 -15   7    0.84    0.61
   2  15   7    1.24    0.63
   2  15   7    2.55    0.84
   3 -15   7   33.29    2.37
   3  15   7   34.81    2.20
   3  15   7   37.52    2.47
   4 -15   7    3.53    0.97
   4  15   7    4.45    1.08
   5 -15   7    0.26    0.68
   5  15   7    1.53    0.87
   6 -15   7    2.75    0.95
   6  15   7    3.24    1.12
   6 -16  -7   11.73    1.63
   6  16  -7   11.30    1.61
  -6  16   7   10.39    1.59
   5 -16  -7    7.28    1.31
   5  16  -7    5.69    1.39
  -5  16   7    8.23    1.37
   4 -16  -7   -0.48    0.58
  -4  16   7    0.68    0.74
   3 -16  -7   -0.17    0.57
  -3  16   7    1.05    0.74
   2 -16  -7    8.59    1.28
  -2  16   7    6.91    1.16
  -1 -16   7    4.95    0.89
  -1  16   7    5.66    0.97
  -1  16   7    5.27    1.03
   1  16  -7    5.72    0.95
   0 -16   7   12.69    1.41
   0  16   7   11.91    1.44
   0  16   7   15.13    1.53
   1 -16   7   51.47    2.89
   1  16   7   46.61    2.81
   1  16   7   50.80    2.89
   2 -16   7   11.17    1.46
   2  16   7   12.33    1.50
   2  16   7   13.98    1.46
   3 -16   7    6.01    1.17
   3  16   7    6.71    1.21
   4 -16   7    2.04    0.86
   4  16   7    2.43    0.95
   5 -16   7    8.44    1.46
   5  16   7    9.09    1.49
   5 -17  -7    1.31    0.87
  -5  17   7    0.73    0.89
   4 -17  -7    7.05    1.27
  -4  17   7    6.70    1.28
   3 -17  -7    0.63    0.73
  -3  17   7    0.36    0.74
   2 -17  -7   -0.46    0.58
  -2  17   7    0.73    0.70
  -1 -17   7    0.82    0.61
  -1  17   7    0.19    0.67
   1  17  -7    1.39    0.63
   0 -17   7   23.92    1.86
   0  17   7   27.65    2.09
   0  17   7   25.50    1.92
   1 -17   7    1.23    0.73
   1  17   7    1.71    0.73
   1  17   7    1.17    0.75
   2 -17   7    0.16    0.65
   2  17   7   -0.45    0.55
   2  17   7   -0.35    0.60
   3 -17   7   -0.21    0.62
   3  17   7    0.02    0.69
   4 -17   7    2.29    0.97
   4  17   7    3.50    1.08
   5 -17   7    0.20    0.78
   5  17   7   -0.45    0.79
   5 -18  -7    3.35    1.10
  -5  18   7    4.20    1.24
   4 -18  -7    0.51    0.82
  -4  18   7    0.16    0.85
   3 -18  -7    3.14    1.03
  -3  18   7    2.01    0.95
  -2  18   7   22.19    2.12
  -1 -18   7    0.33    0.59
   1  18  -7    1.05    0.71
  -1  18   7    1.42    0.78
   0 -18   7    1.00    0.72
   0  18  -7   -0.12    0.62
   0  18   7   -0.20    0.71
   1 -18   7    0.03    0.64
   1  18   7   -0.33    0.62
   1  18   7    0.13    0.65
   2 -18   7    3.40    1.06
   2  18   7    3.60    0.95
   2  18   7    2.28    0.93
   3 -18   7    3.88    1.09
   3  18   7    2.43    0.96
   4 -18   7   -0.54    0.74
   4  18   7   -0.30    0.71
   4 -19  -7    0.87    0.93
  -4  19   7    0.93    0.91
   3 -19  -7   -0.27    0.76
  -3  19   7    1.21    0.95
  -2  19   7    1.85    0.93
  -1 -19   7    3.50    0.92
  -1  19   7    2.08    0.97
   0 -19   7    1.58    0.77
   0  19   7    2.20    0.91
   0  19  -7    2.04    0.89
   1 -19   7    0.16    0.73
  -1  19  -7    1.32    0.86
   1  19   7    1.85    0.87
   2 -19   7   17.69    1.96
   2  19   7   14.23    1.72
   2  19   7   15.95    2.58
   3 -19   7    0.00    0.77
   3  19   7   -0.53    0.72
   3 -20  -7   -0.38    0.81
  -3  20   7    1.39    1.01
  -2  20   7    3.44    1.08
  -1  20   7    0.07    0.86
   0 -20   7    4.00    1.04
   0  20   7    7.41    1.41
   0  20  -7    6.90    1.28
   1 -20   7   24.44    2.31
  -1  20  -7   18.62    2.04
   1  20   7   19.36    2.04
   2 -20   7    0.44    0.82
  -2  20  -7    1.98    0.96
  -1  21   7   13.91    1.90
   0 -21   7    0.53    0.80
   0  21  -7    0.91    0.87
   0  21   7    0.78    0.90
   9   0  -8   24.89    2.43
   8   0  -8   27.57    2.19
   7   0  -8   58.66    3.28
   6   0  -8   95.01    4.53
   5   0  -8   13.99    1.35
   4   0  -8   57.86    2.82
  -4   0   8   56.34    2.40
   3   0  -8    0.22    0.29
  -3   0   8    0.34    0.20
   2   0  -8   80.86    3.47
  -2   0   8   82.99    3.53
  -2   0   8   79.29    3.32
  -1   0   8  198.66    7.65
  -1   0   8  186.54    7.57
   1   0  -8  194.13    7.62
   0   0   8  109.03    4.59
   0   0   8  114.18    4.62
   1   0   8   43.50    1.95
   1   0   8   37.28    1.96
   2   0   8   56.98    2.73
   2   0   8   61.52    2.68
   3   0   8  110.25    4.82
   3   0   8  116.83    4.81
   4   0   8   48.61    2.43
   4   0   8   46.64    2.39
   5   0   8   38.62    2.23
   5   0   8   40.65    2.18
   6   0   8   14.99    1.35
   6   0   8   14.34    1.47
   7   0   8    9.02    1.29
   8   0   8    4.36    1.18
   9  -1  -8    0.79    0.75
   9   1  -8   -0.64    0.60
   8  -1  -8   20.37    2.10
   8   1  -8   18.19    2.05
   7  -1  -8    2.21    0.73
   7   1  -8    1.78    0.76
   6  -1  -8   69.19    3.49
   6   1  -8   65.56    3.46
   5  -1  -8   18.73    1.39
   5   1  -8   17.19    1.35
  -5   1   8   17.20    0.99
   4  -1  -8   59.71    2.85
   4   1  -8   59.90    2.86
  -4   1   8   55.01    2.47
   3  -1  -8   21.48    1.27
  -3  -1   8   19.14    0.97
  -3   1   8   18.32    1.01
   3   1  -8   18.67    1.21
  -3   1   8   18.55    1.26
  -2  -1   8   14.47    0.88
   2  -1  -8   16.21    1.02
  -2  -1   8   15.40    1.03
  -2   1   8   15.60    0.89
  -2   1   8   14.79    1.03
   2   1  -8   17.48    1.02
  -1  -1   8   51.11    2.24
  -1  -1   8   47.60    2.26
  -1   1   8   49.25    2.24
  -1   1   8   53.10    2.37
   1   1  -8   52.24    2.26
   0  -1   8   41.76    1.95
   0  -1   8   39.56    1.93
   0   1   8   45.25    2.01
   0   1   8   39.10    1.99
   1  -1   8  158.77    6.50
   1  -1   8  162.42    6.40
   1   1   8  168.77    6.50
   1   1   8  155.60    6.51
   2  -1   8  250.07    9.88
   2  -1   8  247.10   10.00
   2   1   8  237.16   10.00
   2   1   8  281.08   10.04
   3  -1   8    0.91    0.37
   3  -1   8    1.25    0.42
   3   1   8    0.85    0.38
   3   1   8    1.34    0.44
   4  -1   8    0.07    0.34
   4  -1   8    0.40    0.34
   4   1   8    0.32    0.35
   4   1   8   -0.19    0.35
   5  -1   8    0.26    0.43
   5  -1   8   -0.41    0.34
   5   1   8   -0.15    0.32
   5   1   8    0.35    0.48
   6  -1   8    1.43    0.61
   6  -1   8    1.40    0.54
   6   1   8    0.73    0.48
   6   1   8    1.14    0.66
   7  -1   8   12.44    1.55
   7  -1   8   14.58    1.61
   7   1   8   14.19    1.63
   8  -1   8    1.13    0.83
   8   1   8    1.94    0.85
   9  -2  -8    2.94    0.96
   9   2  -8    2.20    0.92
   8  -2  -8   38.04    2.63
   8   2  -8   42.23    2.81
   7  -2  -8   15.12    1.65
   7   2  -8   20.30    1.97
   6  -2  -8   51.61    2.89
  -6   2   8   57.25    2.62
   6   2  -8   49.30    2.89
   5  -2  -8   15.66    1.29
   5   2  -8   14.85    1.31
  -5   2   8   19.86    1.06
   4  -2  -8   88.74    4.04
  -4   2   8   93.75    4.13
   4   2  -8   86.53    4.02
  -4   2   8   89.19    3.72
   3  -2  -8   20.30    1.27
  -3   2   8   18.90    1.29
   3   2  -8   21.91    1.29
  -3   2   8   18.84    1.07
   2  -2  -8    5.78    0.69
  -2  -2   8    5.77    0.52
  -2   2   8    5.09    0.65
  -2   2   8    5.10    0.53
   2   2  -8    4.93    0.59
  -1  -2   8   16.90    0.98
  -1  -2   8   16.67    0.94
  -1   2   8   16.49    0.97
   1   2  -8   16.07    0.94
  -1   2   8   17.18    1.11
   0  -2   8  116.15    4.69
   0   2   8  113.29    4.78
   0   2   8  114.62    4.71
   1  -2   8   21.25    1.23
   1  -2   8   20.41    1.10
   1   2   8   21.39    1.26
   1   2   8   22.10    1.30
   2  -2   8  130.88    5.55
   2   2   8  133.44    5.58
   2   2   8  139.94    5.60
   3  -2   8    1.46    0.38
   3  -2   8    1.35    0.40
   3   2   8    1.53    0.45
   3   2   8    0.95    0.42
   4  -2   8   37.22    1.99
   4  -2   8   37.95    2.07
   4   2   8   37.48    2.05
   4   2   8   42.45    2.20
   5  -2   8    0.38    0.41
   5  -2   8    0.18    0.43
   5   2   8    0.15    0.49
   5   2   8   -0.43    0.34
   6  -2   8    4.53    0.85
   6  -2   8    7.09    0.97
   6   2   8    4.87    0.80
   6   2   8    7.97    1.17
   7  -2   8    1.59    0.63
   7  -2   8    2.14    0.82
   7   2   8    3.11    0.90
   8  -2   8   35.20    2.57
   8   2   8   40.38    2.73
   9  -3  -8    1.28    0.80
   9   3  -8    0.54    0.78
   8  -3  -8    7.63    1.29
   8   3  -8    3.89    1.10
   7  -3  -8    4.08    0.89
   7   3  -8    4.15    0.97
   6  -3  -8    2.63    0.72
   6  -3  -8    2.73    0.53
   6   3  -8    2.61    0.71
  -6   3   8    3.03    0.54
   5  -3  -8    2.96    0.64
   5  -3  -8    2.32    0.47
  -5   3   8    2.66    0.67
   5   3  -8    3.31    0.68
  -5   3   8    2.83    0.46
   4  -3  -8   37.77    2.12
   4   3  -8   37.56    2.11
  -4   3   8   42.88    2.22
  -4   3   8   39.29    1.88
   3  -3  -8    6.00    0.76
  -3   3   8    5.86    0.61
  -3   3   8    5.35    0.74
   3   3  -8    5.27    0.70
  -2  -3   8    1.55    0.28
   2  -3  -8    1.94    0.43
  -2   3   8    1.34    0.44
   2   3  -8    1.58    0.36
  -2   3   8    1.39    0.34
  -1  -3   8   20.61    1.12
  -1  -3   8   22.93    1.12
  -1   3   8   21.75    1.36
  -1   3   8   21.13    1.17
   1   3  -8   20.25    1.10
   0  -3   8   10.30    0.70
   0  -3   8    9.84    0.72
   0   3   8   10.82    0.97
   0   3   8    7.22    0.75
   1  -3   8   26.89    1.28
   1  -3   8   27.32    1.45
   1   3   8   25.95    1.49
   1   3   8   27.19    1.52
   2  -3   8   88.82    3.66
   2  -3   8   89.86    3.88
   2   3   8   88.38    3.92
   2   3   8   91.06    3.92
   3  -3   8    4.51    0.67
   3  -3   8    5.70    0.62
   3   3   8    5.05    0.73
   3   3   8    5.13    0.72
   4  -3   8   11.89    1.10
   4   3   8    7.45    0.97
   4   3   8    9.06    0.99
   5  -3   8    6.55    0.87
   5  -3   8    5.59    0.85
   5   3   8    5.93    0.96
   5   3   8    7.43    0.88
   6  -3   8    1.30    0.60
   6  -3   8    0.35    0.48
   6   3   8    0.17    0.41
   6   3   8   -0.06    0.52
   7  -3   8   15.69    1.66
   7  -3   8   17.52    1.62
   7   3   8   19.07    1.99
   8   3   8    2.36    1.00
   9  -4  -8    9.21    1.49
  -9   4   8    9.64    1.60
   9   4  -8    5.45    1.42
   8  -4  -8   25.17    2.41
   8   4  -8   27.81    2.53
  -8   4   8   26.66    2.21
   7  -4  -8   13.21    1.57
   7   4  -8   12.15    1.54
  -7   4   8   13.94    1.62
   6  -4  -8   25.09    1.53
   6  -4  -8   26.31    1.87
  -6   4   8   27.50    1.93
   6   4  -8   24.51    1.85
  -6   4   8   27.36    1.54
   5  -4  -8   10.56    1.17
   5  -4  -8   10.57    0.96
  -5   4   8   10.76    0.94
  -5   4   8    8.33    1.10
   5   4  -8    8.47    1.10
   4  -4  -8    8.77    0.86
   4  -4  -8    9.34    1.01
   4   4  -8    9.82    1.04
  -4   4   8    9.44    1.06
  -4   4   8    9.61    0.84
   3  -4  -8   52.04    2.54
   3   4  -8   52.42    2.52
  -3   4   8   49.48    2.56
  -3   4   8   54.49    2.41
  -2  -4   8    0.30    0.19
  -2   4   8   -0.28    0.23
   2   4  -8    0.13    0.24
  -2   4   8    0.09    0.33
  -1  -4   8   10.48    0.69
  -1   4   8   11.03    0.80
   1   4  -8   10.63    0.69
  -1   4   8    8.71    0.94
   0  -4   8    8.21    0.73
   0  -4   8    8.59    0.61
   0   4   8   10.47    0.94
   0   4   8    7.59    0.74
   1  -4   8   42.03    2.04
   1  -4   8   42.51    1.80
   1   4   8   40.13    2.05
   1   4   8   43.48    2.14
   2  -4   8    0.60    0.23
   2  -4   8    1.08    0.40
   2   4   8    0.18    0.36
   2   4   8    1.07    0.43
   3  -4   8   33.31    1.85
   3  -4   8   33.91    1.61
   3   4   8   35.64    1.94
   3   4   8   29.68    1.79
   4  -4   8   65.58    3.11
   4  -4   8   63.64    2.89
   4   4   8   61.64    3.03
   4   4   8   64.42    3.18
   5  -4   8   -0.29    0.37
   5  -4   8   -0.20    0.16
   5   4   8    0.37    0.53
   5   4   8   -0.43    0.33
   6  -4   8   17.92    1.57
   6  -4   8   15.77    1.36
   6   4   8   16.93    1.68
   7  -4   8   10.97    1.25
   7   4   8    9.07    1.38
   8   4   8   -0.08    0.76
   9  -5  -8    3.41    1.03
   9   5  -8    2.79    1.16
  -9   5   8    3.37    1.11
   8  -5  -8    0.25    0.58
   8   5  -8    0.10    0.68
  -8   5   8    0.45    0.71
   7  -5  -8    2.83    0.81
   7   5  -8    4.06    1.01
  -7   5   8    3.91    0.99
   6  -5  -8    8.91    1.00
   6  -5  -8    8.92    1.22
   6   5  -8    7.10    1.15
  -6   5   8    9.76    1.00
  -6   5   8    7.83    1.16
   5  -5  -8    1.95    0.47
   5  -5  -8    1.51    0.52
  -5   5   8    1.79    0.47
   5   5  -8    1.09    0.53
  -5   5   8    2.00    0.62
   4  -5  -8   11.71    1.16
   4  -5  -8   13.04    0.98
  -4   5   8   14.04    0.99
   4   5  -8   13.55    1.13
  -4   5   8   12.82    1.29
   3  -5  -8   90.99    4.22
  -3   5   8  100.20    4.32
  -3   5   8   98.85    4.10
   3   5  -8   95.11    4.18
  -2  -5   8   11.85    0.69
  -2   5   8   10.52    0.92
  -2   5   8    9.01    0.99
   2   5  -8   12.43    0.85
  -1  -5   8    4.33    0.51
  -1  -5   8    5.00    0.53
  -1   5   8    5.63    0.63
  -1   5   8    3.84    0.65
   1   5  -8    5.14    0.52
   0  -5   8   20.07    0.98
   0  -5   8   19.16    1.13
   0   5   8   18.30    1.17
   0   5   8   20.69    1.31
   1  -5   8   -0.06    0.26
   1  -5   8    0.17    0.15
   1   5   8    0.07    0.29
   1   5   8   -0.18    0.28
   2  -5   8   46.78    2.34
   2  -5   8   48.15    1.99
   2   5   8   49.98    2.39
   2   5   8   44.67    2.38
   3  -5   8   11.19    0.74
   3  -5   8   12.49    1.11
   3   5   8   13.49    1.24
   3   5   8   10.50    1.06
   4  -5   8   28.72    1.56
   4  -5   8   32.05    1.85
   4   5   8   29.70    1.76
   4   5   8   28.88    1.88
   5  -5   8   17.44    1.23
   5  -5   8   17.06    1.49
   5   5   8   14.10    1.56
   5   5   8   15.70    1.25
   6  -5   8   -0.08    0.47
   6   5   8    1.48    0.72
   7  -5   8    1.89    0.69
   7   5   8    1.94    0.90
   8   5   8    0.71    0.86
   9  -6  -8   -0.10    0.63
   9   6  -8   -0.15    0.78
  -9   6   8   -0.27    0.67
   8  -6  -8   12.11    1.60
   8   6  -8    9.45    1.56
  -8   6   8    9.80    1.52
   7  -6  -8    1.74    0.69
   7   6  -8    1.37    0.82
  -7   6   8    0.97    0.66
   6  -6  -8    5.24    0.95
   6  -6  -8    5.91    0.86
  -6   6   8    5.11    0.93
   6   6  -8    3.90    0.90
  -6   6   8    3.41    0.69
   5  -6  -8    6.60    0.91
   5  -6  -8    4.80    0.75
   5   6  -8    5.55    0.91
  -5   6   8    6.49    0.97
  -5   6   8    6.08    0.77
   4  -6  -8    1.30    0.46
   4  -6  -8    1.20    0.42
   4   6  -8    0.61    0.41
  -4   6   8    0.43    0.33
  -4   6   8    0.67    0.47
   3  -6  -8   35.96    2.02
   3  -6  -8   37.58    1.94
  -3   6   8   35.08    1.88
   3   6  -8   38.92    1.98
  -3   6   8   36.69    2.08
  -2  -6   8   43.97    1.91
  -2   6   8   42.28    2.13
  -2   6   8   44.83    2.37
   2   6  -8   41.98    2.06
  -1  -6   8   21.12    1.15
   1   6  -8   21.12    1.09
  -1   6   8   22.45    1.44
  -1   6   8   19.00    1.25
   0  -6   8   14.33    0.74
   0  -6   8   14.24    0.94
   0   6   8   12.68    1.09
   0   6   8   13.45    0.99
   1  -6   8    0.60    0.33
   1   6   8    0.85    0.42
   1   6   8    0.54    0.36
   2  -6   8    0.47    0.32
   2  -6   8    0.39    0.15
   2   6   8    0.67    0.42
   2   6   8    0.44    0.37
   3  -6   8   11.28    0.69
   3  -6   8    9.75    1.03
   3   6   8   12.33    1.21
   3   6   8    8.31    0.98
   4  -6   8    0.49    0.44
   4  -6   8   -0.24    0.26
   4   6   8    0.24    0.40
   4   6   8    0.20    0.46
   5  -6   8   13.01    1.36
   5   6   8   15.92    1.25
   5   6   8   16.36    1.60
   6  -6   8    0.50    0.51
   6   6   8   -0.04    0.69
   7  -6   8   11.59    1.40
   7   6   8   15.13    1.76
   8   6   8    0.48    0.83
   9   7  -8    6.68    1.46
  -9   7   8    2.85    1.04
   8  -7  -8    4.69    1.07
  -8   7   8    4.95    1.16
   8   7  -8    3.40    1.12
   7  -7  -8   -0.22    0.43
   7  -7  -8   -0.22    0.46
  -7   7   8    0.65    0.68
   7   7  -8   -0.31    0.62
  -7   7   8    0.17    0.45
   6  -7  -8   16.54    1.66
   6  -7  -8   16.15    1.29
  -6   7   8   17.21    1.46
   6   7  -8   16.55    1.72
  -6   7   8   16.12    1.64
   5  -7  -8    0.41    0.44
   5  -7  -8    1.86    0.59
  -5   7   8    1.48    0.58
  -5   7   8    1.11    0.47
   5   7  -8    0.14    0.45
   4  -7  -8   28.97    1.86
   4  -7  -8   33.31    1.83
  -4   7   8   32.61    1.96
  -4   7   8   29.81    1.76
   4   7  -8   31.89    1.89
   3  -7  -8   18.07    1.20
   3   7  -8   16.06    1.17
  -3   7   8   15.51    1.28
  -3   7   8   16.68    1.17
  -2  -7   8    1.94    0.36
  -2   7   8    1.88    0.56
   2   7  -8    1.91    0.43
  -2   7   8    2.23    0.49
  -1  -7   8    0.81    0.32
   1   7  -8    1.10    0.30
  -1   7   8    1.08    0.40
  -1   7   8    0.96    0.46
   0  -7   8    0.05    0.26
   0  -7   8    0.26    0.16
   0   7  -8    0.10    0.15
   0   7   8   -0.03    0.30
   0   7   8    0.27    0.35
   1  -7   8    2.13    0.49
   1   7   8    2.04    0.49
   1   7   8    2.68    0.58
   2  -7   8    2.60    0.55
   2   7   8    3.36    0.60
   2   7   8    2.31    0.57
   3  -7   8    0.99    0.25
   3  -7   8    1.61    0.52
   3   7   8    1.94    0.53
   3   7   8    2.00    0.60
   4  -7   8   44.69    2.44
   4   7   8   41.15    2.48
   4   7   8   45.00    2.34
   5  -7   8   59.32    3.10
   5   7   8   57.85    2.94
   5   7   8   60.33    3.25
   6  -7   8    2.60    0.73
   6   7   8    0.94    0.73
   7  -7   8    2.91    0.80
   7   7   8    2.28    0.91
   8  -7   8    2.98    0.90
   8   7   8    3.17    1.13
   8  -8  -8    1.48    0.76
  -8   8   8    2.24    0.91
   8   8  -8    3.44    1.11
   7  -8  -8    1.66    0.74
   7  -8  -8    2.64    0.73
  -7   8   8    2.59    0.70
  -7   8   8    2.10    0.78
   7   8  -8    3.48    0.98
   6  -8  -8    0.03    0.40
   6  -8  -8    0.33    0.47
  -6   8   8    0.42    0.54
   6   8  -8    0.09    0.51
  -6   8   8   -0.16    0.38
   5  -8  -8   -0.26    0.36
   5  -8  -8    0.29    0.42
  -5   8   8   -0.03    0.41
  -5   8   8    0.45    0.42
   5   8  -8   -0.16    0.48
   4  -8  -8   29.96    1.82
   4   8  -8   29.82    1.87
  -4   8   8   31.40    1.82
  -4   8   8   32.14    2.00
   3  -8  -8   26.47    1.55
   3   8  -8   22.30    1.43
  -3   8   8   22.24    1.46
  -3   8   8   22.37    1.63
  -2  -8   8    3.60    0.49
   2   8  -8    3.63    0.55
  -2   8   8    4.38    0.76
  -2   8   8    4.70    0.69
  -1  -8   8   24.82    1.37
   1   8  -8   25.50    1.28
  -1   8   8   27.22    1.56
  -1   8   8   23.44    1.61
   0  -8   8   18.65    1.16
   0  -8   8   16.68    0.80
   0   8  -8   15.89    0.78
   0   8   8   20.06    1.25
   0   8   8   15.42    1.24
   1  -8   8    4.49    0.69
   1   8   8    5.84    0.74
   1   8   8    5.26    0.81
   2  -8   8   71.36    3.31
   2   8   8   68.70    3.23
   2   8   8   69.33    3.39
   3  -8   8   22.09    1.50
   3   8   8   19.11    1.40
   3   8   8   19.59    1.52
   4  -8   8   33.00    2.08
   4   8   8   36.09    2.07
   4   8   8   36.33    2.25
   5  -8   8    1.70    0.63
   5   8   8    1.21    0.68
   6  -8   8   13.18    1.47
   6   8   8    9.39    1.45
   7  -8   8   11.54    1.41
   7   8   8   11.87    1.64
   8  -8   8    0.27    0.63
   8   8   8    0.46    0.90
   8  -9  -8    7.53    1.36
  -8   9   8   10.99    1.54
   8   9  -8   10.11    1.65
   7  -9  -8    2.12    0.73
   7  -9  -8    0.87    0.60
   7   9  -8    2.63    0.95
  -7   9   8    1.10    0.76
  -7   9   8    2.39    0.70
   6  -9  -8    8.64    1.14
   6  -9  -8    7.82    1.16
  -6   9   8    8.39    1.10
   6   9  -8    9.44    1.31
  -6   9   8    8.36    1.22
   5  -9  -8   19.34    1.51
   5  -9  -8   21.55    1.63
  -5   9   8   20.99    1.69
   5   9  -8   22.20    1.69
  -5   9   8   22.61    1.56
   4  -9  -8   22.40    1.52
  -4   9   8   20.49    1.47
   4   9  -8   20.16    1.50
  -4   9   8   19.73    1.58
   3  -9  -8   79.29    3.53
  -3   9   8   73.61    3.46
   3   9  -8   69.79    3.36
  -3   9   8   71.46    3.65
   2  -9  -8   39.48    2.19
  -2  -9   8   41.10    1.93
  -2   9   8   40.62    2.32
  -2   9   8   40.23    2.17
   2   9  -8   41.34    2.02
  -1  -9   8    3.15    0.53
  -1   9   8    1.79    0.57
   1   9  -8    2.10    0.39
  -1   9   8    2.51    0.58
   0  -9   8    0.45    0.34
   0   9   8    0.21    0.39
   0   9   8    0.70    0.44
   1  -9   8   88.72    3.89
   1   9   8   85.52    3.88
   1   9   8   84.56    4.00
   2  -9   8   63.73    3.20
   2   9   8   65.24    3.15
   2   9   8   73.14    3.38
   3  -9   8   48.74    2.54
   3   9   8   46.09    2.44
   3   9   8   44.47    2.59
   4  -9   8    0.48    0.46
   4   9   8    0.05    0.46
   4   9   8    0.55    0.57
   5  -9   8   12.33    1.40
   5   9   8   12.51    1.50
   6  -9   8    9.93    1.30
   6   9   8   10.82    1.51
   7  -9   8   16.70    1.75
   7   9   8   14.63    1.85
   8  10  -8   13.48    1.86
   7 -10  -8    9.30    1.36
   7 -10  -8    9.53    1.27
  -7  10   8   10.31    1.29
  -7  10   8   10.03    1.46
   7  10  -8   11.86    1.62
   6 -10  -8   11.56    1.44
   6 -10  -8   13.75    1.47
   6  10  -8   15.15    1.67
  -6  10   8   16.55    1.74
  -6  10   8   16.35    1.53
   5 -10  -8   13.62    1.41
   5  10  -8   14.80    1.52
  -5  10   8   15.87    1.61
  -5  10   8   15.19    1.42
   4 -10  -8   37.15    2.12
   4  10  -8   31.72    2.03
  -4  10   8   33.53    2.05
  -4  10   8   35.15    2.24
   3 -10  -8    0.23    0.41
  -3 -10   8    0.65    0.28
  -3  10   8    1.10    0.57
  -3  10   8    0.39    0.45
   3  10  -8    0.56    0.45
  -2 -10   8    3.75    0.55
   2 -10  -8    2.32    0.65
  -2  10   8    4.28    0.81
   2  10  -8    3.12    0.53
  -2  10   8    2.26    0.60
  -1 -10   8   79.28    3.58
   1  10  -8   80.50    3.40
  -1  10   8   85.56    3.81
  -1  10   8   82.31    3.88
   0 -10   8   77.26    3.50
   0  10   8   76.73    3.69
   0  10   8   77.74    3.59
   1 -10   8    5.04    0.79
   1  10   8    6.31    0.95
   1  10   8    5.53    0.80
   2 -10   8    8.02    1.02
   2  10   8    9.05    1.00
   2  10   8    8.45    1.11
   3 -10   8   45.09    2.49
   3  10   8   43.23    2.35
   3  10   8   42.01    2.52
   4 -10   8   16.68    1.59
   4  10   8   16.27    1.51
   4  10   8   16.46    1.64
   5 -10   8    8.59    1.24
   5  10   8   13.33    1.58
   6 -10   8    0.05    0.55
   6  10   8   -0.56    0.69
   7 -10   8    6.48    1.19
   7  10   8    5.22    1.27
   8  11  -8    2.67    1.05
   7 -11  -8    1.83    0.74
  -7  11   8    1.68    0.76
   7  11  -8    1.49    0.85
   6 -11  -8   32.94    2.12
   6  11  -8   25.97    2.10
  -6  11   8   29.51    2.05
  -6  11   8   31.12    2.25
   5 -11  -8   10.06    1.26
  -5  11   8    8.68    1.26
   5  11  -8   10.58    1.32
  -5  11   8   11.12    1.27
   4 -11  -8    0.52    0.56
   4  11  -8    1.79    0.60
  -4  11   8    1.59    0.70
  -4  11   8    0.35    0.51
   3 -11  -8    3.85    0.78
   3  11  -8    4.65    0.73
  -3  11   8    3.43    0.81
  -3  11   8    6.45    0.91
  -2 -11   8   28.42    1.58
   2 -11  -8   29.60    1.89
   2  11  -8   31.59    1.64
  -2  11   8   28.00    1.84
  -2  11   8   28.99    1.92
  -1 -11   8    0.73    0.40
   1  11  -8    0.73    0.31
  -1  11   8   -0.50    0.37
  -1  11   8    0.81    0.46
   0 -11   8   71.08    3.48
   0  11   8   83.46    3.67
   0  11   8   74.28    3.67
   1 -11   8   56.52    2.90
   1  11   8   58.45    3.04
   1  11   8   60.04    2.94
   2 -11   8   45.35    2.54
   2  11   8   46.71    2.66
   2  11   8   49.17    2.51
   3 -11   8    0.58    0.51
   3  11   8   -0.35    0.50
   3  11   8    0.91    0.51
   4 -11   8    9.36    1.22
   4  11   8    9.12    1.27
   4  11   8    8.63    1.10
   5 -11   8    1.55    0.73
   5  11   8    2.78    0.91
   6 -11   8    0.01    0.58
   6  11   8   -0.71    0.66
   7 -11   8    0.65    0.78
   7  11   8    1.31    0.92
   7 -12  -8   12.51    1.53
  -7  12   8    9.59    1.37
   7  12  -8    8.20    1.40
   6 -12  -8   22.87    1.84
  -6  12   8   21.87    2.00
   6  12  -8   23.27    2.15
   5 -12  -8    1.11    0.63
  -5  12   8    2.06    0.72
  -5  12   8    0.47    0.65
   5  12  -8    1.05    0.65
   4 -12  -8    1.11    0.63
  -4  12   8    0.73    0.61
   4  12  -8    0.55    0.52
  -4  12   8    1.05    0.66
   3 -12  -8    8.31    1.09
   3  12  -8    7.83    0.94
  -3  12   8    6.59    1.08
  -3  12   8    8.58    1.11
  -2 -12   8   10.53    0.96
   2 -12  -8    9.39    1.16
   2  12  -8   10.15    0.95
  -2  12   8    9.32    1.16
  -2  12   8    9.55    1.16
  -1 -12   8   10.75    1.06
  -1  12   8   11.65    1.26
  -1  12   8   10.43    1.18
   0 -12   8   11.00    1.15
   0  12   8   13.51    1.32
   0  12   8   12.26    1.33
   1 -12   8    5.49    0.86
   1  12   8    4.15    0.84
   1  12   8    4.05    0.77
   2 -12   8    1.56    0.60
   2  12   8    2.82    0.68
   2  12   8    1.49    0.65
   3 -12   8   41.88    2.50
   3  12   8   43.73    2.38
   3  12   8   38.55    2.49
   4 -12   8   66.28    3.44
   4  12   8   64.57    3.86
   4  12   8   58.74    3.44
   5 -12   8    2.20    0.80
   5  12   8    1.39    0.82
   6 -12   8    2.40    0.89
   6  12   8    3.08    1.10
   7 -12   8    1.04    0.77
   7  12   8    1.10    0.91
   7 -13  -8    1.05    0.75
  -7  13   8    2.42    0.91
   7  13  -8    0.65    0.85
   6 -13  -8    2.32    0.82
   6  13  -8    2.00    0.92
  -6  13   8    3.35    0.92
   5 -13  -8    0.25    0.59
  -5  13   8    0.54    0.64
   5  13  -8    0.90    0.66
   4 -13  -8   31.73    2.10
  -4  13   8   27.95    2.02
   4  13  -8   26.65    1.86
  -4  13   8   28.70    2.07
   3 -13  -8    0.10    0.53
   3  13  -8   -0.21    0.41
  -3  13   8    0.51    0.52
  -3  13   8   -0.29    0.52
   2 -13  -8   -0.15    0.47
  -2 -13   8    0.70    0.44
  -2  13   8    1.16    0.58
  -2  13   8    1.27    0.62
  -1 -13   8    5.20    0.79
  -1  13   8    3.54    0.81
  -1  13   8    4.42    0.85
   0 -13   8    0.09    0.43
   0  13   8    0.48    0.52
   0  13   8    0.10    0.53
   1 -13   8   96.91    4.66
   1  13   8  106.00    4.72
   1  13   8  103.52    4.81
   2 -13   8   50.65    2.90
   2  13   8   56.35    2.88
   2  13   8   53.19    3.01
   3 -13   8   12.36    1.45
   3  13   8   13.85    1.58
   3  13   8   14.59    1.41
   4 -13   8    7.07    1.18
   4  13   8    8.73    1.32
   5 -13   8   -0.25    0.57
   5  13   8   -0.21    0.68
   6 -13   8    1.08    0.81
   6  13   8    0.49    0.82
   7 -14  -8    1.38    0.86
  -7  14   8    2.82    1.00
   7  14  -8    1.78    0.93
   6 -14  -8   20.51    2.04
  -6  14   8   23.25    2.15
   6  14  -8   24.31    2.26
   5 -14  -8    2.13    0.85
   5  14  -8    3.51    0.94
  -5  14   8    4.99    1.02
   4 -14  -8    6.44    1.16
  -4  14   8    9.17    1.25
   4  14  -8    7.25    1.07
   3 -14  -8   14.50    1.55
  -3  14   8   14.87    1.49
  -3  14   8   12.01    1.43
   3  14  -8   11.60    1.66
   2 -14  -8    0.75    0.62
  -2 -14   8    0.43    0.44
  -2  14   8    0.29    0.53
  -2  14   8    0.46    0.60
  -1 -14   8    7.86    1.01
  -1  14   8    6.67    1.05
  -1  14   8    7.42    1.13
   0 -14   8    0.67    0.52
   0  14   8    0.80    0.58
   0  14   8    1.27    0.63
   1 -14   8    0.61    0.57
   1  14   8    0.12    0.57
   1  14   8    0.76    0.64
   2 -14   8    3.20    0.86
   2  14   8    1.54    0.64
   2  14   8    2.16    0.81
   3 -14   8   13.90    1.61
   3  14   8   14.55    1.59
   3  14   8   14.69    1.45
   4 -14   8   16.21    1.74
   4  14   8   16.84    1.86
   5 -14   8   13.38    1.71
   5  14   8    9.16    1.49
   6 -14   8    8.03    1.39
   6  14   8   10.16    1.67
   6 -15  -8    0.47    0.71
  -6  15   8    0.98    0.83
   6  15  -8   -0.04    0.72
   5 -15  -8    0.31    0.67
   5  15  -8   -0.83    0.57
  -5  15   8    0.30    0.73
   4 -15  -8    6.14    1.15
  -4  15   8    7.61    1.21
   3 -15  -8    5.10    1.06
  -3  15   8    4.64    1.00
  -2 -15   8    5.22    0.81
  -2  15   8    5.27    0.95
  -2  15   8    5.07    0.98
   2  15  -8    4.21    1.00
  -1 -15   8   10.93    1.25
  -1  15   8   12.30    1.43
  -1  15   8   14.53    1.52
   0 -15   8    2.96    0.75
   0  15   8    1.27    0.70
   0  15   8    3.37    0.81
   1 -15   8    6.85    1.09
   1  15   8   11.69    1.34
   1  15   8    8.39    1.22
   2 -15   8    1.45    0.68
   2  15   8    0.70    0.71
   2  15   8    2.01    0.75
   3 -15   8    2.46    0.86
   3  15   8    4.24    1.06
   3  15   8    3.39    0.82
   4 -15   8   21.02    2.07
   4  15   8   20.01    2.09
   5 -15   8   15.31    1.81
   5  15   8   14.06    1.84
   6 -15   8    4.87    1.25
   6  15   8    3.65    1.21
   6 -16  -8   13.86    1.78
  -6  16   8   16.56    1.97
   6  16  -8   16.27    1.90
   5 -16  -8    3.10    0.98
  -5  16   8    3.79    1.04
   4 -16  -8   18.82    1.96
  -4  16   8   26.46    2.31
   3 -16  -8   45.54    2.92
  -3  16   8   49.66    2.95
  -2  16   8    0.70    0.71
  -1 -16   8    1.47    0.63
  -1  16   8    2.61    0.81
  -1  16   8    2.12    0.79
   0 -16   8    5.38    0.94
   0  16   8    5.69    1.06
   0  16   8    3.25    0.90
   1 -16   8   25.76    1.91
   1  16   8   24.98    1.92
   1  16   8   21.91    1.86
   2 -16   8   13.99    1.59
   2  16   8   14.94    1.56
   2  16   8   14.03    1.64
   3 -16   8    2.88    0.91
   3  16   8    3.71    1.21
   3  16   8    2.83    0.95
   4 -16   8    5.91    1.21
   4  16   8    6.74    1.32
   5 -16   8    5.65    1.27
   5  16   8    4.80    1.20
   5 -17  -8    0.35    0.78
  -5  17   8    0.74    0.86
   4 -17  -8    8.80    1.40
  -4  17   8    6.47    1.31
   3 -17  -8   25.98    2.31
  -3  17   8   23.91    2.22
  -2  17   8   60.22    3.45
  -1 -17   8   48.39    2.83
  -1  17   8   56.11    3.18
   1  17  -8   52.90    2.90
   0 -17   8    1.83    0.67
   0  17   8    0.43    0.69
   0  17   8    0.04    0.61
   1 -17   8    0.49    0.60
   1  17   8    1.15    0.70
   1  17   8    1.33    0.72
   2 -17   8    3.34    0.94
   2  17   8    1.52    0.82
   2  17   8    1.38    0.78
   3 -17   8    1.27    0.79
   3  17   8    0.92    0.80
   4 -17   8   37.07    2.77
   4  17   8   41.44    2.86
   5 -17   8   26.64    2.58
   5 -18  -8   32.77    2.60
  -5  18   8   30.59    2.91
   4 -18  -8   19.39    2.04
  -4  18   8   19.16    2.18
   3 -18  -8   22.77    2.25
  -3  18   8   28.68    2.49
  -2  18   8    1.80    0.88
  -1 -18   8   28.78    2.03
  -1  18   8   27.29    2.42
   1  18  -8   27.66    2.05
   0 -18   8    9.89    1.39
   0  18   8    9.74    1.42
   1 -18   8    0.38    0.72
   1  18   8    1.05    0.81
   1  18   8    0.43    0.81
   2 -18   8    0.81    0.74
   2  18   8    3.01    0.92
   2  18   8    1.90    0.86
   3 -18   8    2.90    1.01
   3  18   8    3.84    1.11
   4 -18   8   -1.21    0.63
   4  18   8   -0.10    0.79
   4 -19  -8    2.19    1.12
  -4  19   8    4.82    1.21
  -3  19   8   27.52    2.62
  -2  19   8   44.94    3.13
  -1  19   8   29.41    2.37
   0 -19   8    1.39    0.77
   0  19  -8    1.61    0.86
   0  19   8    1.17    0.88
   1 -19   8    2.56    0.97
   1  19   8    2.18    0.92
   2 -19   8    1.13    0.83
   2  19   8    2.21    0.95
   2  19   8    0.74    0.85
   3 -19   8    4.50    1.20
   3  19   8    4.77    1.21
  -3  20   8   12.21    1.86
  -2  20   8    4.08    1.21
  -1  20   8    3.03    1.15
   0 -20   8    3.73    1.01
   0  20  -8    2.52    0.99
   0  20   8    2.05    1.01
   1 -20   8    2.66    1.04
  -1  20  -8    3.82    1.06
   1  20   8    1.90    1.00
   2 -20   8    3.17    1.10
   9   0  -9    1.29    0.81
   8   0  -9    0.56    0.67
   7   0  -9   -0.02    0.50
   6   0  -9   -0.14    0.40
   5   0  -9    0.21    0.38
  -4   0   9    0.06    0.20
   4   0  -9    0.08    0.32
  -3   0   9   -0.24    0.20
  -3   0   9    0.00    0.32
   3   0  -9    0.19    0.30
  -2   0   9   -0.14    0.21
   2   0  -9   -0.08    0.23
  -2   0   9    0.62    0.31
  -1   0   9   -0.26    0.23
  -1   0   9    0.20    0.26
   0   0   9   -0.17    0.23
   0   0   9    0.13    0.29
   1   0   9    0.05    0.24
   1   0   9    0.12    0.28
   2   0   9   -0.08    0.28
   2   0   9    0.42    0.32
   3   0   9    0.30    0.33
   3   0   9   -0.12    0.29
   4   0   9   -0.37    0.37
   4   0   9   -0.33    0.29
   5   0   9    0.11    0.44
   5   0   9    0.08    0.45
   6   0   9   -0.34    0.40
   6   0   9   -0.90    0.46
   7   0   9    0.08    0.65
   8   0   9   -0.03    0.73
   9  -1  -9    6.94    1.32
   9   1  -9    6.49    1.35
   8  -1  -9    0.32    0.58
   8   1  -9    0.77    0.68
   7  -1  -9    4.63    0.96
   7   1  -9    6.47    1.12
   6  -1  -9   10.40    1.25
   6   1  -9   11.44    1.38
   5  -1  -9    6.93    0.98
  -5   1   9    5.61    0.58
   5   1  -9    5.39    0.87
   4  -1  -9   75.94    3.70
  -4   1   9   81.49    3.79
   4   1  -9   80.03    3.71
  -4   1   9   82.91    3.36
  -3  -1   9    7.74    0.60
   3  -1  -9    6.77    0.78
  -3   1   9    7.95    0.62
  -3   1   9    8.20    0.91
   3   1  -9    7.15    0.82
  -2  -1   9    8.81    0.70
  -2  -1   9   10.11    0.92
   2  -1  -9   10.34    0.81
   2   1  -9    9.25    0.75
  -2   1   9    8.74    0.69
  -2   1   9    9.14    0.91
  -1  -1   9   32.19    1.56
  -1  -1   9   28.69    1.49
  -1   1   9   30.10    1.63
  -1   1   9   28.46    1.50
   1   1  -9   29.00    1.50
   0  -1   9   17.95    1.14
   0  -1   9   18.69    1.15
   0   1   9   18.75    1.22
   0   1   9   22.15    1.25
   1  -1   9   29.52    1.51
   1  -1   9   27.09    1.57
   1   1   9   32.75    1.63
   1   1   9   28.23    1.59
   2  -1   9   63.43    2.96
   2  -1   9   71.42    3.13
   2   1   9   65.16    3.11
   2   1   9   72.65    3.11
   3  -1   9    0.21    0.33
   3  -1   9    0.28    0.32
   3   1   9    0.34    0.34
   3   1   9    0.10    0.35
   4  -1   9    6.04    0.78
   4  -1   9    5.22    0.77
   4   1   9    7.18    0.90
   4   1   9    4.56    0.77
   5  -1   9    3.47    0.73
   5  -1   9    6.29    0.89
   5   1   9    4.00    0.73
   5   1   9    5.62    0.93
   6  -1   9    2.59    0.77
   6  -1   9    1.77    0.60
   6   1   9    1.81    0.70
   6   1   9    1.09    0.56
   7  -1   9    7.78    1.06
   7  -1   9    7.10    1.19
   7   1   9    9.04    1.30
   8  -1   9    0.58    0.76
   8   1   9    1.55    0.81
   9  -2  -9    2.56    0.98
   9   2  -9    1.42    0.89
   8  -2  -9    4.67    1.10
   8   2  -9    5.45    1.19
   7  -2  -9    8.15    1.20
   7   2  -9    9.90    1.39
   6  -2  -9   44.87    2.62
   6   2  -9   45.33    2.65
   5  -2  -9   -0.30    0.33
  -5   2   9    0.58    0.45
   5   2  -9    0.48    0.41
  -5   2   9    0.13    0.24
   4  -2  -9   15.74    1.25
  -4   2   9   20.14    1.39
   4   2  -9   17.09    1.27
  -4   2   9   17.09    1.02
  -3  -2   9   33.17    1.57
   3  -2  -9   36.09    1.90
  -3   2   9   35.63    1.69
   3   2  -9   35.89    1.87
  -3   2   9   33.95    1.91
  -2  -2   9   18.86    1.05
   2  -2  -9   19.82    1.24
  -2  -2   9   20.38    1.23
   2   2  -9   19.66    1.18
  -2   2   9   20.65    1.29
  -2   2   9   19.98    1.12
  -1  -2   9    1.81    0.38
  -1  -2   9    1.43    0.33
   1   2  -9    1.50    0.34
  -1   2   9    1.09    0.33
  -1   2   9    1.84    0.46
   0  -2   9   41.93    1.99
   0   2   9   43.00    2.11
   0   2   9   40.05    2.02
   1  -2   9    2.10    0.44
   1  -2   9    1.07    0.28
   1   2   9    2.24    0.48
   1   2   9    2.35    0.52
   2  -2   9   25.25    1.47
   2   2   9   22.93    1.46
   2   2   9   25.52    1.49
   3  -2   9   24.76    1.53
   3  -2   9   30.58    1.75
   3   2   9   35.68    1.85
   3   2   9   34.05    1.81
   4  -2   9   13.96    1.06
   4  -2   9   11.48    1.16
   4   2   9   12.80    1.18
   4   2   9   14.14    1.30
   5  -2   9    4.78    0.77
   5   2   9    5.10    0.79
   5   2   9    5.55    0.91
   6  -2   9   -0.42    0.44
   6  -2   9    0.05    0.45
   6   2   9   -0.29    0.43
   6   2   9    0.26    0.59
   7  -2   9    3.87    0.89
   7  -2   9    2.03    0.71
   7   2   9    3.43    1.05
   8  -2   9    0.91    1.08
   8   2   9    2.70    1.02
   9  -3  -9    2.25    0.99
  -9   3   9    1.87    0.95
   9   3  -9    3.66    1.16
   8  -3  -9    0.87    0.67
   8   3  -9    0.13    0.65
  -8   3   9    0.75    0.74
   7  -3  -9    6.14    1.10
   7   3  -9    4.25    1.01
  -7   3   9    8.39    1.31
   6  -3  -9    1.21    0.58
  -6   3   9    1.08    0.39
   6   3  -9    1.75    0.64
  -6   3   9    1.60    0.66
   5  -3  -9   34.46    2.09
  -5   3   9   35.43    1.76
  -5   3   9   32.84    2.11
   5   3  -9   34.83    2.11
   4  -3  -9   56.29    2.78
  -4   3   9   54.35    2.82
  -4   3   9   55.95    2.51
   4   3  -9   53.95    2.76
   3  -3  -9    5.64    0.74
   3   3  -9    5.45    0.70
  -3   3   9    7.39    0.69
  -3   3   9    5.47    0.79
  -2  -3   9    0.16    0.22
   2  -3  -9    0.11    0.27
  -2  -3   9    0.20    0.28
  -2   3   9    0.38    0.29
   2   3  -9    0.17    0.26
  -2   3   9    0.25    0.34
  -1  -3   9   30.85    1.48
  -1  -3   9   30.35    1.49
  -1   3   9   29.22    1.52
  -1   3   9   29.29    1.72
   1   3  -9   28.41    1.45
   0  -3   9    6.70    0.64
   0  -3   9    6.20    0.67
   0   3   9    5.89    0.68
   0   3   9    6.06    0.79
   1  -3   9  224.32    8.67
   1  -3   9  208.38    8.44
   1   3   9  227.36    8.75
   1   3   9  212.33    8.70
   2  -3   9  121.13    5.02
   2  -3   9  116.51    4.77
   2   3   9  116.61    5.04
   2   3   9  119.25    5.04
   3  -3   9    7.33    0.73
   3  -3   9    5.62    0.80
   3   3   9    6.74    0.85
   3   3   9    7.52    0.91
   4  -3   9   15.25    1.34
   4   3   9   14.04    1.28
   4   3   9   14.10    1.33
   5  -3   9   21.13    1.48
   5  -3   9   22.63    1.60
   5   3   9   23.61    1.57
   5   3   9   22.24    1.67
   6  -3   9   45.17    2.51
   6  -3   9   41.03    2.41
   6   3   9   45.02    2.39
   6   3   9   40.54    2.59
   7  -3   9    3.92    0.92
   7  -3   9    3.48    0.85
   7   3   9    4.02    1.05
   8   3   9    1.54    0.93
   9  -4  -9   -0.28    0.61
   9   4  -9   -0.07    0.74
  -9   4   9   -0.09    0.76
   8  -4  -9    2.53    0.85
  -8   4   9    5.22    1.16
   8   4  -9    5.06    1.18
   7  -4  -9    9.62    1.36
  -7   4   9    6.66    1.21
   7   4  -9    8.62    1.34
   6  -4  -9   53.11    3.02
   6   4  -9   56.73    3.09
  -6   4   9   55.26    2.64
  -6   4   9   58.46    3.15
   5  -4  -9    2.40    0.63
   5   4  -9    2.29    0.64
  -5   4   9    1.49    0.41
  -5   4   9    1.19    0.55
   4  -4  -9    3.64    0.67
  -4   4   9    3.36    0.53
   4   4  -9    3.06    0.64
  -4   4   9    3.22    0.67
   3  -4  -9    6.03    0.78
   3   4  -9    6.33    0.77
  -3   4   9    5.77    0.66
  -3   4   9    6.93    0.88
  -2  -4   9   17.70    0.98
  -2   4   9   20.12    1.35
   2   4  -9   19.64    1.14
  -2   4   9   19.33    1.16
  -1  -4   9    3.93    0.49
  -1   4   9    2.79    0.60
  -1   4   9    3.08    0.50
   1   4  -9    3.05    0.43
   0  -4   9    0.35    0.26
   0  -4   9    0.02    0.23
   0   4   9    0.17    0.30
   0   4   9    0.28    0.34
   1  -4   9    4.96    0.64
   1  -4   9    4.85    0.48
   1   4   9    4.05    0.68
   1   4   9    4.73    0.66
   2  -4   9    4.56    0.48
   2  -4   9    3.83    0.62
   2   4   9    5.13    0.75
   2   4   9    4.72    0.72
   3  -4   9   20.42    1.40
   3  -4   9   22.41    1.18
   3   4   9   19.73    1.37
   3   4   9   19.74    1.45
   4  -4   9   60.35    3.04
   4  -4   9   65.48    2.85
   4   4   9   59.60    3.00
   4   4   9   59.88    3.12
   5  -4   9  149.74    6.43
   5   4   9  147.40    6.54
   5   4   9  148.75    6.32
   6  -4   9    1.43    0.64
   6  -4   9    2.36    0.67
   6   4   9    1.49    0.75
   7  -4   9   14.36    1.54
   7   4   9   17.29    1.88
   8   4   9    0.56    0.83
   9  -5  -9    0.21    0.69
  -9   5   9   -0.16    0.66
   9   5  -9   -0.29    0.82
   8  -5  -9    6.36    1.22
  -8   5   9    6.07    1.23
   8   5  -9    5.67    1.22
   7  -5  -9    7.73    1.24
  -7   5   9    4.32    1.00
   7   5  -9    5.27    1.10
   6  -5  -9   17.92    1.29
   6  -5  -9   17.97    1.74
  -6   5   9   19.96    1.28
   6   5  -9   16.72    1.72
  -6   5   9   15.06    1.64
   5  -5  -9   16.23    1.17
   5  -5  -9   17.31    1.38
   5   5  -9   16.54    1.56
  -5   5   9   16.82    1.15
  -5   5   9   14.22    1.46
   4  -5  -9  121.97    5.45
   4   5  -9  128.76    5.45
  -4   5   9  128.53    5.53
  -4   5   9  121.70    5.21
   3  -5  -9   28.43    1.69
  -3   5   9   28.22    1.74
   3   5  -9   27.86    1.63
  -3   5   9   28.20    1.55
  -2  -5   9    0.09    0.19
  -2   5   9    0.45    0.28
   2   5  -9   -0.04    0.27
  -2   5   9   -0.20    0.34
  -1  -5   9   61.77    2.77
  -1  -5   9   63.41    2.75
  -1   5   9   63.80    2.90
   1   5  -9   64.50    2.73
  -1   5   9   66.38    3.12
   0  -5   9    0.48    0.24
   0  -5   9    0.49    0.30
   0   5   9    0.60    0.37
   0   5   9    0.81    0.36
   1  -5   9   38.46    1.71
   1  -5   9   40.12    2.03
   1   5   9   41.98    2.16
   1   5   9   40.93    2.06
   2  -5   9   93.87    4.07
   2  -5   9   91.02    3.67
   2   5   9   90.16    4.07
   2   5   9   91.76    4.13
   3  -5   9   14.08    0.87
   3  -5   9   14.92    1.18
   3   5   9   14.55    1.16
   3   5   9   14.77    1.23
   4  -5   9    0.46    0.31
   4  -5   9   -0.27    0.33
   4   5   9    0.11    0.40
   4   5   9   -0.46    0.41
   5  -5   9   56.44    2.95
   5  -5   9   57.92    2.72
   5   5   9   54.47    2.82
   5   5   9   52.10    3.01
   6  -5   9    3.83    0.86
   6   5   9    7.45    1.23
   7  -5   9   39.14    2.41
   7   5   9   36.46    2.61
   8   5   9   -0.19    0.75
   9  -6  -9    1.55    0.85
   9   6  -9    1.40    1.09
  -9   6   9    3.09    1.06
   8  -6  -9    0.52    0.63
  -8   6   9    0.86    0.73
   8   6  -9    0.35    0.75
   7  -6  -9   57.01    3.22
   7   6  -9   56.28    3.31
  -7   6   9   54.92    3.28
   6  -6  -9   61.11    3.00
   6  -6  -9   65.35    3.34
  -6   6   9   64.71    3.39
   6   6  -9   55.67    3.27
  -6   6   9   58.78    2.95
   5  -6  -9    9.50    1.04
   5  -6  -9   11.75    1.25
  -5   6   9   10.10    1.01
  -5   6   9   15.60    1.50
   5   6  -9   10.38    1.23
   4  -6  -9   13.81    1.07
   4  -6  -9   14.18    1.18
  -4   6   9   13.47    1.33
   4   6  -9   12.43    1.24
  -4   6   9   14.92    1.07
  -3   6   9   34.49    1.87
   3   6  -9   35.92    1.93
  -3   6   9   36.62    2.09
  -2  -6   9  161.56    6.16
  -2   6   9  151.30    6.64
  -2   6   9  153.51    6.38
   2   6  -9  155.36    6.30
  -1  -6   9    0.45    0.28
  -1  -6   9    0.08    0.23
   1   6  -9    0.85    0.28
  -1   6   9    0.46    0.41
  -1   6   9    0.23    0.33
   0  -6   9   14.57    1.00
   0  -6   9   15.18    0.82
   0   6   9   13.50    1.26
   0   6   9   14.17    1.06
   1  -6   9    3.94    0.32
   1  -6   9    4.54    0.65
   1   6   9    4.44    0.66
   1   6   9    3.09    0.64
   2  -6   9    1.86    0.50
   2  -6   9    1.27    0.23
   2   6   9    1.29    0.52
   2   6   9    0.45    0.42
   3  -6   9  185.25    7.11
   3  -6   9  179.00    7.55
   3   6   9  177.49    7.64
   3   6   9  186.00    7.57
   4  -6   9   87.85    3.97
   4  -6   9   84.30    3.56
   4   6   9   78.36    4.00
   4   6   9   80.39    3.82
   5  -6   9    7.92    1.11
   5   6   9    6.99    1.09
   5   6   9    9.98    1.11
   6  -6   9    5.91    1.00
   6   6   9    5.43    1.10
   7  -6   9   -0.18    0.54
   7   6   9    1.02    0.86
   8  -6   9    1.40    0.73
   8   6   9    1.11    0.99
   8  -7  -9    7.33    1.31
  -8   7   9    5.60    1.17
   8   7  -9    9.29    1.49
   7  -7  -9   15.57    1.74
   7  -7  -9   14.75    1.67
  -7   7   9   18.55    1.90
   7   7  -9   16.25    1.91
  -7   7   9   18.41    1.58
   6  -7  -9    2.14    0.61
   6  -7  -9    0.92    0.56
  -6   7   9    0.25    0.52
   6   7  -9    1.04    0.66
  -6   7   9    1.76    0.57
   5  -7  -9   73.13    3.44
   5  -7  -9   73.89    3.64
  -5   7   9   72.00    3.67
  -5   7   9   72.26    3.41
   5   7  -9   70.53    3.60
   4  -7  -9  222.84    8.84
   4  -7  -9  216.61    8.98
   4   7  -9  217.35    8.92
  -4   7   9  217.01    8.78
  -4   7   9  212.27    9.03
  -3   7   9   46.90    2.36
   3   7  -9   48.02    2.38
  -3   7   9   46.27    2.57
  -2  -7   9   17.75    0.98
  -2   7   9   16.14    1.18
   2   7  -9   16.74    1.08
  -2   7   9   15.21    1.32
  -1  -7   9    1.88    0.41
  -1   7   9    1.61    0.55
   1   7  -9    1.82    0.36
  -1   7   9    1.74    0.46
   0  -7   9   14.09    0.75
   0  -7   9   13.46    0.98
   0   7   9   12.31    1.11
   0   7   9   13.85    1.14
   1  -7   9   84.07    3.74
   1   7   9   81.11    3.86
   1   7   9   85.65    3.75
   2  -7   9    3.80    0.65
   2   7   9    4.53    0.71
   2   7   9    3.91    0.73
   3  -7   9    8.11    0.99
   3   7   9    6.98    1.03
   3   7   9    8.34    1.01
   4  -7   9    0.13    0.42
   4   7   9   -0.30    0.41
   4   7   9    0.28    0.56
   5  -7   9   29.53    2.00
   5   7   9   29.56    1.90
   5   7   9   30.93    2.14
   6  -7   9    0.07    0.50
   6   7   9   -0.30    0.66
   7  -7   9    8.74    1.30
   7   7   9   11.21    1.64
   8  -7   9    7.71    1.23
   8   7   9   12.89    1.83
   8  -8  -9    2.05    0.87
  -8   8   9    2.36    0.96
   8   8  -9    2.93    1.05
   7  -8  -9    1.62    0.71
   7  -8  -9    2.14    0.68
   7   8  -9    2.45    0.92
  -7   8   9    2.61    0.88
  -7   8   9    2.13    0.71
   6  -8  -9    8.54    1.24
   6  -8  -9   10.30    1.16
   6   8  -9    7.69    1.24
  -6   8   9    9.24    1.10
  -6   8   9    8.37    1.26
   5  -8  -9    0.84    0.52
   5  -8  -9    1.14    0.53
  -5   8   9    0.54    0.53
   5   8  -9    0.10    0.49
  -5   8   9    0.87    0.49
   4  -8  -9    2.91    0.64
   4   8  -9    2.90    0.66
  -4   8   9    1.88    0.54
  -4   8   9    2.42    0.69
  -3   8   9   12.79    1.16
   3   8  -9   12.26    1.13
  -3   8   9   11.04    1.29
  -2  -8   9   29.70    1.56
  -2   8   9   32.45    2.00
  -2   8   9   34.13    1.85
   2   8  -9   31.84    1.68
  -1  -8   9   13.67    0.94
  -1   8   9   11.24    1.07
  -1   8   9   12.27    1.27
   1   8  -9   12.90    0.80
   0  -8   9    3.88    0.36
   0  -8   9    3.33    0.58
   0   8   9    2.65    0.66
   0   8   9    3.21    0.62
   1  -8   9    0.46    0.35
   1   8   9    1.25    0.50
   1   8   9    0.31    0.35
   2  -8   9   17.95    1.34
   2   8   9   18.22    1.33
   2   8   9   21.77    1.52
   3  -8   9   35.02    2.08
   3   8   9   35.27    2.17
   3   8   9   34.72    2.04
   4  -8   9    7.92    1.09
   4   8   9    8.91    1.23
   4   8   9   10.86    1.14
   5  -8   9   39.77    2.46
   5   8   9   40.14    2.64
   5   8   9   47.04    2.61
   6  -8   9    4.36    0.95
   6   8   9    1.58    0.87
   7  -8   9    2.60    0.78
   7   8   9    4.96    1.21
   8  -8   9   16.06    1.78
   8  -9  -9    1.16    0.76
   8   9  -9    1.09    0.89
  -8   9   9   -0.50    0.70
   7  -9  -9   20.47    1.83
   7  -9  -9   16.22    1.85
  -7   9   9   22.22    2.11
   7   9  -9   19.84    2.15
  -7   9   9   20.83    1.64
   6  -9  -9    5.66    0.94
   6  -9  -9    4.06    0.90
   6   9  -9    4.36    0.99
  -6   9   9    3.48    0.93
  -6   9   9    4.33    0.86
   5  -9  -9   39.28    2.34
   5   9  -9   42.42    2.50
  -5   9   9   41.91    2.36
  -5   9   9   43.39    2.61
   4  -9  -9   46.23    2.41
   4   9  -9   41.92    2.37
  -4   9   9   40.95    2.33
  -4   9   9   42.12    2.55
   3  -9  -9   38.71    2.18
  -3   9   9   37.17    2.11
  -3   9   9   31.78    2.25
   3   9  -9   43.32    2.13
  -2  -9   9   60.70    2.56
   2   9  -9   54.14    2.59
  -2   9   9   52.77    2.94
  -2   9   9   56.81    2.81
  -1  -9   9   40.29    1.98
  -1   9   9   36.40    2.20
  -1   9   9   39.63    2.13
   1   9  -9   37.99    1.79
   0  -9   9   26.96    1.60
   0   9   9   28.16    1.70
   0   9   9   28.21    1.80
   1  -9   9   14.34    1.12
   1   9   9   11.95    1.29
   1   9   9   12.43    1.20
   2  -9   9    0.20    0.39
   2   9   9    0.36    0.49
   2   9   9    1.26    0.50
   3  -9   9    3.36    0.72
   3   9   9    3.96    0.86
   3   9   9    4.02    0.76
   4  -9   9    7.35    1.07
   4   9   9    5.61    1.07
   4   9   9    8.16    1.10
   5  -9   9    0.11    0.52
   5   9   9    0.70    0.69
   6  -9   9    1.27    0.69
   6   9   9    1.05    0.80
   7  -9   9    1.88    0.80
   7   9   9    2.98    1.01
   8  10  -9   -0.47    0.81
   7 -10  -9    3.75    0.95
   7 -10  -9    2.17    0.75
  -7  10   9    4.17    0.90
   7  10  -9    4.27    1.12
  -7  10   9    1.81    0.85
   6 -10  -9    5.60    0.98
  -6  10   9    4.67    0.91
  -6  10   9    4.28    1.00
   6  10  -9    4.59    1.01
   5 -10  -9   17.31    1.55
   5  10  -9   13.38    1.50
  -5  10   9   14.31    1.56
  -5  10   9   17.97    1.58
   4 -10  -9   33.80    2.03
  -4  10   9   29.61    2.14
   4  10  -9   31.63    1.97
  -4  10   9   31.68    1.99
   3 -10  -9    5.78    0.87
  -3  10   9    4.20    0.85
   3  10  -9    4.68    0.73
  -3  10   9    3.62    0.73
  -2 -10   9   46.64    2.18
  -2  10   9   43.90    2.42
   2  10  -9   46.93    2.23
  -2  10   9   41.88    2.53
  -1 -10   9    7.76    0.85
  -1  10   9    5.23    0.89
   1  10  -9    5.81    0.59
  -1  10   9    6.58    0.90
   0 -10   9   48.95    2.45
   0  10   9   48.69    2.53
   0  10   9   46.10    2.59
   1 -10   9   62.95    3.14
   1  10   9   69.74    3.36
   1  10   9   62.62    3.14
   2 -10   9   -0.22    0.37
   2  10   9    0.52    0.51
   2  10   9    0.19    0.42
   3 -10   9   14.28    1.42
   3  10   9   15.99    1.44
   3  10   9   14.76    1.55
   4 -10   9    0.07    0.55
   4  10   9    1.20    0.60
   4  10   9   -0.18    0.57
   5 -10   9    0.57    0.62
   5  10   9    0.55    0.76
   6 -10   9   30.20    2.22
   6  10   9   32.74    2.49
   7 -10   9    6.32    1.19
   7  10   9    5.90    1.33
   8  11  -9    1.82    1.06
   7 -11  -9   18.10    1.79
  -7  11   9   18.42    1.82
   7  11  -9   15.74    1.85
   6 -11  -9    9.79    1.28
  -6  11   9   10.42    1.31
   6  11  -9   10.00    1.40
  -6  11   9    8.70    1.30
   5 -11  -9   29.76    1.95
  -5  11   9   25.15    1.86
  -5  11   9   24.00    2.02
   5  11  -9   26.45    1.92
   4 -11  -9    1.46    0.63
   4  11  -9    2.98    0.72
  -4  11   9    2.30    0.69
  -4  11   9    4.56    0.98
   3 -11  -9    5.23    0.88
  -3  11   9    4.71    0.92
  -3  11   9    4.57    0.82
   3  11  -9    4.81    0.75
  -2 -11   9   42.13    2.15
  -2  11   9   45.16    2.58
   2  11  -9   44.80    2.20
  -2  11   9   44.30    2.45
  -1 -11   9   66.87    3.29
   1  11  -9   73.64    3.10
  -1  11   9   77.65    3.67
  -1  11   9   73.51    3.53
   0 -11   9   26.85    1.66
   0  11   9   26.30    1.75
   0  11   9   27.42    1.86
   1 -11   9    5.47    0.87
   1  11   9    8.13    1.09
   1  11   9    6.05    0.91
   2 -11   9   35.49    2.10
   2  11   9   33.04    2.00
   2  11   9   32.02    2.13
   3 -11   9   22.92    1.72
   3  11   9   24.73    1.89
   3  11   9   22.82    1.67
   4 -11   9    3.84    0.86
   4  11   9    2.86    0.89
   4  11   9    3.23    0.80
   5 -11   9    0.21    0.58
   5  11   9    1.12    0.82
   6 -11   9    0.36    0.64
   6  11   9   -0.46    0.70
   7 -11   9   -0.31    0.61
   7  11   9    1.19    0.95
   7 -12  -9    0.02    0.62
  -7  12   9    0.92    0.73
   7  12  -9    1.02    0.84
   6 -12  -9    5.44    1.06
  -6  12   9    5.95    1.09
   6  12  -9    7.47    1.25
  -6  12   9    7.40    1.38
   5 -12  -9    2.31    0.77
   5  12  -9    1.98    0.76
  -5  12   9    1.67    0.71
  -5  12   9    0.95    0.75
   4 -12  -9    0.18    0.52
  -4  12   9    0.45    0.57
   4  12  -9   -0.28    0.46
  -4  12   9   -0.38    0.48
   3 -12  -9   10.39    1.31
  -3  12   9   11.01    1.38
   3  12  -9   12.19    1.16
  -3  12   9   11.22    1.24
  -2 -12   9   13.88    1.05
   2  12  -9   12.03    1.00
  -2  12   9   12.78    1.40
  -2  12   9   12.27    1.31
  -1 -12   9   55.25    2.68
  -1  12   9   52.42    2.84
  -1  12   9   51.66    2.92
   0 -12   9   50.89    2.63
   0  12   9   49.80    2.72
   0  12   9   50.99    2.83
   1 -12   9   42.97    2.44
   1  12   9   44.74    2.60
   1  12   9   44.93    2.49
   2 -12   9   57.18    3.18
   2  12   9   60.93    3.17
   2  12   9   71.77    3.45
   3 -12   9    5.62    0.96
   3  12   9    6.36    0.99
   3  12   9    6.96    1.15
   4 -12   9    1.39    0.68
   4  12   9    1.58    0.77
   4  12   9    1.60    0.75
   5 -12   9    5.88    1.11
   5  12   9    5.97    1.22
   6 -12   9    7.27    1.29
   6  12   9    5.46    1.29
   7 -12   9    2.47    1.00
   7  12   9    3.82    1.18
   7 -13  -9   21.50    2.09
   7  13  -9   22.35    2.27
  -7  13   9   22.57    2.15
   6 -13  -9   -0.37    0.56
  -6  13   9    0.14    0.68
   6  13  -9   -0.07    0.67
   5 -13  -9    4.37    0.99
  -5  13   9    6.81    1.26
  -5  13   9    6.22    1.13
   5  13  -9    4.17    0.94
   4 -13  -9    1.41    0.66
   4  13  -9    0.72    0.56
  -4  13   9   -0.02    0.60
  -4  13   9    1.49    0.69
   3 -13  -9   -0.21    0.51
  -3  13   9    0.70    0.58
   3  13  -9    1.40    0.53
  -3  13   9    1.24    0.66
  -2 -13   9   63.64    3.05
  -2  13   9   68.10    3.43
  -2  13   9   65.20    3.45
  -1 -13   9   65.05    3.12
  -1  13   9   63.93    3.33
  -1  13   9   63.32    3.38
   0 -13   9    7.37    0.99
   0  13   9    9.10    1.15
   0  13   9    6.97    1.12
   1 -13   9    2.30    0.70
   1  13   9    1.96    0.70
   1  13   9    2.49    0.76
   2 -13   9   26.33    1.91
   2  13   9   25.05    1.95
   2  13   9   29.29    1.88
   3 -13   9   37.25    2.39
   3  13   9   33.31    2.36
   3  13   9   38.35    2.28
   4 -13   9    0.04    0.65
   4  13   9   -0.04    0.64
   5 -13   9    1.05    0.75
   5  13   9    0.76    0.79
   6 -13   9    5.06    1.19
   6  13   9    4.55    1.18
   7 -14  -9    0.24    0.71
  -7  14   9    0.09    0.77
   7  14  -9    1.81    0.94
   6 -14  -9   10.37    1.46
   6  14  -9   15.74    1.77
  -6  14   9   13.59    1.66
   5 -14  -9   23.34    2.13
   5  14  -9   23.99    1.92
  -5  14   9   22.98    2.07
   4 -14  -9   13.91    1.59
  -4  14   9   11.95    1.49
   4  14  -9   15.10    1.48
  -4  14   9   14.40    1.57
   3 -14  -9   40.40    2.45
  -3  14   9   32.05    2.27
  -3  14   9   35.09    2.32
  -2 -14   9    3.30    0.67
  -2  14   9    3.75    0.89
  -2  14   9    6.18    1.02
  -1 -14   9    1.11    0.50
  -1  14   9    0.35    0.62
  -1  14   9   -0.25    0.49
   0 -14   9   66.04    3.35
   0  14   9   69.46    3.57
   0  14   9   63.67    3.43
   1 -14   9   83.53    4.02
   1  14   9   83.35    4.04
   1  14   9   76.91    4.06
   2 -14   9    2.99    0.81
   2  14   9    2.12    0.78
   2  14   9    2.10    0.73
   3 -14   9    1.86    0.76
   3  14   9    1.62    0.68
   3  14   9    0.76    0.72
   4 -14   9    1.70    0.82
   4  14   9    3.29    0.98
   5 -14   9   12.40    1.65
   5  14   9   10.81    1.62
   6 -14   9    7.50    1.37
   6  14   9    7.85    1.52
   6 -15  -9    4.79    1.11
  -6  15   9    2.78    1.03
   6  15  -9    4.05    1.11
   5 -15  -9   12.34    1.56
  -5  15   9   13.84    1.68
   5  15  -9   12.47    1.52
   4 -15  -9   21.10    2.03
  -4  15   9   23.34    2.06
   3 -15  -9   16.18    1.70
  -3  15   9   13.93    1.56
  -3  15   9   13.60    1.55
  -2 -15   9   11.87    1.52
  -2  15   9   14.37    1.57
  -2  15   9   11.28    1.42
  -1 -15   9   22.19    1.65
  -1  15   9   26.32    1.92
  -1  15   9   23.94    1.88
   0 -15   9   47.95    2.70
   0  15   9   46.73    2.79
   0  15   9   49.88    2.88
   1 -15   9    2.47    0.78
   1  15   9    1.86    0.78
   1  15   9    3.60    0.91
   2 -15   9   11.88    1.50
   2  15   9   15.03    1.55
   2  15   9   12.18    1.54
   3 -15   9    6.76    1.20
   3  15   9    7.13    1.25
   3  15   9    7.27    1.12
   4 -15   9    7.19    1.29
   4  15   9    4.90    1.16
   5 -15   9   15.12    1.90
   5  15   9   15.38    1.90
   6 -16  -9    7.49    1.35
  -6  16   9    9.22    1.50
   5 -16  -9    0.16    0.68
  -5  16   9    0.56    0.82
   4 -16  -9    2.17    0.90
  -4  16   9    1.49    0.82
  -3  16   9    5.05    1.07
  -2  16   9    7.72    1.22
  -2  16   9    9.68    1.34
  -1 -16   9    3.71    0.79
  -1  16   9    3.17    0.88
  -1  16   9    1.73    0.86
   0 -16   9   34.88    2.17
   0  16   9   31.04    2.23
   0  16   9   29.91    2.23
   1 -16   9   22.88    1.82
   1  16   9   22.62    1.99
   1  16   9   20.08    1.97
   2 -16   9   11.26    1.48
   2  16   9   11.62    1.57
   2  16   9   12.56    1.48
   3 -16   9    4.56    1.10
   3  16   9    4.00    1.12
   3  16   9    4.36    1.06
   4 -16   9    7.57    1.37
   4  16   9    7.65    1.39
   5 -16   9    1.07    0.86
   5  16   9    0.65    0.87
   5 -17  -9    4.62    1.16
  -5  17   9    2.82    1.04
   4 -17  -9    1.83    0.88
  -4  17   9    3.75    1.07
  -3  17   9    6.08    1.19
  -2  17   9    6.89    1.26
  -1 -17   9    7.43    1.09
  -1  17   9    9.01    1.38
  -1  17   9    7.33    1.26
   0 -17   9   -0.50    0.54
   0  17   9    0.14    0.65
   0  17   9   -0.07    0.64
   1 -17   9   -0.42    0.54
   1  17   9   -0.51    0.57
   1  17   9    0.15    0.66
   2 -17   9    1.16    0.77
   2  17   9    1.20    0.79
   2  17   9    1.89    0.86
   3 -17   9    1.34    0.84
   3  17   9    2.21    0.95
   4 -17   9    0.02    0.73
   4  17   9   -0.64    0.77
  -4  18   9    1.83    1.01
  -3  18   9    3.75    1.07
  -2  18   9    4.52    1.14
  -1 -18   9    7.39    1.16
  -1  18   9    6.64    1.27
   1  18  -9    6.60    1.10
   0 -18   9    1.82    0.76
   0  18   9    3.02    1.00
   0  18   9    2.27    1.01
   1 -18   9    0.66    0.74
   1  18   9    0.20    0.77
   1  18   9   -0.12    0.70
   2 -18   9    0.39    0.70
   2  18   9    0.39    0.75
   2  18   9    0.38    0.74
   3 -18   9    2.78    0.97
   3  18   9    1.51    0.89
   4 -18   9    2.12    0.93
   4  18   9   -0.16    0.86
  -4  19   9    7.71    1.45
  -3  19   9   -0.37    0.81
  -2  19   9   13.85    1.85
  -1  19   9    6.62    1.30
   0 -19   9    0.16    0.69
   0  19   9   -0.70    0.70
   1 -19   9    8.66    1.37
   1  19   9    8.91    1.44
   2 -19   9    0.85    0.87
   2  19   9   -0.26    0.78
   2  19   9   -0.45    0.76
   3 -19   9   -0.01    0.81
   3  19   9   -1.14    0.77
  -2  20   9    0.08    0.83
  -1  20   9    0.14    0.85
   0 -20   9    3.83    1.06
   0  20  -9    5.56    1.21
   0  20   9    5.15    1.22
   1 -20   9    2.81    1.02
   1  20   9    2.76    1.09
   2 -20   9    0.75    0.85
   9   0 -10    2.49    0.99
   8   0 -10   27.27    2.22
   7   0 -10    8.28    1.25
   6   0 -10   19.88    1.64
   5   0 -10   32.78    2.02
   4   0 -10   -0.02    0.32
  -4   0  10   -0.04    0.36
  -4   0  10   -0.07    0.23
  -3   0  10   34.70    2.01
  -3   0  10   37.40    1.76
   3   0 -10   39.23    2.01
   2   0 -10  132.59    5.60
  -2   0  10  135.60    5.48
  -2   0  10  138.52    5.66
  -1   0  10  747.93   27.83
  -1   0  10  712.69   27.74
   0   0  10  189.12    7.77
   0   0  10  199.04    7.80
   1   0  10   46.94    2.28
   1   0  10   48.03    2.35
   2   0  10    1.84    0.48
   2   0  10    2.03    0.51
   3   0  10   25.63    1.57
   3   0  10   23.73    1.50
   4   0  10    9.40    1.04
   4   0  10    8.32    0.99
   5   0  10   25.17    1.75
   5   0  10   29.59    1.87
   6   0  10    0.98    0.59
   6   0  10    0.94    0.60
   7   0  10    2.40    0.82
   8   0  10   -0.34    0.64
   9  -1 -10   25.43    2.57
   9   1 -10   20.66    2.34
   8  -1 -10   33.08    2.39
   8   1 -10   29.80    2.37
   7  -1 -10    2.91    0.82
   7   1 -10    3.27    0.90
   6  -1 -10    3.25    0.81
   6   1 -10    4.07    0.90
   5  -1 -10   14.77    1.45
  -5   1  10   13.88    1.44
  -5   1  10   16.04    0.96
   5   1 -10   13.91    1.40
   4  -1 -10    0.33    0.36
  -4   1  10    0.21    0.40
   4   1 -10    0.86    0.42
  -4   1  10    0.44    0.27
  -3  -1  10  297.37   11.67
  -3  -1  10  283.42   11.31
   3  -1 -10  296.19   11.64
  -3   1  10  315.82   11.73
   3   1 -10  283.31   11.60
  -3   1  10  288.58   11.35
  -2  -1  10   50.76    2.48
   2  -1 -10   51.26    2.49
  -2  -1  10   53.12    2.37
  -2   1  10   53.06    2.54
   2   1 -10   55.22    2.48
  -2   1  10   50.03    2.35
  -1  -1  10    3.89    0.56
  -1  -1  10    4.53    0.61
  -1   1  10    3.57    0.54
  -1   1  10    4.43    0.67
   0  -1  10    3.86    0.57
   0  -1  10    4.02    0.59
   0   1  10    2.63    0.55
   0   1  10    4.85    0.65
   1  -1  10  107.00    4.48
   1  -1  10  107.44    4.37
   1   1  10  100.60    4.43
   1   1  10   99.65    4.44
   2  -1  10  122.73    5.31
   2  -1  10  121.66    5.17
   2   1  10  136.91    5.31
   2   1  10  119.33    5.30
   3  -1  10    0.61    0.36
   3  -1  10    0.18    0.33
   3   1  10    0.04    0.33
   3   1  10   -0.37    0.27
   4  -1  10    6.54    0.85
   4  -1  10    4.78    0.77
   4   1  10    5.93    0.84
   4   1  10    4.98    0.80
   5  -1  10    0.45    0.49
   5  -1  10    0.07    0.44
   5   1  10   -0.05    0.41
   5   1  10    0.32    0.50
   6  -1  10    4.80    0.89
   6  -1  10    5.54    0.99
   6   1  10    4.79    0.98
   6   1  10    5.24    0.89
   7  -1  10   31.38    2.18
   7  -1  10   36.06    2.38
   7   1  10   38.42    2.55
   8  -1  10   15.68    1.88
   8   1  10   14.66    1.84
   9  -2 -10    2.89    1.06
  -9   2  10    4.97    1.29
   9   2 -10    3.52    1.12
   8  -2 -10    4.67    1.10
   8   2 -10    5.24    1.17
   7  -2 -10    2.52    0.80
   7   2 -10    3.72    0.89
   6  -2 -10   38.71    2.45
   6   2 -10   40.30    2.45
  -6   2  10   40.36    2.53
   5  -2 -10    6.04    0.94
  -5   2  10    6.35    0.67
   5   2 -10    5.32    0.87
  -5   2  10    5.73    0.92
   4  -2 -10   -0.05    0.30
  -4   2  10   -0.34    0.31
  -4   2  10    0.22    0.27
   4   2 -10    0.34    0.37
  -3  -2  10   32.31    1.52
   3  -2 -10   30.92    1.79
  -3   2  10   32.80    1.61
  -3   2  10   32.53    1.85
   3   2 -10   29.63    1.74
   2  -2 -10   18.24    1.23
  -2  -2  10   18.80    1.21
  -2  -2  10   18.12    1.06
  -2   2  10   19.49    1.30
   2   2 -10   19.48    1.18
  -2   2  10   20.51    1.15
  -1  -2  10  302.76   12.03
  -1  -2  10  310.39   12.07
  -1   2  10  314.73   12.08
  -1   2  10  314.73   12.30
   1   2 -10  310.76   12.04
   0  -2  10   93.82    4.04
   0  -2  10   95.01    4.01
   0   2  10   93.17    4.08
   0   2  10   96.68    4.16
   1  -2  10   52.83    2.51
   1   2  10   51.74    2.54
   1   2  10   51.75    2.56
   2  -2  10  111.36    4.80
   2   2  10  111.38    4.79
   2   2  10  111.30    4.82
   3  -2  10   25.37    1.44
   3  -2  10   26.35    1.60
   3   2  10   25.34    1.61
   3   2  10   22.98    1.56
   4  -2  10    3.68    0.70
   4  -2  10    3.47    0.63
   4   2  10    2.53    0.62
   4   2  10    2.98    0.66
   5  -2  10  119.98    5.21
   5  -2  10  117.17    5.10
   5   2  10  105.80    5.19
   5   2  10  118.49    5.13
   6  -2  10    1.44    0.67
   6  -2  10    1.17    0.60
   6   2  10    1.48    0.62
   6   2  10    3.48    0.89
   7  -2  10    1.26    0.65
   7  -2  10    0.78    0.66
   7   2  10    1.22    0.81
   8   2  10    0.09    0.76
   9  -3 -10    3.92    1.06
   9   3 -10    1.92    0.98
  -9   3  10    1.51    0.92
   8  -3 -10   18.49    2.03
   8   3 -10   20.43    2.21
  -8   3  10   17.39    2.03
   7  -3 -10    4.56    0.97
   7   3 -10    3.89    0.97
  -7   3  10    6.22    1.18
   6  -3 -10    1.29    0.63
  -6   3  10    1.87    0.45
  -6   3  10    1.57    0.70
   6   3 -10    2.25    0.68
   5  -3 -10    3.80    0.79
  -5   3  10    2.84    0.51
   5   3 -10    3.70    0.73
  -5   3  10    3.65    0.77
   4  -3 -10    2.13    0.58
   4   3 -10    1.10    0.49
  -4   3  10    1.25    0.36
  -4   3  10    1.73    0.57
   3  -3 -10   70.24    3.35
  -3   3  10   75.44    3.17
   3   3 -10   70.78    3.29
  -3   3  10   71.20    3.41
  -2  -3  10   19.65    1.11
  -2  -3  10   21.07    1.26
   2   3 -10   19.90    1.22
  -2   3  10   20.83    1.38
  -2   3  10   21.19    1.23
  -1  -3  10    7.79    0.73
  -1  -3  10    7.71    0.73
  -1   3  10    7.77    0.94
  -1   3  10    6.62    0.72
   1   3 -10    7.81    0.65
   0  -3  10    8.48    0.77
   0  -3  10    7.17    0.75
   0   3  10    8.43    0.92
   0   3  10    7.28    0.81
   1  -3  10   35.76    1.74
   1  -3  10   37.17    1.91
   1   3  10   36.84    1.99
   1   3  10   36.16    1.97
   2  -3  10   85.96    3.90
   2  -3  10   90.81    3.69
   2   3  10   84.64    3.92
   2   3  10   88.32    3.95
   3  -3  10   23.20    1.31
   3  -3  10   22.68    1.50
   3   3  10   22.18    1.51
   3   3  10   23.37    1.54
   4  -3  10    9.18    1.10
   4   3  10   11.69    1.19
   4   3  10   11.98    1.28
   5  -3  10    0.17    0.48
   5  -3  10    0.79    0.47
   5   3  10    0.35    0.51
   5   3  10    0.85    0.59
   6  -3  10    7.46    1.07
   6  -3  10    5.79    0.96
   6   3  10    8.09    1.03
   6   3  10    9.76    1.36
   7  -3  10   37.05    2.35
   7   3  10   34.88    2.53
   8   3  10   18.20    2.11
   9  -4 -10    2.35    0.89
  -9   4  10    2.56    1.05
   9   4 -10    1.90    0.93
   8  -4 -10    5.39    1.17
   8   4 -10   10.16    1.55
  -8   4  10    5.14    1.21
   7  -4 -10    0.73    0.58
   7   4 -10    0.90    0.67
  -7   4  10    1.03    0.68
   6  -4 -10   16.96    1.73
  -6   4  10   14.69    1.61
   6   4 -10   17.96    1.72
  -6   4  10   15.16    1.14
   5  -4 -10    1.80    0.58
  -5   4  10    3.11    0.75
   5   4 -10    2.05    0.63
  -5   4  10    2.70    0.51
   4  -4 -10    0.87    0.44
   4   4 -10    0.23    0.36
  -4   4  10    1.45    0.49
  -4   4  10    1.19    0.37
   3  -4 -10   33.83    1.90
  -3   4  10   32.15    1.91
   3   4 -10   31.95    1.79
  -3   4  10   31.62    1.69
  -2  -4  10    2.09    0.36
  -2  -4  10    2.94    0.51
  -2   4  10    1.71    0.43
  -2   4  10    1.72    0.50
   2   4 -10    2.06    0.44
  -1  -4  10   38.49    1.88
   1   4 -10   37.32    1.83
  -1   4  10   41.17    1.98
  -1   4  10   41.58    2.21
   0  -4  10   62.75    2.72
   0  -4  10   59.88    2.79
   0   4  10   62.93    2.87
   0   4  10   61.56    2.98
   1  -4  10   42.91    1.99
   1  -4  10   45.85    2.24
   1   4  10   46.06    2.34
   1   4  10   45.12    2.29
   2  -4  10   20.01    1.33
   2  -4  10   18.96    1.06
   2   4  10   19.78    1.36
   2   4  10   17.79    1.34
   3  -4  10   22.06    1.22
   3  -4  10   21.37    1.47
   3   4  10   20.95    1.46
   3   4  10   20.96    1.50
   4  -4  10    6.46    0.76
   4  -4  10    7.28    0.97
   4   4  10    5.17    0.92
   4   4  10    6.18    0.87
   5  -4  10    1.84    0.65
   5  -4  10    0.92    0.47
   5   4  10    0.86    0.54
   5   4  10    1.87    0.70
   6  -4  10    3.32    1.08
   6  -4  10    2.79    0.75
   6   4  10    1.55    0.82
   6   4  10    1.50    0.62
   7  -4  10    1.00    0.63
   7   4  10    1.71    0.91
   8   4  10    0.36    0.80
   9  -5 -10    1.35    0.85
  -9   5  10    2.71    1.07
   9   5 -10    2.88    1.11
   8  -5 -10    6.44    1.28
  -8   5  10    7.66    1.32
   8   5 -10    6.92    1.33
   7  -5 -10    5.31    1.03
  -7   5  10    5.40    1.15
   7   5 -10    4.32    1.06
   6  -5 -10    6.55    1.07
  -6   5  10    7.65    0.89
   6   5 -10    8.93    1.27
  -6   5  10    8.19    1.20
   5  -5 -10    8.99    1.13
   5   5 -10   10.48    1.24
  -5   5  10   11.12    1.01
  -5   5  10   11.26    1.35
   4  -5 -10    2.99    0.64
   4   5 -10    3.62    0.72
  -4   5  10    4.44    0.64
  -4   5  10    4.98    0.86
   3  -5 -10   70.75    3.45
   3   5 -10   74.67    3.36
  -3   5  10   73.42    3.27
  -3   5  10   71.75    3.50
  -2  -5  10   -0.10    0.18
  -2   5  10    0.24    0.36
  -2   5  10   -0.05    0.29
   2   5 -10   -0.19    0.25
  -1  -5  10   -0.14    0.21
  -1  -5  10   -0.12    0.23
   1   5 -10   -0.02    0.23
  -1   5  10    0.21    0.40
  -1   5  10    0.02    0.31
   0  -5  10   28.78    1.39
   0  -5  10   26.29    1.49
   0   5  10   25.44    1.54
   0   5  10   26.94    1.68
   1  -5  10   45.51    2.23
   1  -5  10   43.89    1.91
   1   5  10   41.84    2.32
   1   5  10   43.88    2.25
   2  -5  10   12.48    1.19
   2  -5  10   13.46    0.79
   2   5  10   14.09    1.32
   2   5  10   15.40    1.20
   3  -5  10    3.68    0.68
   3  -5  10    4.43    0.53
   3   5  10    3.38    0.69
   3   5  10    3.92    0.78
   4  -5  10   79.89    3.39
   4  -5  10   80.44    3.74
   4   5  10   72.60    3.76
   4   5  10   73.40    3.63
   5  -5  10    1.56    0.64
   5  -5  10    1.66    0.78
   5   5  10    2.12    0.75
   5   5  10    1.82    0.64
   6  -5  10   -0.22    0.51
   6   5  10   -0.21    0.65
   7  -5  10    6.29    1.11
   7   5  10    9.34    1.42
   8   5  10    1.01    0.93
   9  -6 -10   -0.32    0.60
  -9   6  10    0.26    0.80
   9   6 -10    0.40    0.92
   8  -6 -10    0.53    0.66
   8   6 -10   -0.39    0.77
  -8   6  10    0.29    0.66
   7  -6 -10   -0.23    0.52
   7   6 -10    0.12    0.65
  -7   6  10    0.27    0.63
   6  -6 -10    7.43    1.13
  -6   6  10   10.44    1.06
   6   6 -10    9.29    1.29
  -6   6  10   13.34    1.57
   5  -6 -10    0.15    0.39
  -5   6  10    0.02    0.50
  -5   6  10    0.22    0.35
   5   6 -10    0.29    0.43
   4  -6 -10   62.62    3.12
  -4   6  10   56.27    2.86
   4   6 -10   63.68    3.08
  -4   6  10   62.65    3.19
  -3   6  10   29.67    1.90
   3   6 -10   29.27    1.72
  -3   6  10   31.58    1.72
  -2  -6  10    4.96    0.56
  -2   6  10    4.87    0.84
  -2   6  10    5.32    0.70
   2   6 -10    3.89    0.58
  -1  -6  10    9.22    0.84
  -1  -6  10   12.09    0.79
  -1   6  10   11.00    1.21
  -1   6  10    9.26    0.93
   1   6 -10   10.39    0.73
   0  -6  10   -0.38    0.25
   0  -6  10    0.09    0.22
   0   6  10   -0.37    0.27
   0   6  10    0.06    0.42
   1  -6  10   29.54    1.31
   1  -6  10   29.77    1.69
   1   6  10   28.19    1.79
   1   6  10   29.41    1.71
   2  -6  10  173.32    7.33
   2  -6  10  175.59    6.84
   2   6  10  178.22    7.36
   2   6  10  183.65    7.48
   3  -6  10   21.13    1.10
   3  -6  10   21.23    1.49
   3   6  10   20.79    1.56
   3   6  10   20.36    1.50
   4  -6  10    1.76    0.61
   4   6  10    0.36    0.50
   4   6  10    1.11    0.64
   5  -6  10    1.18    0.57
   5   6  10    0.80    0.55
   5   6  10    0.51    0.63
   6  -6  10   18.25    1.76
   6   6  10   22.69    2.08
   7  -6  10    3.72    0.91
   7   6  10    5.39    1.22
   8  -6  10    2.17    0.84
   8   6  10    0.95    1.03
   8  -7 -10    1.98    0.80
  -8   7  10    2.39    0.94
   8   7 -10    1.70    0.91
   7  -7 -10    3.02    0.84
  -7   7  10    3.65    1.00
  -7   7  10    4.28    1.06
   7   7 -10    2.95    0.97
   6  -7 -10    1.08    0.53
   6  -7 -10    1.70    0.66
   6   7 -10    1.70    0.70
  -6   7  10    2.45    0.62
  -6   7  10    2.46    0.77
   5  -7 -10    0.01    0.39
  -5   7  10    0.22    0.47
  -5   7  10    0.09    0.38
   5   7 -10   -0.07    0.44
   4  -7 -10    1.68    0.57
   4   7 -10    2.76    0.66
  -4   7  10    2.47    0.57
  -4   7  10    1.88    0.64
  -3   7  10   45.72    2.35
   3   7 -10   45.01    2.34
  -3   7  10   47.06    2.62
  -2  -7  10    9.52    0.73
  -2   7  10    9.78    1.19
  -2   7  10    9.59    0.96
   2   7 -10    9.84    0.90
  -1  -7  10   21.30    1.24
  -1  -7  10   21.18    1.16
  -1   7  10   19.72    1.35
   1   7 -10   20.60    1.12
  -1   7  10   22.61    1.57
   0  -7  10   10.00    0.97
   0  -7  10    9.73    0.66
   0   7  10   11.03    1.03
   0   7  10    7.91    0.99
   1  -7  10   43.54    2.26
   1   7  10   41.90    2.39
   1   7  10   46.13    2.31
   2  -7  10    2.25    0.58
   2   7  10    1.87    0.58
   2   7  10    1.49    0.56
   3  -7  10   18.92    1.40
   3   7  10   15.15    1.51
   3   7  10   15.69    1.46
   4  -7  10    0.16    0.48
   4   7  10    0.37    0.56
   4   7  10   -0.84    0.40
   5  -7  10    9.97    1.27
   5   7  10   11.41    1.26
   5   7  10   11.23    1.47
   6  -7  10    4.09    0.87
   6   7  10    4.31    1.07
   7  -7  10   -0.03    0.62
   7   7  10    0.82    0.80
   8  -7  10    0.50    0.66
   8   7  10    1.32    1.03
   8  -8 -10    0.95    0.67
   8   8 -10    0.76    0.84
  -8   8  10    0.49    0.72
   7  -8 -10    0.73    0.61
   7  -8 -10    4.04    0.81
   7   8 -10    3.30    0.99
  -7   8  10    2.56    0.72
  -7   8  10    1.04    0.77
   6  -8 -10    8.66    1.24
   6  -8 -10    7.60    1.04
  -6   8  10    8.10    1.24
  -6   8  10    9.46    1.12
   6   8 -10    8.86    1.30
   5  -8 -10   21.44    1.54
   5  -8 -10   21.27    1.65
  -5   8  10   21.16    1.73
  -5   8  10   19.50    1.47
   5   8 -10   21.54    1.68
   4   8 -10   21.06    1.54
  -4   8  10   22.92    1.71
  -4   8  10   21.60    1.49
  -3   8  10    3.29    0.65
  -3   8  10    2.55    0.73
   3   8 -10    1.52    0.50
  -2  -8  10   -0.01    0.27
   2   8 -10    0.50    0.33
  -2   8  10    0.32    0.49
  -2   8  10    0.84    0.42
  -1  -8  10   25.66    1.43
  -1  -8  10   25.48    1.32
  -1   8  10   26.10    1.58
   1   8 -10   23.97    1.28
  -1   8  10   24.14    1.72
   0  -8  10    1.65    0.45
   0  -8  10    2.01    0.32
   0   8  10    3.51    0.65
   0   8  10    2.39    0.63
   1  -8  10   11.20    1.12
   1   8  10   13.15    1.20
   1   8  10   12.83    1.30
   2  -8  10   23.14    1.57
   2   8  10   22.80    1.68
   2   8  10   24.37    1.58
   3  -8  10   18.69    1.45
   3   8  10   18.43    1.54
   3   8  10   18.19    1.45
   4  -8  10    7.73    1.06
   4   8  10    7.08    1.00
   4   8  10    5.70    1.05
   5  -8  10    6.15    1.08
   5   8  10    4.39    1.02
   5   8  10    7.85    1.05
   6  -8  10   10.02    1.32
   6   8  10    9.62    1.47
   7  -8  10    3.48    0.91
   7   8  10    3.55    1.13
   8  -9 -10    1.95    0.86
   8   9 -10    4.54    1.20
  -8   9  10    4.09    1.09
   7  -9 -10    0.94    0.60
   7  -9 -10    1.21    0.67
   7   9 -10    1.10    0.86
  -7   9  10    1.57    0.74
  -7   9  10    1.25    0.64
   6  -9 -10   43.35    2.49
   6  -9 -10   42.89    2.67
   6   9 -10   41.74    2.69
  -6   9  10   44.22    2.48
  -6   9  10   40.35    2.71
   5  -9 -10    5.17    0.88
  -5   9  10    3.79    0.78
  -5   9  10    5.86    1.05
   5   9 -10    5.84    1.01
  -4   9  10   16.96    1.69
   4   9 -10   16.35    1.35
  -4   9  10   13.62    1.31
   3   9 -10   32.67    1.89
  -3   9  10   34.88    2.24
  -3   9  10   33.65    1.98
  -2  -9  10   26.19    1.48
  -2   9  10   26.43    1.73
   2   9 -10   28.47    1.56
  -2   9  10   32.87    2.02
  -1  -9  10    1.68    0.45
  -1  -9  10    1.35    0.35
  -1   9  10    1.07    0.53
  -1   9  10    0.86    0.46
   1   9 -10    0.84    0.31
   0  -9  10   25.65    1.18
   0  -9  10   23.40    1.52
   0   9  10   27.85    1.68
   0   9  10   24.92    1.76
   1  -9  10   15.37    1.20
   1   9  10   14.38    1.30
   1   9  10   13.82    1.43
   2  -9  10   15.38    1.45
   2   9  10   17.64    1.37
   2   9  10   19.39    1.54
   3  -9  10    1.55    0.60
   3   9  10    1.50    0.62
   3   9  10    0.52    0.59
   4  -9  10   10.62    1.31
   4   9  10   11.10    1.29
   4   9  10   11.88    1.46
   5  -9  10    4.33    0.95
   5   9  10    5.32    1.13
   6  -9  10    1.67    0.75
   6   9  10    1.24    0.80
   7  -9  10    1.14    0.73
   7   9  10    1.34    0.94
  -8  10  10   11.45    1.82
   8  10 -10   13.57    1.80
   7 -10 -10    4.04    0.90
   7 -10 -10    3.63    0.97
  -7  10  10    5.84    1.24
  -7  10  10    4.97    0.99
   7  10 -10    1.87    1.01
   6 -10 -10    8.98    1.21
  -6  10  10   10.14    1.49
  -6  10  10   12.19    1.32
   6  10 -10   10.50    1.46
   5 -10 -10    7.31    1.02
  -5  10  10    5.24    0.91
   5  10 -10    6.65    1.06
   4 -10 -10   20.25    1.55
  -4  10  10   21.30    1.96
  -4  10  10   19.65    1.51
   4  10 -10   17.48    1.44
  -3 -10  10    5.29    0.69
  -3  10  10    3.42    0.85
  -3  10  10    4.35    0.81
   3  10 -10    4.73    0.74
  -2 -10  10   14.92    0.99
   2  10 -10   11.81    0.96
  -2  10  10   11.21    1.36
  -2  10  10   11.02    1.18
  -1 -10  10  109.13    4.68
  -1  10  10  103.57    4.99
   1  10 -10  108.68    4.44
  -1  10  10  114.28    4.90
   0 -10  10   33.25    1.93
   0  10  10   36.44    2.20
   0  10  10   35.28    2.07
   1 -10  10   -0.37    0.34
   1  10  10    0.21    0.50
   1  10  10   -0.02    0.40
   2 -10  10    0.94    0.51
   2  10  10    0.74    0.55
   2  10  10    1.51    0.58
   3 -10  10    2.59    0.69
   3  10  10    3.87    0.89
   3  10  10    4.32    0.85
   4 -10  10    0.94    0.59
   4  10  10    1.75    0.76
   4  10  10    0.99    0.62
   5 -10  10   19.35    1.89
   5  10  10   21.97    2.18
   6 -10  10    4.34    0.99
   6  10  10    4.25    1.13
   7 -10  10    4.52    1.07
   7  10  10    2.95    1.13
   8  11 -10    5.08    1.29
   7 -11 -10    0.89    0.65
   7  11 -10    1.52    0.92
  -7  11  10    0.97    0.81
  -7  11  10    0.77    0.67
   6 -11 -10    0.05    0.51
  -6  11  10    0.00    0.57
  -6  11  10    0.66    0.67
   6  11 -10    0.29    0.68
   5 -11 -10    3.52    0.84
  -5  11  10    2.01    0.82
   5  11 -10    3.41    0.87
  -5  11  10    2.97    0.79
   4 -11 -10    0.12    0.52
  -4  11  10    0.82    0.55
  -4  11  10    0.64    0.64
   4  11 -10    0.38    0.52
   3  11 -10  127.68    5.52
  -3  11  10  131.97    5.71
  -3  11  10  125.79    5.89
  -2 -11  10    7.87    0.86
  -2  11  10   10.15    1.16
  -2  11  10    8.31    1.18
   2  11 -10    8.46    0.87
  -1 -11  10    1.28    0.48
  -1  11  10    1.10    0.58
  -1  11  10    2.38    0.67
   0 -11  10    0.08    0.38
   0  11  10    0.89    0.55
   0  11  10    1.09    0.58
   1 -11  10   40.27    2.30
   1  11  10   38.42    2.43
   1  11  10   41.75    2.34
   2 -11  10    4.15    0.82
   2  11  10    3.18    0.85
   2  11  10    2.80    0.73
   3 -11  10   16.66    1.70
   3  11  10   19.60    1.86
   3  11  10   21.35    1.59
   4 -11  10    4.23    0.95
   4  11  10    3.30    0.85
   4  11  10    3.53    0.97
   5 -11  10    0.32    0.53
   5  11  10   -0.97    0.67
   6 -11  10    0.20    0.63
   6  11  10    1.10    0.87
   7 -11  10   13.05    1.70
   7  11  10   15.73    2.00
   7 -12 -10    1.73    0.83
  -7  12  10    1.27    0.80
   7  12 -10    1.11    0.92
   6 -12 -10   11.57    1.42
  -6  12  10   11.64    1.41
   6  12 -10   10.35    1.46
  -6  12  10   12.25    1.66
   5 -12 -10   -0.29    0.49
  -5  12  10    0.42    0.58
  -5  12  10   -0.53    0.62
   5  12 -10    0.42    0.57
   4 -12 -10    0.02    0.53
  -4  12  10    0.46    0.55
   4  12 -10    0.99    0.58
  -4  12  10    0.03    0.57
  -3  12  10    9.77    1.22
  -3  12  10    8.21    1.21
   3  12 -10    8.18    0.98
  -2 -12  10   24.18    1.48
  -2  12  10   26.24    1.80
  -2  12  10   19.69    1.74
   2  12 -10   25.61    1.75
  -1 -12  10   54.92    2.75
  -1  12  10   59.14    3.15
  -1  12  10   52.87    2.94
   0 -12  10  110.96    4.82
   0  12  10  103.26    4.89
   0  12  10  108.18    5.05
   1 -12  10   10.67    1.21
   1  12  10   13.91    1.38
   1  12  10   10.47    1.33
   2 -12  10    0.90    0.54
   2  12  10    1.07    0.58
   2  12  10    1.15    0.70
   3 -12  10    0.81    0.57
   3  12  10    0.72    0.59
   3  12  10    0.37    0.67
   4 -12  10    2.77    0.84
   4  12  10    2.08    0.89
   4  12  10    2.79    0.83
   5 -12  10    5.60    1.10
   5  12  10   10.43    1.57
   6 -12  10    0.57    0.75
   6  12  10    0.83    0.92
   7 -13 -10    3.30    0.95
   7  13 -10    4.14    1.21
  -7  13  10    5.55    1.19
   6 -13 -10    0.34    0.61
   6  13 -10   -0.29    0.62
  -6  13  10    0.57    0.72
   5 -13 -10   20.36    2.01
   5  13 -10   29.70    2.07
  -5  13  10   28.52    2.22
  -5  13  10   25.09    1.98
   4 -13 -10    1.65    0.69
  -4  13  10    2.02    0.74
  -4  13  10    1.23    0.73
   4  13 -10    0.75    0.58
  -3  13  10    2.03    0.77
  -3  13  10    1.03    0.65
   3  13 -10    1.72    0.63
  -2 -13  10   24.65    1.55
  -2  13  10   25.65    1.94
  -2  13  10   25.88    1.89
  -1 -13  10    2.32    0.63
  -1  13  10    1.36    0.66
  -1  13  10    4.58    0.91
   0 -13  10   -0.04    0.43
   0  13  10    0.81    0.59
   0  13  10   -0.18    0.53
   1 -13  10    0.86    0.58
   1  13  10    1.21    0.69
   1  13  10    1.64    0.68
   2 -13  10   30.55    2.09
   2  13  10   33.63    2.27
   2  13  10   30.20    2.06
   3 -13  10    6.93    1.14
   3  13  10    9.04    1.33
   3  13  10    7.10    1.08
   4 -13  10    1.74    0.75
   4  13  10    1.68    0.83
   5 -13  10   11.98    1.58
   5  13  10   15.95    1.94
   6 -13  10    4.24    1.11
   6  13  10    4.18    1.21
   7 -14 -10    0.24    0.76
  -7  14  10   -0.27    0.69
   7  14 -10   -0.73    0.79
   6 -14 -10    4.54    1.08
  -6  14  10    7.44    1.27
   6  14 -10    5.06    1.15
   5 -14 -10    0.36    0.62
   5  14 -10    1.85    0.79
  -5  14  10    1.75    0.76
   4  14 -10   24.60    1.94
  -4  14  10   23.78    2.02
  -4  14  10   25.29    1.97
  -3  14  10   13.63    1.54
  -3  14  10   15.49    1.64
  -2 -14  10    0.05    0.43
  -2  14  10    0.87    0.66
  -2  14  10    0.44    0.53
  -1 -14  10   28.66    1.86
  -1  14  10   29.14    2.13
  -1  14  10   31.39    2.12
   0 -14  10   28.32    1.94
   0  14  10   31.42    2.20
   0  14  10   28.75    2.05
   1 -14  10   13.11    1.45
   1  14  10   15.09    1.66
   1  14  10   15.52    1.58
   2 -14  10   53.18    2.96
   2  14  10   45.68    2.95
   2  14  10   52.29    2.88
   3 -14  10   -0.27    0.55
   3  14  10    0.65    0.63
   3  14  10   -0.47    0.61
   4 -14  10   -0.60    0.61
   4  14  10   -0.15    0.68
   5 -14  10   12.16    1.64
   5  14  10    7.47    1.43
   6 -14  10    5.52    1.29
   6  14  10    3.93    1.23
   6 -15 -10    6.89    1.29
   6  15 -10    7.44    1.35
  -6  15  10    6.73    1.27
   5 -15 -10    0.94    0.77
  -5  15  10    0.80    0.76
  -4  15  10    0.48    0.63
  -3  15  10    7.03    1.16
  -3  15  10    7.89    1.26
  -2  15  10   -0.62    0.62
  -2  15  10    0.50    0.65
  -1 -15  10    3.69    0.76
  -1  15  10    4.24    0.96
  -1  15  10    4.32    0.95
   0 -15  10    6.69    1.05
   0  15  10    7.18    1.19
   0  15  10    8.90    1.26
   1 -15  10    2.59    0.82
   1  15  10    2.25    0.80
   1  15  10    1.98    0.82
   2 -15  10    0.96    0.69
   2  15  10    1.88    0.85
   2  15  10    1.91    0.76
   3 -15  10    2.04    0.86
   3  15  10    1.75    0.85
   3  15  10    2.43    0.85
   4 -15  10   38.95    2.68
   4  15  10   36.39    2.72
   5 -15  10   17.20    2.06
   5  15  10   14.39    1.89
   6 -16 -10   24.97    2.46
  -6  16  10   28.21    2.51
   5 -16 -10   18.10    1.99
  -5  16  10   18.60    2.02
  -4  16  10    1.02    0.81
  -3  16  10   42.83    2.80
  -2  16  10   18.55    1.85
  -2  16  10   15.59    1.71
  -1 -16  10    0.55    0.57
  -1  16  10    0.46    0.71
  -1  16  10    0.40    0.67
   0 -16  10   19.68    1.78
   0  16  10   17.32    1.81
   0  16  10   18.38    1.86
   1 -16  10    3.31    0.89
   1  16  10    4.84    1.08
   1  16  10    4.52    0.99
   2 -16  10   27.40    2.10
   2  16  10   23.48    2.28
   2  16  10   23.17    2.06
   3 -16  10   43.74    2.87
   3  16  10   42.27    2.70
   3  16  10   41.48    2.87
   4 -16  10    6.77    1.34
   4  16  10    5.03    1.27
   5 -16  10    0.78    0.79
   5  16  10   -0.66    0.79
  -5  17  10   25.49    2.41
  -4  17  10   -0.16    0.71
  -3  17  10    2.80    0.97
  -2  17  10    4.36    1.08
  -1 -17  10    8.43    1.17
  -1  17  10    9.28    1.42
  -1  17  10    9.58    1.38
   0 -17  10    7.81    1.22
   0  17  10    6.21    1.21
   0  17  10    6.37    1.19
   1 -17  10    6.96    1.24
   1  17  10    9.40    1.42
   1  17  10   10.50    1.42
   2 -17  10   -0.17    0.61
   2  17  10    0.82    0.77
   2  17  10    0.77    0.83
   3 -17  10    6.11    1.24
   3  17  10    4.92    1.26
   4 -17  10   30.22    2.70
   4  17  10   23.61    2.43
  -4  18  10   44.97    3.09
  -3  18  10   30.35    2.63
  -2  18  10   -0.50    0.74
  -1 -18  10    0.33    0.65
  -1  18  10   -0.42    0.67
   0 -18  10    2.64    0.87
   0  18  10    3.79    1.08
   0  18  10    3.55    0.99
   1 -18  10   12.11    1.59
   1  18  10   12.57    1.70
   1  18  10   14.51    1.71
   2 -18  10   40.37    2.71
   2  18  10   39.45    2.65
   2  18  10   37.03    2.75
   3 -18  10    7.23    1.39
   3  18  10    8.28    1.53
  -3  19  10    2.38    1.07
  -2  19  10    9.44    1.60
  -1  19  10    2.55    1.00
   0 -19  10   12.79    1.61
   0  19  10   15.02    1.85
   1 -19  10    4.74    1.07
   1  19  10    3.60    1.10
   1  19  10    0.85    0.87
   2 -19  10    2.17    0.94
   2  19  10    3.20    1.00
   2  19  10    2.22    1.01
  -2  20  10    1.00    1.02
  -1  20  10    2.18    1.03
   0 -20  10    0.62    0.70
   0  20 -10    1.31    0.88
   0  20  10    0.47    0.87
   1 -20  10    7.22    1.34
   1  20  10    6.42    1.34
   9   0 -11    1.29    0.81
   8   0 -11   -0.63    0.51
   7   0 -11    1.18    0.63
   6   0 -11    0.44    0.50
   5   0 -11    0.72    0.46
  -5   0  11    0.75    0.30
  -4   0  11    0.28    0.43
  -4   0  11    0.07    0.26
   4   0 -11   -0.19    0.29
  -3   0  11    0.04    0.36
  -3   0  11   -0.23    0.25
   3   0 -11   -0.12    0.28
  -2   0  11    0.04    0.30
   2   0 -11   -0.08    0.29
  -2   0  11    0.23    0.32
  -1   0  11    0.31    0.33
  -1   0  11   -0.58    0.26
   0   0  11    0.13    0.34
   0   0  11    0.14    0.32
   1   0  11   -0.10    0.32
   1   0  11    0.25    0.34
   2   0  11   -0.49    0.30
   2   0  11    0.08    0.32
   3   0  11   -0.03    0.36
   3   0  11    0.25    0.37
   4   0  11   -0.02    0.41
   4   0  11   -0.09    0.41
   5   0  11    0.22    0.45
   5   0  11   -0.57    0.43
   6   0  11    0.08    0.53
   6   0  11   -0.41    0.49
   7   0  11   -0.38    0.65
   7   0  11   -0.21    0.64
   8   0  11    0.57    0.77
   9  -1 -11    1.17    0.82
   9   1 -11    1.72    0.91
   8  -1 -11    0.92    0.79
   8   1 -11    1.29    0.72
   7  -1 -11    1.39    0.71
   7   1 -11    1.60    0.72
   6  -1 -11   10.77    1.40
   6   1 -11   12.59    1.46
  -6   1  11   13.60    1.55
   5  -1 -11   46.10    2.65
   5   1 -11   47.17    2.63
  -5   1  11   50.36    2.77
  -5   1  11   48.34    2.21
  -4  -1  11   57.81    2.61
  -4  -1  11   61.69    3.09
   4  -1 -11   60.63    3.02
   4   1 -11   61.10    3.04
  -4   1  11   59.71    3.07
  -4   1  11   62.60    2.68
  -3  -1  11    0.32    0.35
  -3  -1  11    0.44    0.30
   3  -1 -11   -0.03    0.29
  -3   1  11   -0.10    0.26
  -3   1  11    0.08    0.35
   3   1 -11    0.12    0.31
   2  -1 -11    0.27    0.29
  -2  -1  11    0.82    0.41
  -2  -1  11    0.36    0.31
  -2   1  11    0.61    0.43
   2   1 -11    0.35    0.29
  -2   1  11    0.48    0.31
  -1  -1  11   46.08    2.20
  -1  -1  11   46.01    2.26
  -1   1  11   45.48    2.37
  -1   1  11   44.54    2.23
   0  -1  11    8.31    0.87
   0  -1  11   10.56    0.97
   0   1  11   10.30    1.00
   0   1  11    9.79    0.97
   1  -1  11  226.96    8.92
   1  -1  11  224.07    9.02
   1   1  11  227.30    9.02
   1   1  11  218.17    8.99
   2  -1  11   11.64    1.14
   2  -1  11   13.21    0.96
   2   1  11   10.78    1.10
   2   1  11   10.42    1.10
   3  -1  11   -0.32    0.29
   3  -1  11   -0.27    0.31
   3   1  11   -0.21    0.37
   3   1  11   -0.35    0.35
   4  -1  11   14.44    1.22
   4  -1  11   16.30    1.47
   4   1  11   15.09    1.43
   4   1  11   14.85    1.41
   5  -1  11    9.39    1.15
   5  -1  11    7.63    1.04
   5   1  11    8.84    1.14
   5   1  11    6.90    1.04
   6  -1  11    8.24    1.15
   6  -1  11    7.19    1.06
   6   1  11    8.58    1.13
   7  -1  11    0.77    0.62
   7  -1  11    2.54    0.89
   7   1  11    1.50    0.83
   8  -1  11    1.13    1.36
   8   1  11    1.05    0.87
   9  -2 -11    0.87    0.78
  -9   2  11    0.81    0.88
   9   2 -11    0.50    0.81
   8  -2 -11    1.05    0.73
   8   2 -11   -0.05    0.65
  -8   2  11    0.30    0.69
   7  -2 -11   16.53    1.78
  -7   2  11   12.11    1.62
   7   2 -11   17.17    1.85
   6  -2 -11   75.20    3.91
  -6   2  11   77.56    4.01
   6   2 -11   77.76    3.93
   5  -2 -11    3.05    0.73
  -5   2  11    3.13    0.74
   5   2 -11    2.65    0.68
  -5   2  11    2.30    0.46
   4  -2 -11    3.34    0.69
   4   2 -11    4.83    0.79
  -4   2  11    3.71    0.53
  -4   2  11    4.88    0.82
   3  -2 -11   13.92    1.13
  -3  -2  11   14.49    0.91
  -3  -2  11   13.70    1.13
  -3   2  11   14.95    0.98
  -3   2  11   14.10    1.19
   3   2 -11   16.21    1.15
  -2  -2  11    1.26    0.35
  -2  -2  11    1.08    0.41
  -2   2  11    1.74    0.53
  -2   2  11    1.53    0.41
   2   2 -11    0.80    0.34
  -1  -2  11   33.32    1.73
  -1  -2  11   32.15    1.69
  -1   2  11   35.08    1.94
  -1   2  11   30.43    1.71
   0  -2  11  167.29    6.61
   0  -2  11  160.81    6.64
   0   2  11  153.57    6.71
   0   2  11  168.57    6.71
   1  -2  11   26.15    1.59
   1   2  11   27.68    1.66
   1   2  11   28.40    1.67
   2  -2  11    1.00    0.44
   2  -2  11    0.13    0.18
   2   2  11    1.01    0.44
   2   2  11    0.16    0.34
   3  -2  11   24.82    1.61
   3  -2  11   25.03    1.44
   3   2  11   21.64    1.56
   3   2  11   23.92    1.59
   4  -2  11   17.85    1.30
   4  -2  11   20.34    1.49
   4   2  11   18.42    1.48
   4   2  11   20.93    1.50
   5  -2  11   12.73    1.34
   5  -2  11   10.68    1.19
   5   2  11   11.09    1.32
   5   2  11   11.82    1.29
   6  -2  11    2.56    0.78
   6  -2  11    2.52    0.78
   6   2  11    3.25    0.91
   6   2  11    2.46    0.71
   7  -2  11    2.11    0.76
   7  -2  11    1.92    0.79
   7   2  11    1.56    0.85
   8   2  11    1.68    1.05
   9  -3 -11    0.49    0.73
  -9   3  11   -0.42    0.71
   9   3 -11   -0.49    0.73
   8  -3 -11   18.20    1.99
  -8   3  11   16.64    2.05
   8   3 -11   20.77    2.21
   7  -3 -11    1.43    0.72
  -7   3  11    2.23    0.84
   7   3 -11    2.11    0.78
   6  -3 -11   16.32    1.68
  -6   3  11   18.92    1.31
  -6   3  11   20.17    1.70
   6   3 -11   19.48    1.63
   5  -3 -11   40.50    2.35
  -5   3  11   40.51    1.99
   5   3 -11   37.50    2.30
  -5   3  11   38.30    2.39
   4  -3 -11   56.43    2.81
   4   3 -11   55.49    2.78
  -4   3  11   49.12    2.79
  -4   3  11   52.96    2.49
   3  -3 -11    0.38    0.35
  -3  -3  11    0.85    0.41
  -3  -3  11    0.23    0.24
  -3   3  11    0.23    0.39
  -3   3  11    0.90    0.34
   3   3 -11    0.20    0.32
  -2  -3  11    0.50    0.37
  -2  -3  11    0.40    0.27
  -2   3  11    0.50    0.40
   2   3 -11    1.23    0.37
  -2   3  11    0.75    0.35
  -1  -3  11   16.30    1.09
  -1  -3  11   18.49    1.13
  -1   3  11   17.41    1.18
  -1   3  11   19.03    1.36
   1   3 -11   18.82    1.11
   0  -3  11    6.47    0.78
   0   3  11    7.20    0.83
   0   3  11    7.76    0.95
   1  -3  11    0.78    0.34
   1  -3  11    0.78    0.39
   1   3  11    0.15    0.40
   1   3  11    0.35    0.39
   2  -3  11  161.10    6.81
   2  -3  11  167.41    7.08
   2   3  11  173.67    7.13
   2   3  11  184.21    7.18
   3  -3  11   96.00    4.21
   3  -3  11   87.63    3.92
   3   3  11   96.03    4.24
   3   3  11   87.55    4.17
   4  -3  11   18.60    1.47
   4   3  11   19.48    1.53
   4   3  11   20.68    1.51
   5  -3  11    5.97    0.85
   5  -3  11    5.20    0.94
   5   3  11    9.61    1.24
   5   3  11    5.59    0.92
   6  -3  11   -0.56    0.42
   6  -3  11    0.24    0.53
   6   3  11   -0.36    0.46
   6   3  11   -0.67    0.64
   7  -3  11    7.14    1.13
   7   3  11    8.53    1.34
   8   3  11    3.85    1.11
   9  -4 -11    0.72    0.81
   9   4 -11    1.13    0.89
  -9   4  11    0.92    0.86
   8  -4 -11   -0.37    0.59
  -8   4  11   -0.01    0.64
   8   4 -11    0.59    0.69
   7  -4 -11   48.63    3.05
  -7   4  11   55.03    3.23
   7   4 -11   54.86    3.19
   6  -4 -11   76.40    4.01
  -6   4  11   81.56    4.16
   6   4 -11   78.55    4.06
  -6   4  11   83.83    3.63
   5  -4 -11    5.70    0.95
  -5   4  11    6.87    0.79
  -5   4  11    5.07    0.93
   5   4 -11    6.85    1.00
   4  -4 -11   14.53    1.22
   4   4 -11   14.44    1.36
  -4   4  11   14.47    1.04
  -4   4  11   13.07    1.37
  -3  -4  11   63.03    2.62
   3  -4 -11   59.24    3.02
   3   4 -11   63.53    2.95
  -3   4  11   57.57    3.06
  -3   4  11   63.42    2.85
  -2  -4  11    0.05    0.29
  -2  -4  11    0.19    0.26
   2   4 -11    0.13    0.28
  -2   4  11    0.36    0.34
  -2   4  11    0.39    0.42
  -1  -4  11   61.42    2.59
  -1  -4  11   45.12    2.45
  -1   4  11   59.05    2.89
  -1   4  11   59.90    2.67
   1   4 -11   56.70    2.51
   0  -4  11  149.20    6.21
   0  -4  11  153.71    6.12
   0   4  11  153.45    6.28
   0   4  11  149.33    6.40
   1  -4  11   23.88    1.30
   1  -4  11   25.02    1.52
   1   4  11   25.55    1.59
   1   4  11   25.67    1.61
   2  -4  11    7.71    0.66
   2  -4  11    8.72    0.96
   2   4  11    7.36    0.93
   2   4  11    9.31    1.03
   3  -4  11   49.42    2.30
   3  -4  11   50.42    2.63
   3   4  11   48.66    2.63
   3   4  11   49.20    2.60
   4  -4  11   36.61    2.19
   4  -4  11   37.31    1.94
   4   4  11   36.69    2.17
   4   4  11   33.95    2.21
   5  -4  11   47.87    2.63
   5  -4  11   42.09    2.33
   5   4  11   45.98    2.54
   5   4  11   44.65    2.69
   6  -4  11   22.24    1.77
   6   4  11   22.23    1.69
   6   4  11   22.04    2.09
   7  -4  11    1.59    0.72
   7   4  11    4.59    1.07
   8   4  11    3.27    1.17
   9  -5 -11   13.55    1.84
   9   5 -11   15.66    2.02
  -9   5  11   13.59    1.93
   8  -5 -11   13.50    1.69
   8   5 -11   12.01    1.66
  -8   5  11   12.80    1.76
   7  -5 -11    3.27    0.85
  -7   5  11    0.91    0.74
   7   5 -11    4.09    0.99
   6  -5 -11    6.79    1.13
  -6   5  11    6.58    0.85
   6   5 -11    6.55    1.10
  -6   5  11    7.47    1.19
   5  -5 -11   83.82    4.20
  -5   5  11   85.80    4.26
   5   5 -11   88.88    4.21
  -5   5  11   89.77    3.90
   4  -5 -11   78.63    3.80
   4   5 -11   79.01    3.74
  -4   5  11   80.03    3.55
  -4   5  11   77.70    3.84
   3   5 -11    1.39    0.47
  -3   5  11    1.42    0.41
  -3   5  11    0.34    0.43
  -2  -5  11    7.77    0.71
  -2  -5  11    6.68    0.77
  -2   5  11    7.57    1.02
  -2   5  11    7.57    0.84
   2   5 -11    9.26    0.86
  -1  -5  11    1.11    0.35
  -1  -5  11    1.40    0.37
  -1   5  11    2.72    0.53
  -1   5  11    1.94    0.60
   1   5 -11    1.76    0.38
   0  -5  11    2.22    0.49
   0  -5  11    1.40    0.38
   0   5  11    2.19    0.59
   0   5  11    2.05    0.51
   1  -5  11  117.91    4.58
   1  -5  11  112.77    4.89
   1   5  11  108.03    4.90
   1   5  11  114.13    5.04
   2  -5  11  137.42    5.31
   2  -5  11  131.48    5.70
   2   5  11  126.46    5.72
   2   5  11  135.21    5.82
   3  -5  11   84.74    3.99
   3  -5  11   83.53    3.58
   3   5  11   88.55    3.99
   3   5  11   84.22    4.04
   4  -5  11   79.47    3.82
   4  -5  11   77.36    3.44
   4   5  11   78.99    3.77
   4   5  11   77.25    3.88
   5  -5  11    1.59    0.66
   5   5  11    2.46    0.69
   5   5  11    2.02    0.82
   6  -5  11    2.11    0.70
   6   5  11    1.53    0.84
   7  -5  11    0.61    0.67
   7   5  11    1.46    0.85
   8   5  11    0.35    0.95
   8  -6 -11    3.97    1.03
   8   6 -11    3.72    1.12
  -8   6  11    3.86    1.07
   7  -6 -11   28.18    2.16
  -7   6  11   30.78    2.31
   7   6 -11   30.94    2.33
   6  -6 -11  113.19    5.25
   6   6 -11  103.29    5.16
  -6   6  11  106.06    4.79
  -6   6  11  115.72    5.33
   5  -6 -11   18.23    1.53
  -5   6  11   17.43    1.74
   5   6 -11   18.79    1.52
  -5   6  11   20.46    1.37
   4  -6 -11    4.77    0.82
  -4   6  11    5.60    0.75
   4   6 -11    5.88    0.89
  -4   6  11    4.05    0.84
  -3   6  11    6.49    0.80
   3   6 -11    6.34    0.83
  -3   6  11    6.86    1.03
  -2  -6  11    8.06    0.82
  -2  -6  11    8.18    0.74
   2   6 -11    6.10    0.74
  -2   6  11    7.02    1.01
  -2   6  11    6.60    0.82
  -1  -6  11    1.15    0.34
  -1  -6  11    1.40    0.39
   1   6 -11    1.53    0.35
  -1   6  11    0.97    0.45
  -1   6  11    0.81    0.47
   0  -6  11   55.74    2.34
   0  -6  11   52.16    2.51
   0   6  11   51.38    2.58
   0   6  11   46.53    2.67
   1  -6  11   86.50    3.42
   1  -6  11   84.76    3.82
   1   6  11   83.71    3.96
   1   6  11   80.67    3.82
   2  -6  11    1.10    0.27
   2  -6  11    1.05    0.43
   2   6  11   -0.21    0.40
   2   6  11    0.89    0.51
   3  -6  11   95.16    4.31
   3  -6  11   93.74    3.82
   3   6  11   89.72    4.27
   3   6  11   91.54    4.38
   4  -6  11   56.10    2.92
   4   6  11   52.39    2.81
   4   6  11   50.97    2.93
   5  -6  11   15.54    1.57
   5   6  11   16.59    1.55
   5   6  11   16.72    1.74
   6  -6  11    4.75    0.97
   6   6  11    3.86    1.06
   7  -6  11    0.61    0.62
   7   6  11    0.19    0.77
   8  -6  11    7.73    1.33
   8   6  11    7.86    1.51
   8  -7 -11   25.88    2.27
   8   7 -11   32.76    2.55
  -8   7  11   29.75    2.46
   7  -7 -11   -0.26    0.47
   7   7 -11   -0.80    0.63
  -7   7  11   -0.08    0.65
   6  -7 -11    8.69    1.22
  -6   7  11    7.32    1.25
   6   7 -11    9.94    1.36
  -6   7  11   12.94    1.22
   5  -7 -11   71.57    3.54
  -5   7  11   64.62    3.21
  -5   7  11   67.94    3.57
   5   7 -11   62.72    3.39
  -4   7  11   39.13    2.19
  -4   7  11   39.06    2.46
   4   7 -11   44.13    2.35
  -3  -7  11   11.01    0.73
  -3   7  11   10.12    1.04
  -3   7  11    9.18    1.19
   3   7 -11   12.81    1.15
  -2  -7  11   28.21    1.43
  -2   7  11   25.57    1.61
   2   7 -11   26.19    1.50
  -2   7  11   25.86    1.84
  -1  -7  11    0.98    0.36
  -1  -7  11    0.76    0.31
   1   7 -11    0.54    0.29
  -1   7  11    0.83    0.42
  -1   7  11    0.54    0.47
   0  -7  11   23.46    1.20
   0  -7  11   23.59    1.43
   0   7  11   21.87    1.47
   0   7  11   21.84    1.60
   1  -7  11   67.81    2.64
   1  -7  11   64.77    3.12
   1   7  11   62.53    3.13
   1   7  11   64.89    3.29
   2  -7  11  231.05    9.44
   2   7  11  239.48    9.60
   2   7  11  223.76    9.43
   3  -7  11   91.99    4.21
   3   7  11   84.89    4.27
   3   7  11   90.79    4.22
   4  -7  11    6.89    1.03
   4   7  11    5.44    0.93
   4   7  11    4.54    0.97
   5  -7  11    1.14    0.65
   5   7  11    0.95    0.59
   5   7  11   -0.41    0.63
   6  -7  11    3.51    0.90
   6   7  11    2.78    0.97
   7  -7  11    1.38    0.75
   7   7  11    3.28    1.05
   8  -8 -11    0.49    0.72
  -8   8  11   -0.20    0.74
   8   8 -11    0.14    0.81
   7  -8 -11   38.17    2.62
   7   8 -11   32.86    2.59
  -7   8  11   40.62    2.73
  -7   8  11   42.08    2.37
   6  -8 -11   41.49    2.76
  -6   8  11   46.92    2.91
  -6   8  11   48.62    2.59
   6   8 -11   49.78    2.91
   5  -8 -11    7.37    1.14
  -5   8  11    8.51    1.05
  -5   8  11    7.39    1.16
   5   8 -11    7.89    1.12
  -4   8  11   69.59    3.60
  -4   8  11   70.24    3.32
   4   8 -11   64.81    3.34
  -3  -8  11    3.77    0.50
   3   8 -11    4.23    0.70
  -3   8  11    4.67    0.96
  -3   8  11    3.32    0.68
  -2  -8  11    1.11    0.36
  -2   8  11    2.10    0.68
   2   8 -11    1.15    0.39
  -2   8  11    0.94    0.45
  -1  -8  11   39.31    1.89
  -1  -8  11   40.56    2.03
   1   8 -11   40.65    1.87
  -1   8  11   39.00    2.35
  -1   8  11   39.16    2.18
   0  -8  11    4.90    0.73
   0  -8  11    5.77    0.54
   0   8  11    5.87    0.82
   0   8  11    7.63    1.06
   1  -8  11   14.72    1.32
   1   8  11   16.18    1.36
   1   8  11   13.36    1.27
   2  -8  11   13.96    1.35
   2   8  11   12.33    1.25
   2   8  11   12.38    1.41
   3  -8  11   21.73    1.63
   3   8  11   20.16    1.70
   3   8  11   24.39    1.71
   4  -8  11   -0.17    0.42
   4   8  11   -0.09    0.51
   4   8  11    0.07    0.55
   5  -8  11    3.30    0.90
   5   8  11    2.95    0.76
   5   8  11    3.05    0.94
   6  -8  11   18.76    1.87
   6   8  11   21.93    2.12
   7  -8  11    1.59    0.84
   7   8  11    1.70    0.92
   8  -9 -11    7.85    1.40
  -8   9  11    5.93    1.26
   8   9 -11    3.27    1.18
   7  -9 -11    0.41    0.62
  -7   9  11    0.39    0.66
   7   9 -11   -0.17    0.61
  -7   9  11    0.12    0.59
   6  -9 -11    3.12    0.91
  -6   9  11    3.76    0.84
  -6   9  11    1.57    0.78
   6   9 -11    3.84    0.97
   5   9 -11   33.11    2.14
  -5   9  11   29.69    1.97
  -5   9  11   33.35    2.29
  -4   9  11   24.62    1.95
  -4   9  11   25.90    1.72
   4   9 -11   24.52    1.71
  -3  -9  11    0.48    0.29
   3   9 -11   -0.11    0.36
  -3   9  11    0.92    0.52
  -3   9  11    0.50    0.57
  -2  -9  11   45.71    2.19
   2   9 -11   45.20    2.24
  -2   9  11   43.83    2.45
  -2   9  11   49.42    2.73
  -1  -9  11   89.19    3.97
  -1  -9  11   91.26    3.79
  -1   9  11   91.65    4.16
  -1   9  11   91.38    4.35
   1   9 -11   89.90    3.76
   0  -9  11   13.05    1.20
   0   9  11    9.66    1.24
   0   9  11   15.72    1.34
   1  -9  11   75.64    3.63
   1   9  11   80.75    3.88
   1   9  11   76.20    3.67
   2  -9  11    4.67    0.82
   2   9  11    3.97    0.79
   2   9  11    6.78    1.04
   3  -9  11   19.89    1.57
   3   9  11   22.44    1.65
   3   9  11   16.15    1.67
   4  -9  11   59.23    3.33
   4   9  11   64.20    3.31
   4   9  11   64.87    3.49
   5  -9  11   11.40    1.39
   5   9  11   11.01    1.52
   6  -9  11    6.48    1.21
   6   9  11    6.14    1.30
   7  -9  11    3.18    0.95
   7   9  11    3.47    1.17
   8 -10 -11    1.50    0.81
   8  10 -11    0.09    0.93
  -8  10  11    0.72    0.86
   7 -10 -11    2.12    0.86
  -7  10  11    1.64    0.71
   7  10 -11    1.16    0.85
  -7  10  11    2.56    0.93
  -6  10  11   21.33    2.11
   6  10 -11   24.97    1.95
  -6  10  11   20.03    1.81
   5  10 -11   16.19    1.65
  -5  10  11   20.38    1.71
  -5  10  11   18.59    1.96
   4  10 -11    8.13    1.07
  -4  10  11    9.72    1.38
  -4  10  11    9.19    1.14
   3  10 -11   27.58    1.71
  -3  10  11   28.28    1.87
  -3  10  11   27.37    2.05
  -2 -10  11    2.52    0.50
  -2  10  11    0.86    0.62
   2  10 -11    1.98    0.50
  -2  10  11    2.09    0.59
  -1 -10  11    0.43    0.31
  -1 -10  11   -0.17    0.31
   1  10 -11   -0.13    0.29
  -1  10  11    0.06    0.44
  -1  10  11    0.42    0.52
   0 -10  11    0.85    0.45
   0  10  11    0.25    0.46
   0  10  11    0.19    0.51
   1 -10  11    8.73    1.08
   1  10  11    7.17    1.11
   1  10  11    8.15    1.03
   2 -10  11    1.85    0.61
   2  10  11    1.85    0.71
   2  10  11    1.53    0.62
   3 -10  11    1.80    0.64
   3  10  11    0.89    0.67
   3  10  11    0.35    0.56
   4 -10  11    0.03    0.53
   4  10  11    1.25    0.68
   4  10  11    0.66    0.68
   5 -10  11    2.87    0.88
   5  10  11    2.81    0.95
   6 -10  11    1.31    0.75
   6  10  11   -0.42    0.71
   7 -10  11    2.29    0.87
   7  10  11    4.08    1.20
   7  11 -11    0.11    0.70
  -7  11  11    0.70    0.80
  -7  11  11    0.93    0.71
  -6  11  11    1.37    0.80
   6  11 -11    1.81    0.84
  -6  11  11    2.86    0.83
  -5  11  11    0.80    0.80
   5  11 -11   -0.02    0.55
  -5  11  11    1.35    0.65
  -4  11  11   -0.27    0.57
   4  11 -11   -0.37    0.44
  -4  11  11   -0.37    0.48
   3  11 -11    5.47    0.83
  -3  11  11    4.79    0.97
  -3  11  11    6.41    0.99
  -2 -11  11  158.04    6.32
  -2  11  11  151.08    6.61
   2  11 -11  153.49    6.29
  -2  11  11  148.54    6.79
  -1 -11  11   61.25    2.86
  -1  11  11   55.25    3.15
  -1  11  11   57.80    3.04
   0 -11  11   12.94    1.27
   0  11  11   12.03    1.28
   0  11  11   13.30    1.48
   1 -11  11   19.31    1.54
   1  11  11   25.02    1.70
   1  11  11   22.57    1.77
   2 -11  11    1.30    0.58
   2  11  11    2.32    0.73
   2  11  11    2.02    0.74
   3 -11  11    1.19    0.63
   3  11  11    0.09    0.66
   3  11  11    0.88    0.62
   4 -11  11   18.70    1.85
   4  11  11   18.91    1.97
   4  11  11   19.93    1.81
   5 -11  11   18.85    1.95
   5  11  11   15.91    1.89
   6 -11  11   30.94    2.33
   6  11  11   28.89    2.47
   7 -11  11    2.17    0.94
  -7  12  11    5.86    1.11
   7  12 -11    4.36    1.11
  -6  12  11    1.00    0.68
  -6  12  11    0.17    0.73
   6  12 -11   -0.66    0.61
   5  12 -11   -0.10    0.57
  -5  12  11   -0.32    0.53
  -5  12  11   -0.25    0.65
   4  12 -11   43.13    2.45
  -4  12  11   44.89    2.83
  -4  12  11   39.16    2.50
  -3  12  11   17.53    1.64
   3  12 -11   17.53    1.36
  -3  12  11   16.80    1.75
  -2 -12  11    1.24    0.51
  -2  12  11    0.82    0.61
  -2  12  11    0.87    0.63
  -1 -12  11    9.08    1.06
  -1  12  11    8.34    1.25
  -1  12  11   10.01    1.20
   0 -12  11   39.76    2.32
   0  12  11   45.18    2.54
   0  12  11   43.64    2.65
   1 -12  11   10.44    1.24
   1  12  11   12.51    1.35
   1  12  11   14.42    1.55
   2 -12  11    4.47    0.91
   2  12  11    2.92    0.86
   2  12  11    4.16    0.87
   3 -12  11    6.74    1.09
   3  12  11    4.21    1.04
   3  12  11    4.22    0.87
   4 -12  11    9.22    1.28
   4  12  11    7.89    1.19
   4  12  11    9.10    1.42
   5 -12  11    3.50    0.96
   5  12  11    0.67    0.88
   6 -12  11   13.31    1.75
   6  12  11   14.24    1.94
   7  13 -11   -0.35    0.66
  -7  13  11    1.08    0.85
  -6  13  11    0.31    0.65
   6  13 -11    0.94    0.80
  -5  13  11    9.31    1.28
  -5  13  11    4.90    1.14
   5  13 -11    9.68    1.32
   4  13 -11    9.03    1.18
  -4  13  11    7.27    1.28
  -4  13  11   10.08    1.33
  -3  13  11    0.34    0.61
  -3  13  11    1.35    0.65
  -2 -13  11   22.98    1.46
  -2  13  11   19.73    1.94
  -2  13  11   18.92    1.78
  -1 -13  11   66.89    3.25
  -1  13  11   67.01    3.49
  -1  13  11   65.23    3.60
   0 -13  11   23.26    1.68
   0  13  11   24.35    1.94
   0  13  11   23.02    1.81
   1 -13  11    0.76    0.53
   1  13  11    0.51    0.65
   1  13  11    0.75    0.63
   2 -13  11    7.30    1.15
   2  13  11    7.67    1.13
   2  13  11    8.97    1.30
   3 -13  11    0.91    0.65
   3  13  11    0.86    0.68
   3  13  11    0.14    0.71
   4 -13  11    7.26    1.21
   4  13  11    4.53    1.20
   5 -13  11   23.45    2.27
   5  13  11   20.91    2.28
   6 -13  11   22.02    2.22
   6  13  11   19.00    2.19
  -6  14  11    3.46    1.05
   6  14 -11    2.76    0.98
  -5  14  11    0.23    0.67
   5  14 -11   -0.72    0.57
  -4  14  11    9.76    1.32
  -4  14  11    6.61    1.22
  -3  14  11   39.47    2.53
  -3  14  11   39.47    2.60
  -2 -14  11   11.15    1.12
  -2  14  11    9.96    1.33
  -2  14  11   13.26    1.51
  -1 -14  11    0.53    0.52
  -1  14  11    0.93    0.68
  -1  14  11   -0.33    0.53
   0 -14  11   18.41    1.64
   0  14  11   15.82    1.64
   0  14  11   15.02    1.71
   1 -14  11    0.63    0.59
   1  14  11    1.99    0.75
   1  14  11    1.13    0.75
   2 -14  11    1.13    0.65
   2  14  11    1.74    0.76
   2  14  11    1.00    0.74
   3 -14  11    9.30    1.33
   3  14  11   10.56    1.36
   3  14  11   10.05    1.49
   4 -14  11   17.34    1.92
   4  14  11   16.68    1.97
   5 -14  11    3.72    1.11
   5  14  11    3.86    1.18
  -6  15  11    2.83    1.02
   6  15 -11    2.58    1.04
  -5  15  11    4.91    1.10
  -4  15  11    6.91    2.03
  -4  15  11    4.80    1.11
  -3  15  11   -0.53    0.53
  -3  15  11   -0.38    0.62
  -2  15  11   20.14    1.97
  -2  15  11   23.85    2.16
  -1 -15  11    6.36    1.00
  -1  15  11    7.96    1.27
  -1  15  11    6.05    1.09
   0 -15  11    0.00    0.49
   0  15  11    0.14    0.65
   0  15  11    0.78    0.71
   1 -15  11   -0.28    0.55
   1  15  11    0.50    0.69
   1  15  11    1.02    0.77
   2 -15  11    4.37    0.98
   2  15  11    1.55    0.82
   2  15  11    2.92    0.96
   3 -15  11    2.47    0.87
   3  15  11    4.56    1.03
   3  15  11    2.47    0.95
   4 -15  11    0.63    0.78
   4  15  11    1.37    0.90
   5 -15  11    5.12    1.28
   5  15  11    5.37    1.31
  -5  16  11    1.37    0.87
  -4  16  11    4.33    1.12
  -3  16  11    2.20    1.19
  -3  16  11    2.71    0.96
  -2  16  11    9.64    1.46
  -2  16  11    8.95    1.39
  -1 -16  11    1.92    0.66
  -1  16  11    2.09    0.85
  -1  16  11    1.23    0.80
   0 -16  11    2.67    0.78
   0  16  11    1.54    0.81
   0  16  11    0.63    0.77
   1 -16  11    1.08    0.69
   1  16  11    0.61    0.78
   1  16  11    0.02    0.69
   2 -16  11    0.96    0.80
   2  16  11    1.12    0.82
   2  16  11    2.16    0.88
   3 -16  11    1.31    0.87
   3  16  11    0.62    0.81
   3  16  11   -0.25    0.67
   4 -16  11    0.28    0.76
   4  16  11   -0.27    0.78
  -5  17  11    5.87    1.35
  -4  17  11    1.72    0.99
  -3  17  11    1.50    0.93
  -2  17  11    0.01    0.74
  -1 -17  11   -0.22    0.52
  -1  17  11   -0.96    0.63
  -1  17  11    0.02    0.77
   0 -17  11    0.19    0.60
   0  17  11    0.87    0.85
   0  17  11    1.27    0.83
   1 -17  11   28.24    2.15
   1  17  11   26.42    2.24
   1  17  11   28.00    2.40
   2 -17  11    2.50    0.98
   2  17  11    3.55    1.08
   2  17  11    4.15    1.04
   3 -17  11    1.31    0.85
   3  17  11    0.25    0.82
   4 -17  11    0.93    0.88
   4  17  11    0.94    0.95
  -4  18  11    4.33    1.18
  -3  18  11   -0.20    0.78
  -2  18  11   -0.20    0.80
  -1  18  11    6.36    1.28
   0 -18  11   -0.61    0.56
   0  18  11   -0.87    0.69
   0  18  11    0.08    0.78
   1 -18  11    0.11    0.69
   1  18  11    1.11    0.82
   1  18  11    0.29    0.85
   2 -18  11    0.49    0.70
   2  18  11   -0.54    0.77
   2  18  11    0.82    0.84
   3 -18  11    4.94    1.24
   3  18  11    3.57    1.27
  -3  19  11    0.99    0.96
  -2  19  11    7.15    1.43
  -1  19  11   12.79    1.79
   0 -19  11   15.36    1.72
   0  19  11   13.00    1.80
   1 -19  11    4.03    1.07
   1  19  11    3.63    1.18
   1  19  11    4.76    1.19
   2 -19  11    0.84    0.87
   2  19  11   -0.50    0.86
   2  19  11    2.55    1.06
  -1  20  11    3.03    1.17
   0 -20  11    4.83    1.08
   0  20  11    4.33    1.25
   9   0 -12    3.17    1.11
   8   0 -12    0.40    0.71
   7   0 -12    8.91    1.40
  -6   0  12    8.34    1.28
   6   0 -12    9.47    1.32
   5   0 -12   21.07    1.64
  -5   0  12   22.23    1.23
  -5   0  12   21.37    1.70
  -4   0  12    0.81    0.47
   4   0 -12    0.18    0.36
  -4   0  12    0.76    0.33
  -3   0  12   10.52    1.13
  -3   0  12   10.16    0.88
   3   0 -12    9.58    1.03
  -2   0  12   14.86    1.07
   2   0 -12   15.75    1.14
  -2   0  12   15.49    1.17
  -1   0  12  459.54   17.79
  -1   0  12  461.42   17.90
   0   0  12  167.90    6.82
   0   0  12  161.97    6.78
   1   0  12    9.63    1.02
   1   0  12    9.17    0.96
   2   0  12    0.15    0.37
   2   0  12   -0.23    0.32
   3   0  12   36.12    2.10
   3   0  12   35.64    2.02
   4   0  12    4.85    0.87
   4   0  12    5.55    0.88
   5   0  12  128.47    5.72
   5   0  12  126.08    5.68
   6   0  12    1.13    0.62
   6   0  12    2.00    0.77
   7   0  12   55.76    3.18
   7   0  12   48.57    3.10
   8   0  12   17.16    1.94
   9  -1 -12    1.02    0.84
   9   1 -12    1.85    0.97
  -9   1  12    2.75    1.12
   8  -1 -12    1.81    0.86
  -8   1  12    1.51    0.87
   8   1 -12    1.84    0.82
   7  -1 -12   14.08    1.71
   7   1 -12   14.64    1.67
  -7   1  12   14.01    1.71
   6  -1 -12    0.53    0.54
  -6   1  12    1.32    0.68
   6   1 -12    1.08    0.59
   5  -1 -12   78.74    3.99
  -5  -1  12   84.27    4.09
  -5   1  12   82.53    4.06
  -5   1  12   80.09    3.50
   5   1 -12   84.37    4.03
   4  -1 -12   15.18    1.24
  -4  -1  12   14.11    1.39
  -4  -1  12   15.61    0.97
  -4   1  12   15.23    0.99
   4   1 -12   15.02    1.24
  -4   1  12   11.75    1.29
   3  -1 -12  354.55   14.22
  -3  -1  12  372.61   14.27
  -3  -1  12  360.53   13.95
  -3   1  12  358.78   13.96
   3   1 -12  350.94   14.18
  -3   1  12  369.17   14.30
  -2  -1  12  185.52    7.37
   2  -1 -12  172.66    7.36
  -2  -1  12  185.51    7.23
   2   1 -12  176.21    7.30
  -2   1  12  179.71    7.43
  -2   1  12  176.36    7.21
  -1  -1  12    7.15    0.88
  -1  -1  12    7.35    0.81
  -1   1  12    8.70    0.93
  -1   1  12    7.42    0.92
   0  -1  12    0.95    0.43
   0  -1  12    1.27    0.45
   0   1  12    1.21    0.46
   0   1  12    1.49    0.50
   1  -1  12    3.61    0.58
   1  -1  12    2.72    0.61
   1   1  12    2.88    0.58
   1   1  12    2.15    0.54
   2  -1  12   13.17    1.24
   2  -1  12   11.39    0.98
   2   1  12   12.89    1.18
   2   1  12   12.88    1.23
   3  -1  12   49.22    2.51
   3  -1  12   48.41    2.63
   3   1  12   55.14    2.67
   3   1  12   46.99    2.62
   4  -1  12    8.25    0.99
   4  -1  12    8.15    1.05
   4   1  12    7.67    1.08
   4   1  12    7.77    1.06
   5  -1  12   12.53    1.38
   5  -1  12   12.45    1.32
   5   1  12   12.57    1.40
   5   1  12   12.63    1.35
   6  -1  12   -0.26    0.50
   6  -1  12    0.20    0.56
   6   1  12   -0.01    0.54
   6   1  12   -0.17    0.60
   7  -1  12   19.69    1.98
   7  -1  12   22.22    2.01
   7   1  12   22.67    2.18
   8   1  12   11.29    1.70
   9  -2 -12   -0.76    0.65
  -9   2  12   -0.01    0.82
   9   2 -12    0.15    0.70
   8  -2 -12    1.82    0.84
   8   2 -12    3.49    1.07
  -8   2  12    2.60    1.00
   7  -2 -12   21.86    1.88
  -7   2  12   23.48    2.24
   7   2 -12   21.97    2.09
   6  -2 -12    1.72    0.67
   6   2 -12    2.20    0.74
  -6   2  12    1.68    0.74
   5  -2 -12   30.68    2.04
  -5   2  12   33.60    1.72
  -5   2  12   30.87    2.12
   5   2 -12   33.08    2.06
  -4  -2  12   88.06    4.07
  -4  -2  12   83.39    3.54
   4  -2 -12   84.82    4.01
   4   2 -12   83.75    3.98
  -4   2  12   85.20    3.67
  -4   2  12   86.10    4.07
  -3  -2  12   29.99    1.55
  -3  -2  12   32.88    1.88
   3  -2 -12   28.74    1.80
   3   2 -12   30.01    1.77
  -3   2  12   30.88    1.64
  -3   2  12   31.79    1.89
  -2  -2  12   38.37    1.97
  -2  -2  12   40.66    2.12
  -2   2  12   42.74    2.07
  -2   2  12   40.09    2.24
   2   2 -12   43.26    2.12
  -1  -2  12  108.70    4.62
  -1  -2  12  108.39    4.58
  -1   2  12  111.06    4.84
  -1   2  12  104.24    4.61
   0  -2  12   27.74    1.73
   0  -2  12   36.70    1.81
   0   2  12   34.66    1.92
   0   2  12   30.72    1.83
   1  -2  12    1.44    0.41
   1  -2  12    1.74    0.50
   1   2  12    2.24    0.57
   1   2  12    1.00    0.47
   2  -2  12    6.92    0.78
   2  -2  12   10.37    1.08
   2   2  12   10.05    1.09
   2   2  12    9.28    1.06
   3  -2  12   14.39    1.10
   3  -2  12   12.37    1.28
   3   2  12   15.03    1.36
   3   2  12   14.63    1.42
   4  -2  12    0.24    0.45
   4  -2  12    1.07    0.52
   4   2  12    0.98    0.55
   4   2  12    1.19    0.57
   5  -2  12   52.78    2.88
   5  -2  12   47.00    2.68
   5   2  12   50.98    2.82
   5   2  12   55.01    2.95
   6  -2  12   76.08    3.77
   6  -2  12   66.12    3.62
   6   2  12   76.46    3.71
   6   2  12   70.88    3.84
   7  -2  12   18.06    1.81
   7   2  12   18.93    1.95
   8   2  12    0.09    0.78
   9  -3 -12    1.71    0.94
  -9   3  12    0.69    0.78
   9   3 -12    3.96    1.21
   8  -3 -12   -0.26    0.63
   8   3 -12    0.67    0.77
  -8   3  12    1.01    0.79
   7  -3 -12    3.57    0.94
   7   3 -12    3.05    0.93
  -7   3  12    4.60    1.12
   6  -3 -12    2.35    0.73
  -6   3  12    1.81    0.75
   6   3 -12    2.26    0.75
   5  -3 -12   11.76    1.33
   5   3 -12   13.53    1.44
  -5   3  12   11.94    1.06
  -5   3  12   15.50    1.57
   4  -3 -12   18.44    1.46
  -4   3  12   18.36    1.53
  -4   3  12   22.80    1.31
   4   3 -12   21.29    1.50
  -3  -3  12   95.63    4.09
   3  -3 -12   89.01    4.09
  -3  -3  12   83.48    3.68
   3   3 -12   88.66    4.00
  -3   3  12   87.11    4.13
  -3   3  12   90.06    3.86
  -2  -3  12   20.69    1.21
  -2  -3  12   20.77    1.33
  -2   3  12   19.90    1.46
   2   3 -12   20.81    1.30
  -2   3  12   20.29    1.29
  -1  -3  12    1.96    0.47
  -1  -3  12    1.77    0.44
  -1   3  12    0.61    0.40
  -1   3  12    1.70    0.54
   0  -3  12    2.43    0.51
   0   3  12    4.46    0.76
   0   3  12    3.77    0.67
   1  -3  12   -0.13    0.28
   1  -3  12    0.31    0.34
   1   3  12   -0.10    0.42
   1   3  12   -0.21    0.36
   2  -3  12    0.11    0.37
   2  -3  12    0.10    0.29
   2   3  12   -0.26    0.34
   2   3  12    0.60    0.44
   3  -3  12   14.59    1.36
   3  -3  12   15.48    1.08
   3   3  12   14.02    1.35
   3   3  12   13.42    1.33
   4  -3  12   -0.30    0.42
   4  -3  12   -0.07    0.20
   4   3  12    0.24    0.49
   4   3  12   -0.09    0.46
   5  -3  12    5.91    1.01
   5  -3  12    5.54    0.84
   5   3  12    4.56    0.99
   5   3  12    4.88    0.89
   6  -3  12    0.93    0.63
   6  -3  12    0.70    0.65
   6   3  12    0.93    0.76
   6   3  12   -0.16    0.51
   7  -3  12   24.50    1.98
   7   3  12   26.76    2.23
   8   3  12   -0.62    0.81
   9  -4 -12    0.68    0.79
   9   4 -12    4.00    1.19
  -9   4  12    4.16    1.26
   8  -4 -12    1.73    0.86
   8   4 -12    1.12    0.84
  -8   4  12    2.22    0.95
   7  -4 -12    0.87    0.62
  -7   4  12    1.57    0.81
   7   4 -12    0.60    0.74
   6  -4 -12    6.18    1.09
   6   4 -12    5.77    1.02
  -6   4  12    5.52    1.06
  -6   4  12    8.89    0.90
   5  -4 -12   18.62    1.59
  -5   4  12   20.45    1.33
  -5   4  12   21.90    1.71
   5   4 -12   22.05    1.63
   4  -4 -12    6.61    0.97
   4   4 -12    9.28    1.07
  -4   4  12    8.90    0.89
  -4   4  12    7.85    1.06
   3  -4 -12   -0.09    0.29
  -3  -4  12    0.25    0.24
  -3  -4  12   -0.32    0.32
   3   4 -12    0.23    0.36
  -3   4  12    0.36    0.46
  -3   4  12   -0.07    0.29
  -2  -4  12    1.70    0.46
  -2  -4  12    1.38    0.38
  -2   4  12    1.26    0.43
  -2   4  12    1.54    0.56
   2   4 -12    1.51    0.41
  -1  -4  12   59.88    2.78
  -1  -4  12   60.75    2.76
  -1   4  12   62.39    3.10
   1   4 -12   60.02    2.73
  -1   4  12   59.55    2.86
   0  -4  12   41.57    2.18
   0  -4  12   43.94    2.11
   0   4  12   45.54    2.40
   0   4  12   42.62    2.26
   1  -4  12   17.88    1.12
   1  -4  12   21.63    1.36
   1   4  12   18.00    1.39
   1   4  12   16.87    1.35
   2  -4  12   52.99    2.81
   2  -4  12   59.80    2.56
   2   4  12   55.30    2.89
   2   4  12   55.47    2.87
   3  -4  12   15.14    1.04
   3  -4  12   16.10    1.48
   3   4  12   14.25    1.41
   3   4  12   16.17    1.44
   4  -4  12    6.12    0.97
   4  -4  12    5.94    0.79
   4   4  12    6.03    0.97
   4   4  12    5.19    0.95
   5  -4  12   18.66    1.71
   5  -4  12   18.58    1.36
   5   4  12   14.94    1.67
   5   4  12   15.67    1.52
   6  -4  12    4.65    0.96
   6   4  12    4.20    0.87
   6   4  12    4.51    1.09
   7  -4  12    9.47    1.34
   7   4  12    8.68    1.47
   8   4  12    8.76    1.63
   9  -5 -12    6.39    1.34
  -9   5  12    6.30    1.43
   9   5 -12    4.23    1.28
   8  -5 -12    4.08    1.04
  -8   5  12    4.72    1.21
   8   5 -12    5.33    1.20
   7  -5 -12    2.86    0.82
   7   5 -12    4.76    1.07
  -7   5  12    3.35    0.96
   6  -5 -12    2.51    0.78
  -6   5  12    2.05    0.57
  -6   5  12    2.88    0.85
   6   5 -12    3.64    0.88
   5  -5 -12   42.28    2.44
  -5   5  12   38.36    2.07
   5   5 -12   38.58    2.34
  -5   5  12   35.16    2.38
   4  -5 -12    5.33    0.88
  -4   5  12    5.49    0.74
   4   5 -12    5.40    0.86
  -4   5  12    5.59    0.92
  -3  -5  12   -0.19    0.22
  -3   5  12    0.19    0.44
  -3   5  12   -0.55    0.28
   3   5 -12   -0.03    0.35
  -2  -5  12   15.01    1.12
  -2  -5  12   15.92    1.01
   2   5 -12   16.15    1.11
  -2   5  12   16.98    1.42
  -2   5  12   16.98    1.20
  -1  -5  12    4.87    0.65
   1   5 -12    5.39    0.62
  -1   5  12    6.19    0.97
  -1   5  12    5.13    0.73
   0  -5  12    0.25    0.34
   0  -5  12    0.31    0.31
   0   5  12    0.33    0.45
   0   5  12    0.69    0.43
   1  -5  12    4.64    0.54
   1  -5  12    6.02    0.79
   1   5  12    4.48    0.81
   1   5  12    4.25    0.73
   2  -5  12   21.51    1.16
   2  -5  12   20.07    1.47
   2   5  12   20.66    1.55
   2   5  12   20.35    1.52
   3  -5  12    1.39    0.58
   3  -5  12    0.52    0.35
   3   5  12    2.21    0.63
   3   5  12    1.76    0.64
   4  -5  12    1.80    0.66
   4  -5  12    1.19    0.50
   4   5  12    0.22    0.59
   4   5  12    1.44    0.60
   5  -5  12    6.88    1.10
   5   5  12    5.39    0.97
   5   5  12    7.04    1.21
   6  -5  12    5.21    1.00
   6   5  12    9.58    1.43
   7  -5  12    0.05    0.66
   7   5  12    1.34    0.90
   8  -6 -12    1.57    0.82
  -8   6  12    2.80    1.02
   8   6 -12    1.19    0.85
   7  -6 -12    5.80    1.13
   7   6 -12    5.56    1.13
  -7   6  12    5.92    1.21
   6  -6 -12    1.53    0.66
   6   6 -12    2.14    0.76
  -6   6  12    2.91    0.66
  -6   6  12    1.14    0.71
   5  -6 -12    8.77    1.25
  -5   6  12    5.29    0.99
  -5   6  12    9.06    0.96
   5   6 -12    7.22    1.05
   4  -6 -12   20.69    1.61
  -4   6  12   20.29    1.40
  -4   6  12   20.73    1.65
   4   6 -12   21.39    1.54
  -3  -6  12    0.97    0.32
  -3   6  12    1.12    0.58
  -3   6  12    0.16    0.39
   3   6 -12    1.09    0.43
  -2  -6  12    0.06    0.26
  -2  -6  12    0.10    0.31
  -2   6  12    0.24    0.50
   2   6 -12    0.02    0.30
  -2   6  12   -0.23    0.30
  -1  -6  12    3.46    0.57
  -1  -6  12    4.31    0.57
  -1   6  12    5.11    0.73
  -1   6  12    4.23    0.82
   1   6 -12    5.31    0.60
   0  -6  12   11.67    1.11
   0  -6  12   10.20    0.79
   0   6  12   12.50    1.30
   0   6  12    9.05    1.00
   1  -6  12    4.94    0.74
   1  -6  12    4.38    0.50
   1   6  12    4.87    0.84
   1   6  12    5.80    0.86
   2  -6  12   49.28    2.11
   2  -6  12   49.49    2.59
   2   6  12   46.68    2.65
   2   6  12   46.05    2.59
   3  -6  12   65.19    3.26
   3   6  12   64.63    3.25
   3   6  12   60.76    3.29
   4  -6  12    1.94    0.66
   4   6  12    0.53    0.55
   4   6  12    1.79    0.74
   5  -6  12    8.38    1.20
   5   6  12    8.91    1.37
   5   6  12    7.82    1.11
   6  -6  12    3.61    0.95
   6   6  12    5.28    1.16
   7  -6  12   -0.03    0.61
   7   6  12    1.53    0.89
   8  -7 -12    0.52    0.76
   8   7 -12    1.42    0.90
  -8   7  12    0.11    0.76
   7  -7 -12    3.68    0.96
  -7   7  12    3.38    1.03
   7   7 -12    2.66    0.96
   6  -7 -12   13.79    1.57
   6   7 -12    8.99    1.31
  -6   7  12   10.80    1.44
  -6   7  12    9.33    1.10
   5  -7 -12   -0.29    0.43
   5   7 -12   -0.36    0.43
  -5   7  12   -0.51    0.46
  -5   7  12    0.56    0.47
  -4   7  12    1.39    0.64
  -4   7  12    0.95    0.48
   4   7 -12    1.65    0.59
  -3  -7  12    0.39    0.25
  -3   7  12    0.65    0.53
   3   7 -12    0.13    0.37
  -3   7  12    0.10    0.36
  -2  -7  12    1.03    0.35
  -2  -7  12    0.29    0.29
  -2   7  12    0.92    0.46
  -2   7  12    1.46    0.63
   2   7 -12    1.56    0.45
  -1  -7  12    0.38    0.32
  -1  -7  12    0.25    0.31
  -1   7  12   -0.20    0.36
  -1   7  12    1.02    0.60
   1   7 -12    0.28    0.28
   0  -7  12   35.92    1.70
   0  -7  12   32.76    1.90
   0   7  12   36.35    2.17
   0   7  12   35.45    2.03
   1  -7  12    7.68    0.57
   1  -7  12    8.37    1.01
   1   7  12    9.04    1.15
   1   7  12    6.71    0.94
   2  -7  12   21.68    1.55
   2   7  12   21.56    1.59
   2   7  12   20.85    1.64
   3  -7  12    5.55    0.92
   3   7  12    8.18    1.12
   3   7  12    4.69    0.92
   4  -7  12    1.30    0.65
   4   7  12    3.13    0.77
   4   7  12    2.47    0.82
   5  -7  12    8.27    1.19
   5   7  12    7.37    1.14
   5   7  12    7.56    1.29
   6  -7  12    0.46    0.63
   6   7  12    0.80    0.76
   7  -7  12   -0.57    0.57
   7   7  12   -0.46    0.78
   8  -8 -12    1.85    0.90
  -8   8  12    1.53    0.93
   8   8 -12    1.02    0.86
   7  -8 -12    1.99    0.78
   7   8 -12    0.12    0.72
  -7   8  12    1.31    0.78
  -7   8  12    0.48    0.71
   6  -8 -12    0.24    0.54
   6   8 -12    0.38    0.63
  -6   8  12   -0.01    0.60
  -6   8  12   -0.17    0.46
  -5   8  12    9.87    1.11
   5   8 -12    8.03    1.13
  -5   8  12    7.66    1.28
  -4   8  12   11.95    1.20
  -4   8  12   12.69    1.52
   4   8 -12   14.80    1.40
  -3  -8  12    3.23    0.49
  -3   8  12    4.06    0.92
  -3   8  12    2.25    0.60
   3   8 -12    3.22    0.68
  -2  -8  12   18.21    1.15
  -2  -8  12   18.91    1.24
  -2   8  12   18.05    1.37
  -2   8  12   18.56    1.73
   2   8 -12   17.93    1.21
  -1  -8  12   22.32    1.29
  -1  -8  12   23.45    1.42
  -1   8  12   22.81    1.58
   1   8 -12   24.86    1.29
  -1   8  12   21.46    1.71
   0  -8  12   19.47    1.30
   0  -8  12   17.93    1.00
   0   8  12   15.98    1.43
   0   8  12   15.02    1.53
   1  -8  12   13.10    1.27
   1   8  12   13.21    1.38
   1   8  12   12.09    1.25
   2  -8  12   12.94    1.34
   2   8  12   12.57    1.33
   2   8  12   14.96    1.52
   3  -8  12    0.79    0.53
   3   8  12    0.85    0.58
   3   8  12    2.96    0.76
   4  -8  12   17.93    1.70
   4   8  12   15.12    1.52
   4   8  12   15.97    1.68
   5  -8  12    6.31    1.09
   5   8  12    6.04    1.03
   5   8  12    6.56    1.22
   6  -8  12    2.33    0.82
   6   8  12    3.89    1.10
   7  -8  12    0.13    0.72
   7   8  12    1.96    0.99
   8  -9 -12    0.83    0.76
   8   9 -12   -0.70    0.76
  -8   9  12    0.76    0.82
   7  -9 -12    8.80    1.43
  -7   9  12   11.06    1.35
   7   9 -12   11.67    1.65
  -7   9  12   10.03    1.54
   6   9 -12    2.98    0.94
  -6   9  12    4.60    0.87
  -6   9  12    5.35    1.15
   5   9 -12    3.88    0.85
  -5   9  12    3.51    0.77
  -5   9  12    3.89    0.94
  -4   9  12    4.87    0.85
   4   9 -12    3.62    0.77
  -4   9  12    5.96    1.09
  -3  -9  12   67.56    2.91
  -3   9  12   67.71    3.61
   3   9 -12   67.79    3.21
  -3   9  12   61.80    3.25
  -2  -9  12    3.04    0.55
  -2   9  12    3.04    0.84
   2   9 -12    3.82    0.61
  -2   9  12    2.95    0.67
  -1  -9  12    3.15    0.61
  -1  -9  12    2.15    0.44
  -1   9  12    2.53    0.74
  -1   9  12    1.71    0.59
   1   9 -12    1.85    0.41
   0  -9  12    3.77    0.70
   0   9  12    5.04    0.84
   0   9  12    3.95    0.86
   1  -9  12   30.92    1.89
   1   9  12   29.47    1.92
   1   9  12   30.08    2.08
   2  -9  12    4.97    0.85
   2   9  12    3.24    0.84
   2   9  12    4.46    0.83
   3  -9  12   15.73    1.54
   3   9  12   15.38    1.55
   3   9  12   14.40    1.59
   4  -9  12    2.49    0.78
   4   9  12    3.05    0.84
   4   9  12    3.77    0.99
   5  -9  12   20.33    1.98
   5   9  12   17.40    2.07
   5   9  12   20.39    2.08
   6  -9  12    0.16    0.64
   6   9  12    2.27    0.97
   7  -9  12   14.42    1.74
   7   9  12   14.16    1.96
   8 -10 -12   11.78    1.73
  -8  10  12   14.84    1.92
   8  10 -12   10.84    1.68
  -7  10  12   11.94    1.41
  -7  10  12    6.01    1.32
   7  10 -12    8.48    1.44
  -6  10  12    1.28    0.76
   6  10 -12   -0.75    0.58
  -6  10  12   -0.47    0.51
  -5  10  12   52.93    3.23
   5  10 -12   51.42    2.94
  -5  10  12   49.24    2.81
  -4  10  12    9.36    1.40
  -4  10  12    6.50    1.03
   4  10 -12    7.79    1.06
  -3  10  12   -0.19    0.47
   3  10 -12    0.36    0.43
  -3  10  12   -0.33    0.52
  -2 -10  12    2.36    0.54
   2  10 -12    3.08    0.58
  -2  10  12    2.98    0.72
  -2  10  12    1.67    0.70
  -1 -10  12   47.32    2.44
  -1  10  12   47.90    2.84
  -1  10  12   50.19    2.68
   0 -10  12    2.86    0.64
   0  10  12    3.75    0.78
   0  10  12    4.76    0.94
   1 -10  12    1.17    0.55
   1  10  12    2.02    0.76
   1  10  12    0.38    0.52
   2 -10  12    0.34    0.52
   2  10  12    0.50    0.64
   2  10  12    0.03    0.54
   3 -10  12    6.84    1.09
   3  10  12    9.91    1.38
   3  10  12    5.98    1.05
   4 -10  12    0.43    0.57
   4  10  12   -0.25    0.60
   4  10  12   -0.04    0.63
   5 -10  12   14.30    1.64
   5  10  12   13.37    1.72
   6 -10  12   11.28    1.57
   6  10  12   12.20    1.75
   7 -10  12    9.73    1.49
   7  10  12    8.61    1.70
  -7  11  12    0.30    0.65
   7  11 -12   -0.29    0.70
  -7  11  12    0.45    0.74
  -6  11  12    6.51    1.11
   6  11 -12    6.87    1.26
  -6  11  12    5.76    1.31
  -5  11  12    0.78    0.64
   5  11 -12    0.61    0.65
  -5  11  12    1.78    0.86
  -4  11  12    0.87    0.68
  -4  11  12    0.85    0.62
   4  11 -12   -0.45    0.47
   3  11 -12   14.29    1.22
  -3  11  12   13.99    1.61
  -3  11  12   15.35    1.50
  -2 -11  12   52.73    2.54
  -2  11  12   50.16    3.03
  -2  11  12   57.15    2.92
   2  11 -12   50.23    2.51
  -1 -11  12    0.79    0.47
  -1  11  12    1.10    0.63
  -1  11  12    0.81    0.59
   0 -11  12    3.68    0.73
   0  11  12    3.01    0.83
   0  11  12    2.98    0.79
   1 -11  12   -0.20    0.42
   1  11  12    0.18    0.53
   1  11  12   -0.53    0.51
   2 -11  12   19.04    1.73
   2  11  12   18.44    1.93
   2  11  12   19.98    1.74
   3 -11  12    2.07    0.71
   3  11  12    2.11    0.84
   3  11  12    3.93    0.88
   4 -11  12   20.08    1.93
   4  11  12   17.49    1.98
   4  11  12   18.34    1.82
   5 -11  12    4.22    1.03
   5  11  12    3.59    1.09
   6 -11  12   -0.11    0.64
   6  11  12    1.11    0.93
  -7  12  12    3.86    1.04
   7  12 -12    6.00    1.25
  -7  12  12    6.57    1.88
   6  12 -12    1.34    0.78
  -6  12  12    0.30    0.66
  -6  12  12    1.72    0.92
  -5  12  12    1.23    0.81
  -5  12  12    1.91    0.77
   5  12 -12    3.58    1.00
  -4  12  12    1.00    0.67
  -4  12  12    1.45    0.80
   4  12 -12    0.61    0.57
  -3  12  12   -0.10    0.57
  -3  12  12    0.08    0.62
   3  12 -12    0.18    0.43
  -2 -12  12    0.44    0.43
  -2  12  12    0.46    0.62
  -2  12  12    0.22    0.57
  -1 -12  12   48.11    2.48
  -1  12  12   43.76    2.80
  -1  12  12   48.42    2.73
   0 -12  12    0.26    0.47
   0  12  12    0.25    0.60
   0  12  12    1.53    0.72
   1 -12  12    0.68    0.59
   1  12  12    0.13    0.54
   1  12  12    1.05    0.74
   2 -12  12   25.93    1.91
   2  12  12   25.41    1.88
   2  12  12   22.94    1.98
   3 -12  12    0.16    0.60
   3  12  12   -0.02    0.67
   3  12  12   -0.55    0.58
   4 -12  12    9.26    1.37
   4  12  12    9.38    1.34
   4  12  12    9.10    1.47
   5 -12  12   28.40    2.43
   5  12  12   24.45    2.48
   6 -12  12    1.43    0.84
   6  12  12    0.38    0.92
  -7  13  12   -0.47    0.72
   7  13 -12    1.46    0.90
   6  13 -12   13.90    1.69
  -6  13  12   10.68    1.72
   5  13 -12   10.01    1.36
  -5  13  12   13.04    1.52
  -5  13  12   12.31    1.69
  -4  13  12   13.96    1.77
   4  13 -12   15.43    1.55
  -4  13  12   15.87    1.68
  -3  13  12   13.97    1.68
  -3  13  12   10.96    1.37
  -2 -13  12    4.35    0.76
  -2  13  12    2.54    0.83
  -2  13  12    4.52    0.97
  -1 -13  12    8.47    1.05
  -1  13  12    9.16    1.24
  -1  13  12    6.32    1.15
   0 -13  12   45.00    2.68
   0  13  12   53.14    3.09
   0  13  12   54.42    2.95
   1 -13  12   21.26    1.85
   1  13  12   20.07    1.97
   1  13  12   23.20    1.94
   2 -13  12   -0.35    0.51
   2  13  12    0.45    0.67
   2  13  12    0.29    0.63
   3 -13  12    8.57    1.32
   3  13  12    8.23    1.40
   3  13  12    7.84    1.22
   4 -13  12    6.00    1.13
   4  13  12    4.35    1.19
   4  13  12    3.09    1.11
   5 -13  12    0.73    0.70
   5  13  12    0.02    0.81
   6 -13  12    0.14    0.69
   6  13  12    0.22    0.85
   6  14 -12    0.48    0.80
  -6  14  12    0.74    0.85
  -5  14  12   -0.34    0.69
   5  14 -12   -0.30    0.84
  -5  14  12    0.70    0.74
  -4  14  12    3.07    0.94
  -4  14  12    3.97    0.98
  -3  14  12    7.09    1.17
  -3  14  12    6.19    1.16
  -2  14  12    1.19    0.70
  -2  14  12    0.98    0.68
  -1 -14  12    0.59    0.57
  -1  14  12    0.12    0.60
  -1  14  12    0.03    0.61
   0 -14  12    2.94    0.77
   0  14  12    3.05    0.87
   0  14  12    1.58    0.82
   1 -14  12    2.87    0.80
   1  14  12    4.37    1.06
   1  14  12    2.34    0.83
   2 -14  12   63.15    3.43
   2  14  12   64.44    3.46
   2  14  12   58.23    3.52
   3 -14  12   41.32    2.61
   3  14  12   34.94    2.47
   3  14  12   36.20    2.70
   4 -14  12   10.74    1.50
   4  14  12   10.78    1.64
   5 -14  12    9.08    1.48
   5  14  12    9.40    1.68
  -6  15  12    2.26    1.02
  -5  15  12   11.80    1.60
  -4  15  12    1.67    0.82
  -4  15  12    0.43    0.70
  -3  15  12    2.02    0.86
  -3  15  12    1.73    0.84
  -2  15  12    8.18    1.35
  -2  15  12    6.38    1.16
  -1 -15  12    0.33    0.53
  -1  15  12    0.29    0.70
  -1  15  12    0.00    0.67
   0 -15  12   25.21    1.87
   0  15  12   25.45    2.13
   0  15  12   22.24    2.03
   1 -15  12   17.91    1.75
   1  15  12   17.24    1.93
   1  15  12   18.11    1.81
   2 -15  12    6.00    1.13
   2  15  12    5.92    1.21
   2  15  12    2.05    0.80
   3 -15  12    0.33    0.69
   3  15  12    0.48    0.80
   3  15  12   -1.03    0.61
   4 -15  12    0.66    0.75
   4  15  12    1.34    0.96
   5 -15  12    0.62    0.84
   5  15  12    0.68    1.01
  -5  16  12    4.67    1.24
  -4  16  12    2.82    1.03
  -3  16  12    1.41    0.81
  -3  16  12    2.54    0.97
  -2  16  12    6.38    1.26
  -2  16  12    6.72    1.24
  -1 -16  12   15.03    1.53
  -1  16  12   16.86    1.88
  -1  16  12   16.55    1.81
   0 -16  12    0.65    0.66
   0  16  12    0.45    0.72
   0  16  12   -0.24    0.65
   1 -16  12    0.32    0.68
   1  16  12    1.14    0.84
   1  16  12    0.34    0.78
   2 -16  12   67.59    3.77
   2  16  12   66.27    3.71
   2  16  12   67.86    3.93
   3 -16  12   18.74    2.04
   3  16  12   17.66    2.02
   3  16  12   15.43    1.76
   4 -16  12    7.06    1.41
   4  16  12   10.14    1.69
  -5  17  12   27.19    2.62
  -4  17  12    2.03    1.04
  -3  17  12    0.52    0.86
  -2  17  12    2.08    0.91
  -2  17  12    2.47    0.95
  -1 -17  12    6.34    1.04
  -1  17  12   10.57    1.57
  -1  17  12    9.22    1.45
   0 -17  12   35.57    2.40
   0  17  12   36.68    2.67
   0  17  12   37.74    2.65
   1 -17  12    7.14    1.25
   1  17  12    6.52    1.30
   1  17  12    9.30    1.51
   2 -17  12    7.44    1.32
   2  17  12    5.31    1.20
   2  17  12    5.24    1.32
   3 -17  12   -0.56    0.68
   3  17  12    0.77    0.91
   4 -17  12    8.74    1.55
   4  17  12    8.68    1.59
  -4  18  12    0.04    0.87
  -3  18  12    8.33    1.50
  -2  18  12    0.97    0.93
  -1  18  12    3.09    1.07
  -1  18  12    2.93    1.07
   0 -18  12    4.06    1.02
   0  18  12    4.05    1.18
   0  18  12    2.31    0.99
   1 -18  12    6.40    1.26
   1  18  12    4.05    1.22
   1  18  12    8.56    1.42
   2 -18  12   17.12    1.93
   2  18  12   14.13    1.92
   2  18  12   15.51    1.84
   3 -18  12   27.83    2.62
   3  18  12   31.68    2.67
  -3  19  12   -0.30    0.87
  -2  19  12    0.70    0.95
  -1  19  12    7.75    1.43
   0 -19  12   12.77    1.64
   0  19  12   15.71    1.94
   0  19  12   13.05    2.33
   1 -19  12   15.64    1.82
   1  19  12   13.27    1.82
   1  19  12   15.11    1.93
   2 -19  12    6.84    1.33
   2  19  12    4.46    1.20
   2  19  12    5.60    1.38
   9   0 -13    0.79    0.84
  -9   0  13    1.43    0.93
  -8   0  13    0.32    0.77
   8   0 -13   -0.61    0.55
  -7   0  13   -0.22    0.57
   7   0 -13   -0.15    0.53
  -6   0  13   -0.12    0.54
   6   0 -13    0.07    0.43
  -5   0  13   -0.11    0.30
   5   0 -13    0.52    0.53
  -5   0  13   -0.31    0.46
  -4   0  13   -0.20    0.35
  -4   0  13    0.18    0.31
   4   0 -13   -0.33    0.29
  -3   0  13    0.18    0.39
   3   0 -13   -0.07    0.33
  -3   0  13   -0.22    0.29
  -2   0  13    0.38    0.36
   2   0 -13    0.19    0.33
  -2   0  13   -0.41    0.32
  -1   0  13   -0.08    0.36
  -1   0  13   -0.28    0.35
   0   0  13   -0.13    0.36
   0   0  13   -0.56    0.32
   1   0  13    0.32    0.40
   1   0  13   -0.03    0.33
   2   0  13    0.24    0.39
   2   0  13    0.21    0.38
   3   0  13    0.07    0.45
   3   0  13    0.36    0.45
   4   0  13   -0.09    0.44
   4   0  13   -0.06    0.49
   5   0  13    0.74    0.59
   5   0  13    0.12    0.55
   6   0  13   -0.71    0.51
   6   0  13    0.14    0.61
   7   0  13   -0.77    0.54
   7   0  13   -0.52    0.68
   8   0  13    1.66    1.21
   9  -1 -13    1.13    0.88
   9   1 -13    1.09    0.93
  -9   1  13    1.72    0.99
   8  -1 -13    6.41    1.29
   8   1 -13    6.95    1.37
  -8   1  13    9.12    1.56
   7  -1 -13    0.21    0.60
   7   1 -13    0.16    0.63
  -7   1  13    0.68    0.74
  -6  -1  13    1.19    0.67
   6  -1 -13    0.26    0.49
   6   1 -13    0.12    0.57
  -6   1  13    0.08    0.57
   5  -1 -13    0.68    0.51
  -5  -1  13    0.80    0.59
  -5   1  13    1.12    0.40
   5   1 -13    1.77    0.63
  -5   1  13    1.48    0.70
  -4  -1  13    4.69    0.85
   4  -1 -13    7.88    1.03
  -4  -1  13    5.78    0.67
  -4   1  13    6.95    0.98
   4   1 -13    5.98    0.89
  -4   1  13    5.91    0.69
  -3  -1  13    0.64    0.37
  -3  -1  13    0.38    0.42
   3  -1 -13   -0.14    0.32
  -3   1  13    0.43    0.42
   3   1 -13   -0.04    0.34
  -3   1  13    0.42    0.36
  -2  -1  13    3.18    0.54
  -2  -1  13    4.63    0.73
   2   1 -13    2.26    0.52
  -2   1  13    2.41    0.55
  -2   1  13    2.53    0.63
  -1  -1  13   67.04    3.04
  -1  -1  13   61.16    2.90
  -1   1  13   61.37    2.96
  -1   1  13   57.68    3.04
   0  -1  13    1.48    0.52
   0  -1  13    1.37    0.47
   0   1  13    1.46    0.53
   0   1  13    1.57    0.49
   1  -1  13    0.13    0.37
   1  -1  13    0.66    0.43
   1   1  13    0.71    0.45
   1   1  13    0.86    0.44
   2  -1  13   59.07    3.12
   2  -1  13   67.09    3.05
   2   1  13   64.59    3.18
   2   1  13   64.57    3.13
   3  -1  13    6.31    0.84
   3  -1  13    3.70    0.77
   3   1  13    4.01    0.79
   3   1  13    5.22    0.85
   4  -1  13   11.31    1.20
   4  -1  13   10.70    1.27
   4   1  13   11.68    1.30
   4   1  13   10.79    1.25
   5  -1  13    0.99    0.58
   5  -1  13   -0.04    0.51
   5   1  13    1.13    0.68
   5   1  13    1.08    0.66
   6  -1  13   -0.23    0.58
   6  -1  13    1.97    0.75
   6   1  13   -0.30    0.55
   6   1  13    1.22    0.78
   7  -1  13    8.76    1.31
   7  -1  13    7.00    1.27
   7   1  13    9.89    1.50
   8   1  13   -0.76    0.82
   9  -2 -13    1.75    0.89
   9   2 -13    2.30    1.07
  -9   2  13    2.40    1.01
   8  -2 -13    0.86    0.81
  -8   2  13    0.22    0.67
   8   2 -13    0.06    0.65
   7  -2 -13    5.34    1.09
  -7   2  13    6.70    1.26
   7   2 -13    8.43    1.33
   6  -2 -13   27.23    1.98
   6   2 -13   25.19    1.96
  -6   2  13   23.77    1.98
  -5  -2  13    2.93    0.78
   5  -2 -13    2.45    0.71
   5   2 -13    2.77    0.72
  -5   2  13    2.09    0.71
  -5   2  13    2.55    0.52
  -4  -2  13    0.59    0.51
   4  -2 -13    0.88    0.47
  -4  -2  13    0.66    0.33
  -4   2  13    0.15    0.42
   4   2 -13    1.00    0.49
  -4   2  13    0.71    0.37
  -3  -2  13   53.73    2.41
  -3  -2  13   53.58    2.70
   3  -2 -13   55.19    2.74
   3   2 -13   50.27    2.63
  -3   2  13   49.16    2.72
  -3   2  13   49.84    2.47
  -2  -2  13    3.38    0.64
  -2  -2  13    3.07    0.55
   2   2 -13    4.62    0.67
  -2   2  13    2.78    0.66
  -2   2  13    4.47    0.65
  -1  -2  13   86.37    3.83
  -1  -2  13   86.15    3.77
  -1   2  13   82.77    3.81
  -1   2  13   83.74    3.97
   0  -2  13   71.83    3.24
   0  -2  13   65.55    3.25
   0   2  13   74.37    3.42
   0   2  13   69.06    3.34
   1  -2  13   29.13    1.77
   1  -2  13   27.23    1.63
   1   2  13   30.69    1.83
   1   2  13   31.02    1.83
   2  -2  13   46.03    2.44
   2  -2  13   36.77    2.14
   2   2  13   46.94    2.45
   2   2  13   49.53    2.48
   3  -2  13    2.10    0.66
   3  -2  13    0.98    0.47
   3   2  13    2.32    0.65
   3   2  13    0.77    0.54
   4  -2  13   -0.32    0.39
   4  -2  13    0.15    0.48
   4   2  13   -0.32    0.47
   4   2  13    0.27    0.56
   5  -2  13   19.54    1.55
   5  -2  13   21.75    1.73
   5   2  13   17.98    1.81
   5   2  13   22.01    1.72
   6  -2  13    3.08    0.88
   6  -2  13    1.82    0.74
   6   2  13    2.08    0.73
   6   2  13    2.91    0.93
   7  -2  13    3.35    0.91
   7   2  13    3.15    1.00
   8   2  13    6.42    1.38
   9  -3 -13   16.27    2.08
  -9   3  13   19.91    2.37
   9   3 -13   19.03    2.21
   8  -3 -13   13.71    1.76
   8   3 -13   11.45    1.72
  -8   3  13   11.42    1.72
   7  -3 -13    1.89    0.78
   7   3 -13    1.32    0.70
  -7   3  13    3.77    0.99
   6  -3 -13    9.35    1.34
   6   3 -13    7.48    1.18
  -6   3  13    9.59    1.36
   5  -3 -13   50.96    2.78
  -5   3  13   47.60    2.36
  -5   3  13   41.28    2.72
   5   3 -13   50.25    2.76
   4  -3 -13    5.20    0.87
  -4  -3  13    5.45    0.89
  -4   3  13    8.27    1.13
  -4   3  13    8.41    0.86
   4   3 -13    6.89    0.96
  -3  -3  13   35.22    2.06
   3  -3 -13   37.70    2.13
  -3  -3  13   35.42    1.77
   3   3 -13   34.06    1.99
  -3   3  13   39.02    2.20
  -3   3  13   34.10    1.88
  -2  -3  13   55.62    2.65
  -2  -3  13   55.52    2.52
   2   3 -13   49.57    2.55
  -2   3  13   55.15    2.61
  -2   3  13   50.52    2.80
  -1  -3  13   72.29    3.20
  -1  -3  13   65.69    3.14
  -1   3  13   71.20    3.25
  -1   3  13   67.87    3.42
   0  -3  13   46.96    2.36
   0   3  13   45.19    2.48
   0   3  13   46.27    2.43
   1  -3  13   21.19    1.45
   1  -3  13   19.34    1.27
   1   3  13   23.25    1.56
   1   3  13   21.42    1.52
   2  -3  13   17.54    1.38
   2  -3  13   16.46    1.17
   2   3  13   21.34    1.51
   2   3  13   18.86    1.42
   3  -3  13   94.06    4.20
   3  -3  13   85.40    3.84
   3   3  13   90.87    4.17
   3   3  13   79.95    4.08
   4  -3  13   20.35    1.79
   4   3  13   20.36    1.64
   4   3  13   19.44    1.75
   5  -3  13   16.70    1.38
   5  -3  13   16.87    1.68
   5   3  13   18.45    1.81
   5   3  13   17.92    1.70
   6  -3  13    1.14    0.70
   6   3  13    3.57    0.88
   6   3  13    1.26    0.78
   7  -3  13    0.36    0.68
   7   3  13    0.08    0.74
   9  -4 -13    0.72    0.83
  -9   4  13    1.31    0.92
   9   4 -13   -0.55    0.66
   8  -4 -13   -0.51    0.59
   8   4 -13    1.37    0.83
  -8   4  13    0.43    0.79
   7  -4 -13   12.42    1.67
   7   4 -13   10.48    1.47
  -7   4  13    8.99    1.45
   6  -4 -13   26.90    2.03
  -6   4  13   26.19    1.65
   6   4 -13   27.29    2.02
  -6   4  13   32.70    2.26
   5  -4 -13   11.74    1.36
   5   4 -13   15.30    1.54
  -5   4  13   13.77    1.11
  -5   4  13   14.55    1.57
   4  -4 -13   39.89    2.35
  -4  -4  13   35.07    2.23
  -4   4  13   40.90    2.40
  -4   4  13   40.24    2.07
   4   4 -13   37.42    2.23
  -3  -4  13   33.32    1.75
  -3  -4  13   38.14    2.11
  -3   4  13   39.29    2.27
   3   4 -13   38.72    2.07
  -3   4  13   35.51    1.95
  -2  -4  13   19.94    1.26
  -2  -4  13   23.89    1.44
  -2   4  13   25.26    1.72
   2   4 -13   21.28    1.36
  -2   4  13   20.43    1.40
  -1  -4  13   53.07    2.57
  -1  -4  13   53.70    2.56
  -1   4  13   54.08    2.87
  -1   4  13   53.66    2.66
   0  -4  13   66.87    3.14
   0  -4  13   67.82    3.04
   0   4  13   65.47    3.32
   0   4  13   67.16    3.22
   1  -4  13   87.31    3.92
   1  -4  13   85.78    3.68
   1   4  13   83.87    4.02
   1   4  13   83.52    3.98
   2  -4  13   53.64    2.44
   2  -4  13   49.84    2.70
   2   4  13   49.79    2.73
   2   4  13   52.58    2.79
   3  -4  13    4.29    0.66
   3  -4  13    4.53    0.83
   3   4  13    3.87    0.78
   3   4  13    3.57    0.79
   4  -4  13    1.24    0.50
   4  -4  13    2.63    0.72
   4   4  13    2.19    0.73
   4   4  13    2.12    0.72
   5  -4  13   16.71    1.66
   5   4  13   16.18    1.60
   5   4  13   15.17    1.71
   6  -4  13    6.98    1.22
   6   4  13    7.69    1.32
   6   4  13   12.17    1.40
   7  -4  13    8.15    1.28
   7   4  13    8.39    1.48
   8  -5 -13   40.28    2.88
   8   5 -13   42.54    2.98
  -8   5  13   48.36    3.15
   7  -5 -13   -0.43    0.50
  -7   5  13    1.40    0.80
   7   5 -13    0.47    0.67
   6  -5 -13    0.16    0.51
  -6   5  13   -0.13    0.38
  -6   5  13    0.06    0.60
   6   5 -13   -0.38    0.47
   5  -5 -13   -0.21    0.44
  -5   5  13   -0.39    0.31
   5   5 -13    0.25    0.49
  -5   5  13    0.03    0.49
   4  -5 -13    9.42    1.17
  -4   5  13    9.68    1.00
  -4   5  13   12.84    1.40
   4   5 -13   12.44    1.28
  -3  -5  13   22.41    1.54
  -3  -5  13   21.56    1.22
   3   5 -13   23.33    1.50
  -3   5  13   21.36    1.67
  -3   5  13   22.91    1.47
  -2  -5  13   15.80    1.19
  -2  -5  13   17.34    1.10
   2   5 -13   18.16    1.19
  -2   5  13   15.88    1.57
  -2   5  13   17.43    1.25
  -1  -5  13   63.48    2.95
  -1   5  13   63.58    3.06
  -1   5  13   64.41    3.29
   0  -5  13   41.50    2.06
   0  -5  13   41.29    2.20
   0   5  13   45.75    2.32
   0   5  13   40.09    2.37
   1  -5  13   19.11    1.15
   1  -5  13   19.89    1.38
   1   5  13   19.19    1.46
   1   5  13   18.57    1.46
   2  -5  13  196.31    7.48
   2  -5  13  191.46    7.91
   2   5  13  176.29    7.94
   2   5  13  187.40    7.94
   3  -5  13  112.53    4.49
   3  -5  13  106.53    4.91
   3   5  13   96.38    4.90
   3   5  13  109.78    4.91
   4  -5  13    4.50    0.89
   4   5  13    3.29    0.80
   4   5  13    5.00    0.96
   5  -5  13   10.35    1.33
   5   5  13    9.65    1.36
   5   5  13    8.20    1.19
   6  -5  13    4.95    1.06
   6   5  13    3.48    1.07
   6   5  13    2.08    1.02
   7  -5  13    1.32    0.80
   7   5  13    3.46    1.10
   8  -6 -13   -0.48    0.61
   8   6 -13    0.74    0.80
  -8   6  13    0.49    0.80
   7  -6 -13   15.48    1.82
  -7   6  13   21.87    2.17
   7   6 -13   20.18    2.04
   6  -6 -13   14.41    1.63
   6   6 -13   15.37    1.65
  -6   6  13   15.62    1.77
  -6   6  13   12.95    1.25
   5  -6 -13    7.54    1.09
   5   6 -13    7.26    1.09
  -5   6  13    8.38    0.98
  -5   6  13    9.32    1.30
   4   6 -13   10.87    1.17
  -4   6  13    7.98    0.96
  -4   6  13    6.25    1.07
  -3  -6  13   35.45    2.07
  -3  -6  13   37.19    1.76
   3   6 -13   36.66    2.06
  -3   6  13   35.23    2.32
  -3   6  13   35.04    2.02
  -2  -6  13    2.70    0.57
  -2  -6  13    3.42    0.55
  -2   6  13    2.60    0.76
   2   6 -13    2.23    0.51
  -2   6  13    1.93    0.55
  -1  -6  13  180.40    7.15
  -1  -6  13  170.54    7.03
  -1   6  13  181.38    7.54
   1   6 -13  171.08    7.01
  -1   6  13  172.24    7.25
   0  -6  13  115.11    4.63
   0  -6  13  109.61    4.83
   0   6  13  110.99    4.92
   0   6  13  108.18    5.08
   1  -6  13   92.42    4.00
   1  -6  13   82.32    3.55
   1   6  13   85.13    4.00
   1   6  13   83.61    4.12
[truncated: 270,018 more chars]
