# Supplementary material for: Crystal structure of aqua­(perchlorato)bis­[μ-(E)-2-({[2-(pyridin-2-yl)eth­yl]imino}­meth­yl)phenolato-κ4 N,N′,O:O]dicopper(II) perchlorate
Source: Acta Crystallogr E Crystallogr Commun. 2017 Oct 20;73(Pt 11):1708–11. doi: 10.1107/S2056989017014694 (PMC5683496; doi:10.1107/S2056989017014694)
Supplement: Supplementary file 2 [file e-73-01708-Isup2.hkl]

data_I                                                                          
_shelx_title ' shelxt_a.res in P2(1)/c'                                         
_shelx_refln_list_code          4                                               
_shelx_F_calc_maximum      330.01                                               
_exptl_crystal_F_000      1616.00                                               
_reflns_d_resolution_high  0.7784                                               
                                                                                
loop_                                                                           
 _space_group_symop_operation_xyz                                               
 'x, y, z'                                                                      
 '-x, y+1/2, -z+1/2'                                                            
 '-x, -y, -z'                                                                   
 'x, -y-1/2, z-1/2'                                                             
                                                                                
_cell_length_a     7.4829                                                       
_cell_length_b    16.8867                                                       
_cell_length_c    24.2649                                                       
_cell_angle_alpha  90.000                                                       
_cell_angle_beta   98.180                                                       
_cell_angle_gamma  90.000                                                       
                                                                                
_shelx_F_squared_multiplier     1.000                                           
                                                                                
loop_                                                                           
 _refln_index_h                                                                 
 _refln_index_k                                                                 
 _refln_index_l                                                                 
 _refln_F_squared_calc                                                          
 _refln_F_squared_meas                                                          
 _refln_F_squared_sigma                                                         
 _refln_observed_status                                                         
   1   0   0      32625.70      31611.68       844.33 o                         
   2   0   0      20985.25      22899.22       700.83 o                         
   3   0   0       2458.45       2916.74       134.84 o                         
   4   0   0       2338.83       2335.43        94.36 o                         
   5   0   0       7475.06       7764.19       258.45 o                         
   6   0   0      10171.09       9674.92       308.46 o                         
   7   0   0        156.56        130.11        80.43 o                         
   8   0   0       3778.02       3283.57       256.68 o                         
   9   0   0        135.31         99.36        95.81 o                         
   1   1   0      13414.77      13261.20       362.98 o                         
   2   1   0      73376.74      76172.54      1433.14 o                         
   3   1   0       2078.59       1895.00        69.83 o                         
   4   1   0       1332.31       1344.14        72.39 o                         
   5   1   0        480.08        622.60        67.27 o                         
   6   1   0        909.71       1002.79        95.85 o                         
   7   1   0       3054.93       2740.28       150.22 o                         
   8   1   0       4738.58       4451.72       214.83 o                         
   9   1   0        906.55        881.93       119.18 o                         
   0   2   0      49026.95      50657.68      1102.21 o                         
   1   2   0      38059.58      37435.91       817.21 o                         
   2   2   0      35280.68      36300.27      1433.31 o                         
   3   2   0          1.73          7.54        22.76 o                         
   4   2   0       6139.20       6550.88       179.48 o                         
   5   2   0        241.38        273.70        39.14 o                         
   6   2   0       2848.70       2872.39       123.40 o                         
   7   2   0       4101.08       3586.18       175.21 o                         
   8   2   0        201.25        186.87        67.19 o                         
   9   2   0        731.54        783.46       110.82 o                         
   1   3   0      12570.22      13323.11       231.34 o                         
   2   3   0      31989.58      32374.55       881.96 o                         
   3   3   0        844.52        924.40        47.02 o                         
   4   3   0       7683.41       7338.53       313.61 o                         
   5   3   0       2968.68       3055.46       141.95 o                         
   6   3   0       3111.95       3067.94       115.31 o                         
   7   3   0        350.46        540.44        80.55 o                         
   8   3   0       5040.18       4691.35       221.07 o                         
   9   3   0       1341.76       1467.12       148.16 o                         
   0   4   0      79546.50      80102.88      2130.29 o                         
   1   4   0        353.37        402.07        18.25 o                         
   2   4   0          8.08         20.55        13.19 o                         
   3   4   0       5436.65       4715.19       450.17 o                         
   4   4   0       1088.64       1079.62        57.75 o                         
   5   4   0        539.50        504.18        47.31 o                         
   6   4   0        523.50        701.08        60.08 o                         
   7   4   0        583.70        611.86        62.60 o                         
   8   4   0        686.06        551.37        90.10 o                         
   9   4   0        172.73        160.55        72.43 o                         
   1   5   0       3470.03       3556.52        72.87 o                         
   2   5   0       4138.08       4499.88        91.00 o                         
   3   5   0        656.33        733.17        45.78 o                         
   4   5   0         13.42         43.88        20.27 o                         
   5   5   0       3147.02       3191.05       168.06 o                         
   6   5   0       4458.56       4308.47       212.86 o                         
   7   5   0       1363.43       1506.90        95.45 o                         
   8   5   0         48.14         92.66        54.70 o                         
   9   5   0         14.43        190.44       113.55 o                         
   0   6   0       2402.68       2268.82       178.61 o                         
   1   6   0       4934.06       5038.09        99.67 o                         
   2   6   0       1248.81       1120.79        35.35 o                         
   3   6   0       3148.32       3022.92        82.33 o                         
   4   6   0         48.43         19.71        14.96 o                         
   5   6   0       3733.32       3678.01       225.68 o                         
   6   6   0          3.46          2.90        26.37 o                         
   7   6   0        542.75        472.84        58.79 o                         
   8   6   0        307.14        327.79        88.09 o                         
   9   6   0        277.62        134.84       113.55 o                         
   1   7   0       2062.96       1899.77        48.89 o                         
   2   7   0       4001.64       4158.13       100.87 o                         
   3   7   0       2645.06       2692.29        66.61 o                         
   4   7   0        544.46        587.47        51.33 o                         
   5   7   0       9241.96       8750.96       298.76 o                         
   6   7   0        160.91        181.38        38.38 o                         
   7   7   0        101.76        164.55        42.73 o                         
   8   7   0          0.52         29.57        98.18 o                         
   0   8   0      18231.91      18170.22       419.03 o                         
   1   8   0       3673.00       3942.81       102.63 o                         
   2   8   0         16.40         -3.70        14.16 o                         
   3   8   0      11878.50      12092.83       227.23 o                         
   4   8   0       1404.80       1290.85        81.84 o                         
   5   8   0        103.62         92.94        31.93 o                         
   6   8   0          4.20          1.54        18.47 o                         
   7   8   0        801.85        938.97       100.69 o                         
   8   8   0          4.73         72.15        99.36 o                         
   1   9   0       1942.90       2068.40        55.95 o                         
   2   9   0      19897.20      19753.73       397.71 o                         
   3   9   0        253.45        299.07        28.72 o                         
   4   9   0       2760.95       2696.63        85.59 o                         
   5   9   0       1002.05       1124.19        71.88 o                         
   6   9   0       2380.13       2688.29       189.25 o                         
   7   9   0        364.53        449.36        74.39 o                         
   8   9   0       4535.01       4409.97       273.24 o                         
   0  10   0      22114.86      21900.19       505.46 o                         
   1  10   0       3281.76       3233.50        78.04 o                         
   2  10   0       1527.87       1651.09        57.94 o                         
   3  10   0        994.93       1069.58        53.39 o                         
   4  10   0       1558.81       1438.41        78.90 o                         
   5  10   0         68.92        145.55        51.39 o                         
   6  10   0       2936.30       2927.22       166.78 o                         
   7  10   0       1769.14       2165.90       157.47 o                         
   8  10   0        861.80        792.60       121.83 o                         
   1  11   0       5436.63       5391.45       108.18 o                         
   2  11   0       9306.78       8973.47       200.07 o                         
   3  11   0        160.43        151.79        26.29 o                         
   4  11   0         59.89         42.21        39.56 o                         
   5  11   0       3459.07       3398.41       225.33 o                         
   6  11   0        291.80        208.48        69.20 o                         
   7  11   0       2874.75       2859.76       175.35 o                         
   8  11   0        607.14        624.24        78.97 o                         
   0  12   0      24272.88      25093.42       582.88 o                         
   1  12   0       2191.95       2236.15        60.95 o                         
   2  12   0         94.03        122.16        26.80 o                         
   3  12   0       2692.87       2510.10        98.71 o                         
   4  12   0        239.18        279.35        58.93 o                         
   5  12   0       1499.67       1474.32       121.27 o                         
   6  12   0       1382.84       1563.34       132.03 o                         
   7  12   0         17.08        -34.13        51.03 o                         
   1  13   0        667.90        736.80        38.52 o                         
   2  13   0       5458.35       5397.05       144.21 o                         
   3  13   0        287.40        283.71        43.14 o                         
   4  13   0        156.77         94.92        47.21 o                         
   5  13   0       4021.72       3683.61       182.68 o                         
   6  13   0        189.60         92.54        57.25 o                         
   7  13   0       1709.86       1750.97       122.56 o                         
   0  14   0       2499.91       2489.43        98.67 o                         
   1  14   0        113.78        103.76        25.91 o                         
   2  14   0       2576.00       2588.90        93.18 o                         
   3  14   0       5315.25       5102.57       173.66 o                         
   4  14   0        184.35        177.24        72.17 o                         
   5  14   0       1057.22       1044.24        87.60 o                         
   6  14   0         15.48        -10.89        43.03 o                         
   7  14   0          4.03        -10.15        48.74 o                         
   1  15   0        535.89        481.91        41.26 o                         
   2  15   0         69.47         77.53        30.56 o                         
   3  15   0        147.31        118.51        44.97 o                         
   4  15   0       2329.74       2351.65       157.48 o                         
   5  15   0       3737.62       3561.24       296.85 o                         
   6  15   0        681.90        566.50        77.75 o                         
   0  16   0       2957.00       2886.12       179.20 o                         
   1  16   0        143.68        196.71        39.84 o                         
   2  16   0        791.96        838.88        62.07 o                         
   3  16   0       7239.11       7169.36       261.75 o                         
   4  16   0       2190.52       2214.89       127.89 o                         
   5  16   0       1466.44       1819.56       124.48 o                         
   6  16   0          6.50        -29.14        49.01 o                         
   1  17   0       1232.85       1209.79        75.66 o                         
   2  17   0        281.11        311.18        54.17 o                         
   3  17   0        251.98        179.47        52.18 o                         
   4  17   0       1437.83       1548.10       111.94 o                         
   5  17   0       3181.19       3394.46       162.30 o                         
   0  18   0        104.71         48.95        52.99 o                         
   1  18   0        486.77        693.75        63.60 o                         
   2  18   0       5146.59       4942.90       230.43 o                         
   3  18   0       4007.90       4312.16       219.85 o                         
   4  18   0       3139.18       3255.95       174.92 o                         
   5  18   0        860.37        796.15        92.52 o                         
   1  19   0       1037.49       1061.60        77.94 o                         
   2  19   0        692.53        784.46       105.30 o                         
   3  19   0        167.28        131.92        75.52 o                         
   4  19   0       1958.68       1681.95       237.75 o                         
   0  20   0        697.89        689.59        99.52 o                         
   1  20   0        142.84        130.29        54.82 o                         
   2  20   0         53.73        144.04        70.23 o                         
   3  20   0       3783.34       4023.08       232.47 o                         
   1  21   0         22.97        147.29        73.01 o                         
   2  21   0        957.57        695.31       112.11 o                         
  -9   1   1        111.83         61.94        62.21 o                         
  -8   1   1         20.45         11.24        52.69 o                         
  -7   1   1        140.03        216.57        57.07 o                         
  -6   1   1        629.07        694.45        55.43 o                         
  -5   1   1         46.07         39.23        22.04 o                         
  -4   1   1       2200.89       2434.99        68.13 o                         
  -3   1   1      15754.04      16811.21       649.72 o                         
  -2   1   1      45798.79      50039.99      1206.05 o                         
  -1   1   1       5177.65       5671.48       132.01 o                         
   0   1   1        854.75        721.11        75.70 o                         
   1   1   1       4220.06       4307.63       189.24 o                         
   2   1   1          0.70          0.42         9.02 o                         
   3   1   1      15196.60      15500.66       309.62 o                         
   4   1   1       1182.34       1115.63        64.19 o                         
   5   1   1          0.69         25.39        16.43 o                         
   6   1   1       1497.93       1509.80        79.62 o                         
   7   1   1         46.10         27.27        55.00 o                         
   8   1   1        803.25        802.01       106.62 o                         
   9   1   1          3.14        -29.81        65.65 o                         
  -9   2   1         20.77        -36.81        63.87 o                         
  -8   2   1         57.77         70.49       115.33 o                         
  -7   2   1         22.42          0.93        44.60 o                         
  -6   2   1       5536.00       5440.17       167.40 o                         
  -5   2   1       5046.24       4946.68       147.68 o                         
  -4   2   1        570.28        568.80        41.93 o                         
  -3   2   1        790.85        741.85        41.94 o                         
  -2   2   1      35585.40      37346.21       824.04 o                         
  -1   2   1         19.76         11.24         7.51 o                         
   0   2   1       5962.48       6104.83       120.02 o                         
   1   2   1       6764.46       6497.16       130.61 o                         
   2   2   1      12843.13      12998.35       569.38 o                         
   3   2   1       1588.24       1533.68        47.46 o                         
   4   2   1        189.36        163.21        23.56 o                         
   5   2   1       2376.87       2356.50        73.15 o                         
   6   2   1       1798.46       1843.61       143.48 o                         
   7   2   1         95.51        151.25        55.96 o                         
   8   2   1         69.15         16.06        55.13 o                         
   9   2   1        173.26        182.30        74.02 o                         
  -9   3   1        395.40        365.23        85.21 o                         
  -8   3   1       3740.78       3871.86       198.35 o                         
  -7   3   1        307.09        288.22        65.65 o                         
  -6   3   1       1356.21       1474.56        90.99 o                         
  -5   3   1        516.13        561.50        48.17 o                         
  -4   3   1      20593.06      20488.17       478.37 o                         
  -3   3   1      13789.41      14150.98       333.67 o                         
  -2   3   1          5.36         -8.21        15.35 o                         
  -1   3   1       3283.49       3281.92        63.75 o                         
   0   3   1      18535.88      18968.22       324.67 o                         
   1   3   1      10550.19      10528.12       207.33 o                         
   2   3   1       1136.27        954.53        33.28 o                         
   3   3   1      20547.41      21365.79       420.19 o                         
   4   3   1       8872.39       8487.94       185.12 o                         
   5   3   1       5103.29       5035.33       125.36 o                         
   6   3   1        317.43        338.91        74.31 o                         
   7   3   1         37.08         79.25        51.13 o                         
   8   3   1          5.93         60.95        55.39 o                         
   9   3   1        330.80        380.31        88.23 o                         
  -9   4   1          6.80        -30.56        51.38 o                         
  -8   4   1       1027.68        895.59       108.02 o                         
  -7   4   1       1807.71       2049.69       117.16 o                         
  -6   4   1      10130.01      10110.28       273.64 o                         
  -5   4   1       8033.62       8039.05       218.90 o                         
  -4   4   1        126.63         83.51        22.42 o                         
  -3   4   1       6237.17       6926.78       204.10 o                         
  -2   4   1       8290.11       8262.48       201.40 o                         
  -1   4   1       3914.95       3906.31        76.49 o                         
   0   4   1       4752.11       4608.48        88.15 o                         
   1   4   1        612.28        547.71        29.19 o                         
   2   4   1       4544.69       4181.78        95.05 o                         
   3   4   1       1398.32       1401.42        72.89 o                         
   4   4   1        154.65        212.38        29.44 o                         
   5   4   1       6828.83       6443.89       184.12 o                         
   6   4   1       4436.42       4211.73       142.67 o                         
   7   4   1        124.90         71.86        37.93 o                         
   8   4   1          0.32         43.14        54.27 o                         
   9   4   1        538.21        649.87       103.11 o                         
  -9   5   1        597.92        596.83       108.61 o                         
  -8   5   1       3392.70       3488.24       214.69 o                         
  -7   5   1       1934.91       1895.22       115.63 o                         
  -6   5   1        255.21        338.37        80.59 o                         
  -5   5   1        216.55        223.38        33.83 o                         
  -4   5   1       3304.32       3308.32       108.14 o                         
  -3   5   1      12915.12      12754.05       505.07 o                         
  -2   5   1        135.61        217.09        20.64 o                         
  -1   5   1        701.15        710.83        25.69 o                         
   0   5   1       5844.73       5586.10       106.55 o                         
   1   5   1      19786.42      19255.47       374.88 o                         
   2   5   1       8974.56       9619.34       176.48 o                         
   3   5   1      32938.67      33126.07       745.66 o                         
   4   5   1      17067.67      16526.86       489.21 o                         
   5   5   1         25.20         24.93        23.33 o                         
   6   5   1          0.13        -22.30        25.55 o                         
   7   5   1        338.92        289.01        50.29 o                         
   8   5   1         16.94        110.54       113.55 o                         
   9   5   1        919.98       1033.80       188.07 o                         
  -9   6   1        454.19        428.19       150.22 o                         
  -8   6   1       1864.34       1763.30       147.82 o                         
  -7   6   1        115.66        141.99        40.89 o                         
  -6   6   1       6619.22       6685.92       271.67 o                         
  -5   6   1       5305.82       4784.60       149.97 o                         
  -4   6   1       2936.84       2652.46       159.07 o                         
  -3   6   1       7554.00       6951.71       157.76 o                         
  -2   6   1      15214.98      15295.30       274.23 o                         
  -1   6   1        206.84        276.08        18.16 o                         
   0   6   1      15099.20      14688.69       260.95 o                         
   1   6   1       2341.99       2368.47        54.58 o                         
   2   6   1       2017.89       1635.19        43.42 o                         
   3   6   1       1272.60       1403.40        67.61 o                         
   4   6   1       3548.54       3601.34       116.05 o                         
   5   6   1       3248.57       2882.62       135.00 o                         
   6   6   1       1216.90       1307.23        85.72 o                         
   7   6   1       1632.32       1685.61       101.88 o                         
   8   6   1        966.07        942.72       173.88 o                         
   9   6   1        429.43        441.20       140.76 o                         
  -9   7   1        356.06        347.76       143.12 o                         
  -8   7   1       3551.21       4029.94       308.72 o                         
  -7   7   1         21.17        -14.12        32.00 o                         
  -6   7   1        221.58        326.00        47.36 o                         
  -5   7   1        524.27        549.50        44.89 o                         
  -4   7   1       6069.66       5892.98       145.18 o                         
  -3   7   1       5804.98       5493.93       131.64 o                         
  -2   7   1        357.69        338.75        26.22 o                         
  -1   7   1       2598.57       2610.38        62.23 o                         
   0   7   1        130.78         95.22        13.68 o                         
   1   7   1      11780.29      11702.21       213.88 o                         
   2   7   1      25142.15      25755.79       504.93 o                         
   3   7   1      16298.00      15926.91       289.71 o                         
   4   7   1       9510.37       9081.87       238.61 o                         
   5   7   1       1672.89       1867.14        86.99 o                         
   6   7   1        120.13        143.36        42.60 o                         
   7   7   1       1322.91       1631.87       127.52 o                         
   8   7   1          3.65         30.75        96.99 o                         
  -8   8   1         58.62        108.82       102.91 o                         
  -7   8   1        381.77        357.59       110.00 o                         
  -6   8   1       1270.72       1357.65        77.17 o                         
  -5   8   1       5275.03       4889.05       133.96 o                         
  -4   8   1       8582.79       8050.98       187.77 o                         
  -3   8   1       1414.38       1371.62        45.66 o                         
  -2   8   1       1161.79       1274.00        42.05 o                         
  -1   8   1       2020.29       1827.23        46.06 o                         
   0   8   1       6102.09       6665.42       131.80 o                         
   1   8   1       4309.29       4308.12        91.96 o                         
   2   8   1       6423.51       6208.19       141.62 o                         
   3   8   1       3917.91       3717.55       102.89 o                         
   4   8   1         35.46         53.54        26.29 o                         
   5   8   1        473.18        436.32        40.49 o                         
   6   8   1       3929.77       4213.32       188.58 o                         
   7   8   1         63.47         95.23        51.84 o                         
   8   8   1        369.67        318.18       133.66 o                         
  -8   9   1        158.51        241.63        82.79 o                         
  -7   9   1        131.73        145.82        57.03 o                         
  -6   9   1         88.51         64.93        45.19 o                         
  -5   9   1          1.50         -4.22        21.52 o                         
  -4   9   1       6590.66       6779.61       168.34 o                         
  -3   9   1        808.02        820.51        44.34 o                         
  -2   9   1         67.81         46.61        14.76 o                         
  -1   9   1       5750.91       5928.54       112.15 o                         
   0   9   1       6421.07       6710.24       134.92 o                         
   1   9   1       8548.42       8006.16       156.71 o                         
   2   9   1       1192.01       1118.98        82.97 o                         
   3   9   1       4909.60       4950.71       123.07 o                         
   4   9   1      17464.84      16950.20       317.85 o                         
   5   9   1        343.43        400.70        63.98 o                         
   6   9   1        541.52        528.94        98.18 o                         
   7   9   1         23.34         -2.76        91.67 o                         
   8   9   1        859.69        826.71       245.44 o                         
  -8  10   1       1005.09       1079.02        95.98 o                         
  -7  10   1          6.51        -46.83        46.83 o                         
  -6  10   1        969.15       1028.99       156.14 o                         
  -5  10   1         68.59         89.53        45.30 o                         
  -4  10   1       3070.41       2982.80       148.40 o                         
  -3  10   1      12798.53      12274.43       328.51 o                         
  -2  10   1        819.31        825.56        39.19 o                         
  -1  10   1       3051.05       2812.46        65.93 o                         
   0  10   1      13694.31      14123.28       239.59 o                         
   1  10   1        859.98        918.83        40.19 o                         
   2  10   1        148.59        141.05        36.96 o                         
   3  10   1         65.02         80.96        21.43 o                         
   4  10   1        639.35        715.44       131.89 o                         
   5  10   1        388.55        321.31       114.14 o                         
   6  10   1        190.94        243.07        62.65 o                         
   7  10   1        550.34        626.43        91.48 o                         
   8  10   1        317.47        246.29        74.92 o                         
  -8  11   1       1171.73       1146.48        99.57 o                         
  -7  11   1          5.69         17.37        39.95 o                         
  -6  11   1        936.50        788.65        95.07 o                         
  -5  11   1        294.24        296.74        85.76 o                         
  -4  11   1        195.45        146.74        46.37 o                         
  -3  11   1       3067.24       3240.76        94.68 o                         
  -2  11   1        293.60        281.19        33.01 o                         
  -1  11   1       5303.91       5294.33       106.80 o                         
   0  11   1       7872.91       7591.51       141.89 o                         
   1  11   1      10156.76      10023.88       195.39 o                         
   2  11   1       1930.90       1857.94        64.22 o                         
   3  11   1         13.18         12.17        39.79 o                         
   4  11   1       3365.26       3475.74       161.00 o                         
   5  11   1         13.85        -12.81        38.89 o                         
   6  11   1       2130.55       2064.81       149.89 o                         
   7  11   1       2517.00       2648.12       230.06 o                         
   8  11   1        337.11        177.09        71.83 o                         
  -7  12   1       1977.43       1916.73       193.33 o                         
  -6  12   1        163.56        204.67        50.71 o                         
  -5  12   1        533.45        423.07        72.75 o                         
  -4  12   1        374.89        583.21       165.01 o                         
  -3  12   1        926.40        969.35        57.05 o                         
  -2  12   1       6209.73       6249.36       124.87 o                         
  -1  12   1      19811.57      19740.10       330.90 o                         
   0  12   1        818.33        840.16        44.32 o                         
   1  12   1        664.40        685.79        37.78 o                         
   2  12   1        731.12        667.88        54.49 o                         
   3  12   1       5829.65       5619.73       170.15 o                         
   4  12   1       1458.77       1513.28       118.76 o                         
   5  12   1        554.80        600.88       107.05 o                         
   6  12   1       1168.43       1330.03       125.25 o                         
   7  12   1         38.33         53.55        63.28 o                         
  -7  13   1       1061.02       1164.37       125.91 o                         
  -6  13   1         78.38         82.74        46.92 o                         
  -5  13   1        219.68        285.93        65.04 o                         
  -4  13   1         48.37         35.57        35.95 o                         
  -3  13   1       1157.77       1232.88        79.90 o                         
  -2  13   1       1130.87       1107.91        83.11 o                         
  -1  13   1       1362.82       1371.06        64.18 o                         
   0  13   1       6083.82       6257.14       126.51 o                         
   1  13   1       4697.32       4849.02       117.92 o                         
   2  13   1        357.45        359.18        45.31 o                         
   3  13   1       3086.09       2982.14       142.42 o                         
   4  13   1         16.57         54.01        45.44 o                         
   5  13   1       1369.03       1404.44       121.20 o                         
   6  13   1       1514.03       1620.28       139.42 o                         
   7  13   1       1772.74       1843.20       156.35 o                         
  -7  14   1        139.58        168.72        56.84 o                         
  -6  14   1         94.01        108.43        51.39 o                         
  -5  14   1        345.83        414.58        81.27 o                         
  -4  14   1         15.68         -8.24        37.30 o                         
  -3  14   1       2918.12       2956.09       123.88 o                         
  -2  14   1       1224.07       1309.59        61.57 o                         
  -1  14   1        295.77        314.59        32.90 o                         
   0  14   1       1758.54       1797.01        73.13 o                         
   1  14   1        774.98        828.00        49.36 o                         
   2  14   1        551.28        544.64        48.36 o                         
   3  14   1        970.05        974.97        93.67 o                         
   4  14   1         13.04        -27.33        60.92 o                         
   5  14   1        610.42        789.24        98.52 o                         
   6  14   1        584.89        438.78        85.01 o                         
   7  14   1        492.71        567.72       117.92 o                         
  -6  15   1        548.41        516.19        74.46 o                         
  -5  15   1          0.16        -16.65        42.02 o                         
  -4  15   1       1653.01       1585.31       106.65 o                         
  -3  15   1        297.66        435.81        60.08 o                         
  -2  15   1       2796.48       2930.74        90.66 o                         
  -1  15   1        501.03        503.39        47.83 o                         
   0  15   1        305.20        276.21        42.68 o                         
   1  15   1         62.70         41.43        25.68 o                         
   2  15   1        218.99        268.31        41.24 o                         
   3  15   1        670.23        594.59        67.43 o                         
   4  15   1         11.09         89.21       123.61 o                         
   5  15   1        119.00        164.31        64.14 o                         
   6  15   1        872.40        871.78        91.71 o                         
  -6  16   1        116.23         91.83        56.37 o                         
  -5  16   1          5.79         35.57        47.44 o                         
  -4  16   1          2.68         66.62        66.26 o                         
  -3  16   1         21.73         65.63        40.82 o                         
  -2  16   1       2914.74       2866.78       116.67 o                         
  -1  16   1       1661.06       1612.21        82.99 o                         
   0  16   1       1302.74       1219.08        73.12 o                         
   1  16   1        532.35        520.23        51.94 o                         
   2  16   1        110.49         44.14        33.69 o                         
   3  16   1       1370.95       1286.11        94.59 o                         
   4  16   1        960.73       1096.15        92.56 o                         
   5  16   1        348.44        396.05        68.68 o                         
   6  16   1         89.74        214.12        60.88 o                         
  -5  17   1         10.06         10.04        49.91 o                         
  -4  17   1        191.51        197.85        55.78 o                         
  -3  17   1         19.52         -5.37        52.87 o                         
  -2  17   1       2792.74       2700.26       150.87 o                         
  -1  17   1        247.04        237.79        42.88 o                         
   0  17   1       1106.29       1119.99        74.11 o                         
   1  17   1         30.75         44.20        34.99 o                         
   2  17   1        148.27        222.62        52.58 o                         
   3  17   1        538.31        571.38        70.70 o                         
   4  17   1        411.97        474.52        90.28 o                         
   5  17   1       2307.85       2200.19       138.35 o                         
  -5  18   1        233.34        155.02        60.93 o                         
  -4  18   1       1386.30       1171.30       128.14 o                         
  -3  18   1        505.80        388.03        85.21 o                         
  -2  18   1          3.25         24.37        95.81 o                         
  -1  18   1         14.15          2.32        35.52 o                         
   0  18   1         29.03         10.74        36.70 o                         
   1  18   1         19.17         49.43        38.50 o                         
   2  18   1        403.33        347.40        78.12 o                         
   3  18   1       1027.73       1014.42       163.82 o                         
   4  18   1        267.56        196.03        58.26 o                         
   5  18   1        186.90         76.85        62.46 o                         
  -4  19   1        559.08        869.13       120.02 o                         
  -3  19   1         45.79         -7.72        66.77 o                         
  -2  19   1         22.96         18.05        58.75 o                         
  -1  19   1       3180.97       2927.72       133.68 o                         
   0  19   1       1160.51       1112.57       106.88 o                         
   1  19   1        881.70        949.96        85.85 o                         
   2  19   1        380.15        370.43        85.84 o                         
   3  19   1         99.22         94.33        96.40 o                         
   4  19   1       1126.93        979.99       130.11 o                         
  -3  20   1       1443.93       1438.53       141.32 o                         
  -2  20   1        592.09        465.83        93.29 o                         
  -1  20   1       1187.49       1140.67        84.81 o                         
   0  20   1         82.18         93.14        49.94 o                         
   1  20   1        754.37        679.27        81.89 o                         
   2  20   1        106.33        111.46       161.46 o                         
   3  20   1        630.47        660.96       138.98 o                         
  -2  21   1        861.74        875.99       118.08 o                         
  -1  21   1       1246.18       1025.11       126.29 o                         
   0  21   1        989.57        878.41        79.48 o                         
   1  21   1       2682.94       2558.89       152.59 o                         
   2  21   1         11.09         10.92        69.00 o                         
  -9   0   2       1797.01       2116.10       248.40 o                         
  -8   0   2        101.82        146.67        88.71 o                         
  -7   0   2        303.70        315.82        94.63 o                         
  -6   0   2        224.17        220.01        72.15 o                         
  -5   0   2       3075.18       2940.74       116.24 o                         
  -4   0   2      21282.89      22313.74      1318.28 o                         
  -3   0   2      10361.81      10643.39       328.83 o                         
  -2   0   2       5731.53       5807.94       234.79 o                         
  -1   0   2      20747.64      21492.51       410.13 o                         
   0   0   2      67083.58      64244.32      1704.57 o                         
   1   0   2      13850.49      14634.69       409.85 o                         
   2   0   2        459.14        442.58        34.64 o                         
   3   0   2       3967.13       4092.53       137.36 o                         
   4   0   2       1756.89       1789.27        81.78 o                         
   5   0   2      13079.28      12399.96       872.35 o                         
   6   0   2       3403.81       3068.01       133.27 o                         
   7   0   2       3850.13       3527.23       247.21 o                         
   8   0   2       4836.85       4797.61       319.37 o                         
   9   0   2        147.60        141.94       105.27 o                         
  -9   1   2         31.76         37.97       146.67 o                         
  -8   1   2       3581.57       3867.57       280.92 o                         
  -7   1   2        482.75        692.22        88.61 o                         
  -6   1   2        827.88        898.02        61.95 o                         
  -5   1   2          0.11          1.51        17.39 o                         
  -4   1   2        334.97        346.66        42.40 o                         
  -3   1   2       7623.04       7157.23       179.47 o                         
  -2   1   2      68881.07      70049.93      1528.34 o                         
  -1   1   2      28545.83      29625.35       561.25 o                         
   0   1   2      26660.10      25915.57       369.08 o                         
   1   1   2       3405.32       3331.49        84.45 o                         
   2   1   2      27574.31      28158.63       574.98 o                         
   3   1   2        112.76         73.71        14.32 o                         
   4   1   2       4225.43       3764.10        96.27 o                         
   5   1   2       4701.97       4840.55       122.92 o                         
   6   1   2       5650.63       5443.94       140.90 o                         
   7   1   2         10.42         11.90        45.53 o                         
   8   1   2        240.60        416.40        79.71 o                         
   9   1   2       1261.77       1107.73       127.89 o                         
  -9   2   2        719.17        916.53       118.55 o                         
  -8   2   2          1.33        -12.95        60.32 o                         
  -7   2   2        677.48        731.60       152.59 o                         
  -6   2   2       2194.02       2064.08        88.25 o                         
  -5   2   2      11102.73      11110.46       282.67 o                         
  -4   2   2      26987.48      27401.05       626.50 o                         
  -3   2   2       7134.98       7576.17       189.90 o                         
  -2   2   2       5804.19       6509.38       159.30 o                         
  -1   2   2      10254.17      10639.33       187.57 o                         
   0   2   2      44596.92      45704.60       768.60 o                         
   1   2   2      17987.19      18556.96       356.88 o                         
   2   2   2       2624.92       2490.24       167.64 o                         
   3   2   2       2288.16       2182.34        60.86 o                         
   4   2   2        170.14        198.76        26.82 o                         
   5   2   2       2269.77       2059.91        68.80 o                         
   6   2   2       9439.87       8885.21       616.77 o                         
   7   2   2       1064.02       1260.63       116.66 o                         
   8   2   2       5001.16       4481.60       214.91 o                         
   9   2   2        100.46         61.21       121.83 o                         
  -9   3   2        368.57        331.60        81.47 o                         
  -8   3   2        407.03        355.12        96.40 o                         
  -7   3   2        123.18        192.28        58.53 o                         
  -6   3   2       1287.98       1393.93        82.37 o                         
  -5   3   2        123.64        132.85        27.93 o                         
  -4   3   2      11691.27      12540.83       306.80 o                         
  -3   3   2      12959.92      12787.37       304.29 o                         
  -2   3   2        640.76        542.79        32.94 o                         
  -1   3   2       3802.35       4028.38        72.97 o                         
   0   3   2        431.91        345.15        17.90 o                         
   1   3   2        574.33        602.03        25.55 o                         
   2   3   2       8284.67       8402.84       174.38 o                         
   3   3   2       2910.76       2771.77       136.07 o                         
   4   3   2       5195.22       5106.17       122.21 o                         
   5   3   2       1017.01       1059.51        52.77 o                         
   6   3   2        170.77        239.39        39.04 o                         
   7   3   2        411.42        362.12       112.67 o                         
   8   3   2        196.95        219.81        71.08 o                         
   9   3   2        442.08        553.98        99.19 o                         
  -9   4   2       1705.91       1871.13       161.48 o                         
  -8   4   2         58.07         81.37        63.87 o                         
  -7   4   2         49.09         90.18        49.72 o                         
  -6   4   2       5162.57       5003.44       190.69 o                         
  -5   4   2       3014.15       2851.97       160.00 o                         
  -4   4   2      11124.67      11705.52       290.09 o                         
  -3   4   2       3150.50       3503.36       104.03 o                         
  -2   4   2      11686.22      12153.18       247.06 o                         
  -1   4   2        708.49        779.56        25.42 o                         
   0   4   2        512.45        457.06        26.54 o                         
   1   4   2       8066.84       7976.50       143.48 o                         
   2   4   2         12.50         35.91        12.04 o                         
   3   4   2         49.09         65.46        15.74 o                         
   4   4   2       1230.98       1293.46        68.63 o                         
   5   4   2       8472.35       8210.43       187.43 o                         
   6   4   2        161.21        164.66        38.59 o                         
   7   4   2       3713.76       3633.53       138.64 o                         
   8   4   2       1584.36       2062.97       159.59 o                         
   9   4   2         12.03        -39.03        91.08 o                         
  -9   5   2        460.90        509.34       190.44 o                         
  -8   5   2        144.15        166.59        63.30 o                         
  -7   5   2         97.86         26.60        31.44 o                         
  -6   5   2       3676.71       3617.39       130.11 o                         
  -5   5   2       6579.48       6394.10       184.25 o                         
  -4   5   2         95.13         86.49        23.25 o                         
  -3   5   2       1034.69       1014.82        66.58 o                         
  -2   5   2       6914.13       6810.30       172.77 o                         
  -1   5   2          3.66         -2.03         9.17 o                         
   0   5   2       1258.69       1094.65        31.16 o                         
   1   5   2       7712.30       7419.68       135.82 o                         
   2   5   2        539.61        600.29        28.79 o                         
   3   5   2      10149.09       9935.62       211.16 o                         
   4   5   2         14.69         44.66        28.09 o                         
   5   5   2        712.50        788.25        58.60 o                         
   6   5   2       1171.45       1190.55        79.55 o                         
   7   5   2        345.53        369.25        54.13 o                         
   8   5   2       1762.74       1811.89       152.05 o                         
   9   5   2        104.72         -1.18       100.54 o                         
  -9   6   2        221.48        212.91       125.38 o                         
  -8   6   2       1477.62       1759.59       148.81 o                         
  -7   6   2       2125.97       2069.67       115.74 o                         
  -6   6   2        341.00        396.66        49.89 o                         
  -5   6   2          1.83         -0.98        29.51 o                         
  -4   6   2        754.96        755.16        45.60 o                         
  -3   6   2       4093.14       3812.68       115.77 o                         
  -2   6   2      11300.29      11840.97       215.50 o                         
  -1   6   2        538.99        549.45        31.64 o                         
   0   6   2       1734.29       1832.73        45.82 o                         
   1   6   2       3168.59       3153.69        75.17 o                         
   2   6   2        131.04         98.82        13.31 o                         
   3   6   2       4680.28       4188.69       112.17 o                         
   4   6   2       1829.98       1836.60        62.83 o                         
   5   6   2        908.50        922.60        94.04 o                         
   6   6   2         74.26         52.03        30.70 o                         
   7   6   2          7.47        -32.70        32.70 o                         
   8   6   2         38.80        -28.39        91.08 o                         
   9   6   2        236.22        270.87       126.56 o                         
  -9   7   2        849.83        965.20       195.17 o                         
  -8   7   2       1128.33       1297.58       193.99 o                         
  -7   7   2       4360.46       4281.26       157.55 o                         
  -6   7   2       3699.96       3621.75       115.84 o                         
  -5   7   2       1561.38       1544.48        75.46 o                         
  -4   7   2       3182.37       3095.60       108.03 o                         
  -3   7   2       1538.88       1731.76        59.67 o                         
  -2   7   2       6875.21       6486.56       128.17 o                         
  -1   7   2       3598.41       3800.92        83.05 o                         
   0   7   2       1975.49       2048.20        51.57 o                         
   1   7   2       3066.81       3070.82        75.90 o                         
   2   7   2      11638.62      11681.06       242.12 o                         
   3   7   2       2208.02       2430.51        62.12 o                         
   4   7   2        190.63        199.08        52.50 o                         
   5   7   2        197.39        180.04        34.75 o                         
   6   7   2       2388.55       2362.07       134.05 o                         
   7   7   2        296.96        309.97        66.27 o                         
   8   7   2       3018.16       3516.59       327.65 o                         
  -8   8   2       1262.14       1200.58       186.89 o                         
  -7   8   2        179.19        172.44        40.04 o                         
  -6   8   2       2435.44       2423.57        94.26 o                         
  -5   8   2        237.94        214.54        44.50 o                         
  -4   8   2      15076.46      14965.47       318.61 o                         
  -3   8   2      15746.32      16256.72       391.50 o                         
  -2   8   2        185.69        195.88        17.51 o                         
  -1   8   2        681.56        683.07        29.08 o                         
   0   8   2      28401.58      28825.48       502.58 o                         
   1   8   2       1283.46       1604.39        44.96 o                         
   2   8   2          3.51         -0.85        12.67 o                         
   3   8   2       3625.28       3509.79        81.73 o                         
   4   8   2       1845.11       1724.79        56.52 o                         
   5   8   2        326.12        282.68        44.06 o                         
   6   8   2       2587.79       2451.38       236.57 o                         
   7   8   2       1009.71       1211.93       114.49 o                         
   8   8   2        457.25        367.33        99.36 o                         
  -8   9   2       1070.91       1098.86       188.07 o                         
  -7   9   2        833.72        778.09        73.74 o                         
  -6   9   2       3558.22       3517.45       172.65 o                         
  -5   9   2       8434.21       8530.89       243.19 o                         
  -4   9   2         48.37         59.85        21.69 o                         
  -3   9   2       1781.34       1776.00        61.57 o                         
  -2   9   2       8098.98       7452.69       136.76 o                         
  -1   9   2       2403.29       2284.02        55.92 o                         
   0   9   2          0.29        -13.72        13.72 o                         
   1   9   2       6703.23       6809.91       136.27 o                         
   2   9   2       7311.86       7413.42       165.46 o                         
   3   9   2         67.80         87.84        20.49 o                         
   4   9   2       1692.43       1676.21        57.31 o                         
   5   9   2       1332.11       1413.14       111.16 o                         
   6   9   2        861.25       1029.23       102.38 o                         
   7   9   2          1.91        -72.74        72.74 o                         
   8   9   2        207.36        308.53        75.53 o                         
  -8  10   2        255.28        297.87        62.36 o                         
  -7  10   2        751.28        807.53       106.98 o                         
  -6  10   2       3162.96       3054.05       155.00 o                         
  -5  10   2        154.28        137.03        31.01 o                         
  -4  10   2       9779.21       9053.22       247.09 o                         
  -3  10   2       2969.99       2811.98        76.94 o                         
  -2  10   2        477.62        517.85        29.18 o                         
  -1  10   2        890.43        844.65        50.43 o                         
   0  10   2      16369.96      16553.04       302.99 o                         
   1  10   2       1176.07       1250.30        59.97 o                         
   2  10   2        375.42        425.10        37.90 o                         
   3  10   2         28.68         25.96        20.21 o                         
   4  10   2       4313.81       4037.05       174.80 o                         
   5  10   2          3.02        103.68        47.44 o                         
   6  10   2       1185.37       1273.70       115.89 o                         
   7  10   2       1137.60       1182.96       119.08 o                         
   8  10   2       2755.39       2521.82       192.21 o                         
  -8  11   2        783.32        883.75        91.07 o                         
  -7  11   2          7.93        -22.19        39.62 o                         
  -6  11   2        883.80        910.94        80.05 o                         
  -5  11   2        489.16        556.72        61.08 o                         
  -4  11   2       1870.81       1875.30        87.10 o                         
  -3  11   2        953.48        952.15        47.91 o                         
  -2  11   2      22022.98      21612.89       358.02 o                         
  -1  11   2         25.86         60.40        16.67 o                         
   0  11   2        930.48        902.64        58.42 o                         
   1  11   2        604.59        602.86        33.28 o                         
   2  11   2      12052.53      12171.28       307.85 o                         
   3  11   2       3618.84       3503.90       217.26 o                         
   4  11   2       2191.08       2045.37       127.45 o                         
   5  11   2        181.89        178.76        53.98 o                         
   6  11   2       2741.65       2784.61       175.06 o                         
   7  11   2        326.75        341.69        77.13 o                         
   8  11   2       1143.16       1301.71       136.30 o                         
  -7  12   2         31.39         58.32        49.92 o                         
  -6  12   2         19.64         26.40        39.92 o                         
  -5  12   2       1123.93       1370.49       116.64 o                         
  -4  12   2       2215.28       2122.90       108.03 o                         
  -3  12   2         14.50         12.63        19.79 o                         
  -2  12   2        176.50        201.81        22.85 o                         
  -1  12   2        494.74        593.80        33.41 o                         
   0  12   2       8371.87       8405.32       157.09 o                         
   1  12   2       1153.55       1124.43        49.14 o                         
   2  12   2       1289.86       1317.76       117.11 o                         
   3  12   2        127.16        193.08        37.49 o                         
   4  12   2        671.58        585.92        76.11 o                         
   5  12   2       2801.24       2602.30       207.00 o                         
   6  12   2       1914.78       1856.06       142.81 o                         
   7  12   2       1291.86       1368.72       134.72 o                         
  -7  13   2        221.31        272.45        64.92 o                         
  -6  13   2        271.48        258.46        71.79 o                         
  -5  13   2         43.97         84.19        42.08 o                         
  -4  13   2       1384.75       1691.97       140.63 o                         
  -3  13   2        600.84        654.16        60.86 o                         
  -2  13   2       4503.79       4543.29       140.97 o                         
  -1  13   2       5095.51       4944.52       106.60 o                         
   0  13   2         74.99         80.65        20.85 o                         
   1  13   2          9.74          0.44        22.84 o                         
   2  13   2          9.31          2.81        29.05 o                         
   3  13   2       2874.27       2879.51       116.99 o                         
   4  13   2        791.75        779.24        88.93 o                         
   5  13   2        290.08        409.53        74.21 o                         
   6  13   2        588.15        581.46        90.75 o                         
   7  13   2        912.29        834.03       204.04 o                         
  -7  14   2       2066.23       2470.05       282.49 o                         
  -6  14   2          4.78         67.29        49.10 o                         
  -5  14   2        646.57        752.64        76.56 o                         
  -4  14   2       3421.07       3611.30       145.04 o                         
  -3  14   2       1807.55       1797.83       104.29 o                         
  -2  14   2         68.72         58.82        34.45 o                         
  -1  14   2         23.50         34.42        19.76 o                         
   0  14   2       2194.49       2237.66        74.84 o                         
   1  14   2       4600.91       4783.99       120.37 o                         
   2  14   2        665.80        734.52        63.12 o                         
   3  14   2       6359.89       6194.68       192.61 o                         
   4  14   2         10.74         -4.89        46.72 o                         
   5  14   2       4541.42       4650.45       216.20 o                         
   6  14   2        949.02       1269.17       128.83 o                         
   7  14   2        344.47        239.57        79.32 o                         
  -6  15   2         80.10         78.69        52.50 o                         
  -5  15   2       3035.02       3312.58       187.50 o                         
  -4  15   2         15.54         57.30        42.65 o                         
  -3  15   2        520.67        621.20        65.06 o                         
  -2  15   2       3135.15       3092.59        94.44 o                         
  -1  15   2       1935.07       1876.10        87.62 o                         
   0  15   2       1912.94       1934.33        76.31 o                         
   1  15   2       7080.98       7402.07       200.48 o                         
   2  15   2         59.65        105.79        60.34 o                         
   3  15   2       5808.57       5820.38       236.63 o                         
   4  15   2          1.19         14.15        50.60 o                         
   5  15   2        983.28       1009.92       110.54 o                         
   6  15   2          6.83        -48.59        48.59 o                         
  -6  16   2       2404.33       2672.45       162.72 o                         
  -5  16   2          0.62         40.62        48.49 o                         
  -4  16   2        184.31        168.16        52.28 o                         
  -3  16   2       1280.42       1319.68        94.80 o                         
  -2  16   2        399.63        412.72        53.07 o                         
  -1  16   2       3266.56       3038.47       108.31 o                         
   0  16   2        366.78        408.73        48.80 o                         
   1  16   2        782.32        831.21        61.64 o                         
   2  16   2       1680.06       1641.98        86.64 o                         
   3  16   2       2566.75       2546.60       128.88 o                         
   4  16   2       2915.06       2802.40       171.42 o                         
   5  16   2       2165.84       2163.64       162.48 o                         
   6  16   2         92.44        119.11        58.66 o                         
  -5  17   2       4763.74       5067.25       302.77 o                         
  -4  17   2       4257.73       4343.65       174.00 o                         
  -3  17   2         20.80         -8.83        53.45 o                         
  -2  17   2         36.28         62.23        40.92 o                         
  -1  17   2        231.23        295.65        45.27 o                         
   0  17   2       4794.83       4691.02       146.22 o                         
   1  17   2       7796.15       7771.46       238.21 o                         
   2  17   2       1902.09       2112.96        99.78 o                         
   3  17   2       2714.96       2595.50       135.60 o                         
   4  17   2          9.58         31.02        55.98 o                         
   5  17   2       1291.74       1244.03       109.65 o                         
  -5  18   2        144.31        108.24        76.50 o                         
  -4  18   2        259.49        318.18        80.29 o                         
  -3  18   2       1696.54       1592.09       143.83 o                         
  -2  18   2          2.62        -49.76        49.76 o                         
  -1  18   2       1898.57       1855.94       104.32 o                         
   0  18   2         16.28        -33.45        33.45 o                         
   1  18   2        100.17          2.49        43.43 o                         
   2  18   2       4995.14       4836.04       196.69 o                         
   3  18   2       8544.92       8429.43       282.90 o                         
   4  18   2        411.50        451.33        72.62 o                         
   5  18   2        439.08        578.43        84.02 o                         
  -4  19   2       3240.74       3379.76       217.78 o                         
  -3  19   2        425.06        535.71       127.16 o                         
  -2  19   2         62.00        158.42        89.90 o                         
  -1  19   2        882.78        822.09        71.47 o                         
   0  19   2       1681.97       1623.50        94.13 o                         
   1  19   2       7006.63       6633.97       278.94 o                         
   2  19   2       1777.89       1611.53       143.40 o                         
   3  19   2        925.90        834.71       180.38 o                         
   4  19   2         94.60        228.93        80.55 o                         
  -3  20   2        125.56          9.07        68.54 o                         
  -2  20   2        160.27        165.32        80.43 o                         
  -1  20   2        266.05        195.66        51.47 o                         
   0  20   2        859.46        914.96        76.30 o                         
   1  20   2         26.52        -16.07        48.40 o                         
   2  20   2        130.62        121.94        79.84 o                         
   3  20   2       1592.92       1746.11       158.22 o                         
  -2  21   2         22.80        124.94        82.80 o                         
  -1  21   2        134.27         91.13       102.91 o                         
   0  21   2        160.41        196.01        61.81 o                         
   1  21   2        157.96        156.19        59.15 o                         
   2  21   2       1134.54        905.91       123.10 o                         
  -9   1   3          0.31         -6.69        55.03 o                         
  -8   1   3       1176.38       1361.94       129.68 o                         
  -7   1   3        229.28        298.50       108.23 o                         
  -6   1   3        134.76        232.15        40.78 o                         
  -5   1   3        703.60        702.30        50.35 o                         
  -4   1   3        320.87        209.41        26.94 o                         
  -3   1   3        216.50        225.79        23.73 o                         
  -2   1   3      24917.92      25856.92       497.04 o                         
  -1   1   3       6484.05       6782.61       122.54 o                         
   0   1   3       4806.98       4827.07       115.61 o                         
   1   1   3       9832.50      10160.12       234.46 o                         
   2   1   3       3666.97       3496.60        82.61 o                         
   3   1   3          2.93          7.44        12.01 o                         
   4   1   3        304.61        353.65        28.76 o                         
   5   1   3       2376.01       2512.17        78.58 o                         
   6   1   3        431.90        396.07        38.52 o                         
   7   1   3        299.57        202.86        59.38 o                         
   8   1   3         14.93        -20.20        55.18 o                         
   9   1   3        149.84         17.58        65.82 o                         
  -9   2   3        566.20        413.39        88.67 o                         
  -8   2   3        648.13        625.49        94.91 o                         
  -7   2   3       1671.24       1608.71       128.67 o                         
  -6   2   3        222.04        152.16        32.38 o                         
  -5   2   3        607.23        574.30        60.91 o                         
  -4   2   3       1760.56       1838.71        86.85 o                         
  -3   2   3       1486.48       1673.25        60.96 o                         
  -2   2   3       4784.85       5138.97       112.23 o                         
  -1   2   3       6507.32       6812.47       125.25 o                         
   0   2   3        383.89        363.80        11.98 o                         
   1   2   3        873.41        759.71        27.17 o                         
   2   2   3         49.13         73.81        12.98 o                         
   3   2   3       3558.59       3563.76        88.77 o                         
   4   2   3       3401.67       3631.32       132.66 o                         
   5   2   3        378.04        361.26        32.26 o                         
   6   2   3        224.86        304.99        47.16 o                         
   7   2   3         24.50        -30.98        44.12 o                         
   8   2   3          5.85         11.70        52.52 o                         
   9   2   3        235.90        286.72        82.13 o                         
  -9   3   3         76.12         32.05        61.07 o                         
  -8   3   3       1108.95       1177.95       133.07 o                         
  -7   3   3       2417.16       2488.29       153.21 o                         
  -6   3   3       3456.70       3434.19       174.06 o                         
  -5   3   3        502.41        585.78        49.25 o                         
  -4   3   3        148.40        173.37        37.80 o                         
  -3   3   3       6593.83       7171.47       250.90 o                         
  -2   3   3       3078.26       3471.94        74.42 o                         
  -1   3   3      55729.59      56376.56       952.68 o                         
   0   3   3      13698.25      13768.20       267.94 o                         
   1   3   3        783.17        759.28        21.93 o                         
   2   3   3        628.73        583.29        28.56 o                         
   3   3   3       3975.77       3708.50       107.77 o                         
   4   3   3       3286.76       3141.78       141.02 o                         
   5   3   3         69.88         41.28        21.85 o                         
   6   3   3       1127.58       1184.07        77.46 o                         
   7   3   3         18.32         13.04        32.06 o                         
   8   3   3        118.37        113.49        60.76 o                         
   9   3   3       2608.88       2700.46       193.12 o                         
  -9   4   3        466.46        709.44       107.42 o                         
  -8   4   3       5107.26       4707.39       223.40 o                         
  -7   4   3         85.88         41.37        45.54 o                         
  -6   4   3      10834.20      10755.25       286.26 o                         
  -5   4   3       4852.95       4797.69       147.41 o                         
  -4   4   3       1376.03       1658.98       102.47 o                         
  -3   4   3        291.98        255.66        25.03 o                         
  -2   4   3       5081.41       4432.17        94.50 o                         
  -1   4   3        141.29        182.88        18.50 o                         
   0   4   3       3503.76       3454.27        77.48 o                         
   1   4   3        360.45        272.35        23.55 o                         
   2   4   3      26287.80      25372.33       493.59 o                         
   3   4   3       3220.25       3113.03       104.14 o                         
   4   4   3         71.96         68.56        16.75 o                         
   5   4   3          9.12          2.79        17.66 o                         
   6   4   3       1393.45       1338.53       121.73 o                         
   7   4   3       1489.31       1579.75        97.49 o                         
   8   4   3       1856.62       1984.24       157.91 o                         
   9   4   3        542.01        643.47       157.32 o                         
  -9   5   3        403.17        500.67        91.82 o                         
  -8   5   3       7997.64       7252.86       295.20 o                         
  -7   5   3       2969.15       2885.98       105.64 o                         
  -6   5   3       4943.82       5236.37       166.82 o                         
  -5   5   3        697.89        761.33        64.78 o                         
  -4   5   3         64.07         43.81        20.99 o                         
  -3   5   3       2807.32       2858.71       112.96 o                         
  -2   5   3      14858.36      15371.93       277.29 o                         
  -1   5   3       2298.88       2207.08        52.38 o                         
   0   5   3      30547.20      29394.78       505.23 o                         
   1   5   3        121.87         93.63        21.70 o                         
   2   5   3       6116.11       6073.12       133.28 o                         
   3   5   3       6385.26       5914.61       143.58 o                         
   4   5   3       5575.18       5724.83       137.90 o                         
   5   5   3       1686.23       1697.27        91.03 o                         
   6   5   3         12.21        -31.26        31.34 o                         
   7   5   3       1177.79       1248.35        87.89 o                         
   8   5   3       1407.27       1551.89       216.46 o                         
   9   5   3       1801.03       1926.85       247.21 o                         
  -9   6   3       2725.81       2857.75       305.17 o                         
  -8   6   3        349.39        416.74        82.84 o                         
  -7   6   3        627.99        631.50        53.59 o                         
  -6   6   3       1649.85       1749.78       169.04 o                         
  -5   6   3        311.27        254.64        47.20 o                         
  -4   6   3        115.85        218.97        27.22 o                         
  -3   6   3        584.68        644.76        38.85 o                         
  -2   6   3        216.35        172.23        16.94 o                         
  -1   6   3       1324.45       1216.24        51.48 o                         
   0   6   3      16660.30      17257.76       304.99 o                         
   1   6   3      39197.08      36758.46       819.03 o                         
   2   6   3      10122.96       9167.14       170.54 o                         
   3   6   3         25.49         60.74        22.31 o                         
   4   6   3       3985.94       3696.82        99.71 o                         
   5   6   3        284.47        281.33        38.99 o                         
   6   6   3       1090.40        936.16        70.96 o                         
   7   6   3       3471.25       3599.65       177.00 o                         
   8   6   3         52.79        166.78       112.37 o                         
  -9   7   3       1046.52        902.51       178.61 o                         
  -8   7   3       3137.08       3185.40       146.21 o                         
  -7   7   3       1914.27       2097.65        89.77 o                         
  -6   7   3       4871.45       4757.22       138.74 o                         
  -5   7   3       2984.84       2824.25        93.48 o                         
  -4   7   3       2513.93       2556.33        81.48 o                         
  -3   7   3       5663.99       5623.72       137.03 o                         
  -2   7   3       3137.40       3020.71        64.41 o                         
  -1   7   3       5780.73       5683.33       115.47 o                         
   0   7   3      24399.03      24453.63       427.52 o                         
   1   7   3       8173.55       8619.89       215.76 o                         
   2   7   3       3889.10       4253.85       102.14 o                         
   3   7   3        186.51        108.77        16.20 o                         
   4   7   3       7711.30       7234.33       177.05 o                         
   5   7   3         13.90         31.00        27.94 o                         
   6   7   3       4240.03       4179.09       155.79 o                         
   7   7   3       1137.76       1267.86       116.37 o                         
   8   7   3         20.01          5.91        91.08 o                         
  -8   8   3        803.44        676.59       153.77 o                         
  -7   8   3       1754.69       1884.19        85.32 o                         
  -6   8   3       2470.68       2553.72        86.07 o                         
  -5   8   3         95.92         83.36        26.90 o                         
  -4   8   3        610.85        663.47        46.11 o                         
  -3   8   3       4004.63       3781.03       104.79 o                         
  -2   8   3         57.08         99.60        14.92 o                         
  -1   8   3      10948.53      11566.05       216.47 o                         
   0   8   3      21132.50      21207.68       376.20 o                         
   1   8   3       3921.54       3603.35       109.24 o                         
   2   8   3      17640.98      16911.28       401.18 o                         
   3   8   3       1530.42       1476.74        46.30 o                         
   4   8   3       1408.29       1409.30        51.54 o                         
   5   8   3       1116.22       1369.87       139.58 o                         
   6   8   3        137.29        151.97        54.06 o                         
   7   8   3        796.21        828.03        96.91 o                         
   8   8   3        616.13        659.29        95.66 o                         
  -8   9   3       1500.44       1870.07       237.75 o                         
  -7   9   3        181.37        214.87        49.62 o                         
  -6   9   3        752.50        733.25        51.91 o                         
  -5   9   3       5299.00       5182.03       144.04 o                         
  -4   9   3       3372.29       3210.33        88.41 o                         
  -3   9   3       8659.52       8567.87       173.14 o                         
  -2   9   3       3793.87       3985.56        83.85 o                         
  -1   9   3        122.84         89.12        17.49 o                         
   0   9   3       1414.25       1372.25        44.16 o                         
   1   9   3       1734.20       1638.12        59.24 o                         
   2   9   3          7.91         -0.44        19.82 o                         
   3   9   3         51.44         53.15        19.61 o                         
   4   9   3        797.12        832.68        61.96 o                         
   5   9   3        474.84        584.40        75.69 o                         
   6   9   3       1502.02       1455.40       131.30 o                         
   7   9   3        331.38        326.86        70.37 o                         
   8   9   3         89.65        151.53        82.80 o                         
  -8  10   3         33.78         54.08        82.60 o                         
  -7  10   3         28.70         46.72        42.54 o                         
  -6  10   3        914.98        841.23        91.11 o                         
  -5  10   3       1078.23       1077.74        58.80 o                         
  -4  10   3        581.51        648.98        49.57 o                         
  -3  10   3       3244.04       3308.68        85.94 o                         
  -2  10   3       8487.49       8448.69       154.61 o                         
  -1  10   3       8257.37       8380.65       167.72 o                         
   0  10   3       2734.34       2465.75        65.69 o                         
   1  10   3       4744.10       4531.82       110.48 o                         
   2  10   3       6338.48       6213.33       176.15 o                         
   3  10   3        109.88        157.53        35.36 o                         
   4  10   3       7964.14       7756.20       224.08 o                         
   5  10   3        766.86        753.59        86.49 o                         
   6  10   3         21.48         17.87        46.33 o                         
   7  10   3       1052.46       1042.49       114.24 o                         
   8  10   3         34.96         47.26        61.48 o                         
  -8  11   3       1984.50       2365.44       279.86 o                         
  -7  11   3        135.95        125.35        49.42 o                         
  -6  11   3         10.07        -15.72        46.48 o                         
  -5  11   3       1401.12       1529.44        96.70 o                         
  -4  11   3       7268.93       6717.20       174.70 o                         
  -3  11   3      16629.65      16069.78       304.09 o                         
  -2  11   3       2922.23       2956.05        71.44 o                         
  -1  11   3        674.64        685.36        34.64 o                         
   0  11   3       1681.06       1631.02        53.35 o                         
   1  11   3       2354.29       2343.82        70.19 o                         
   2  11   3        214.74        270.81        38.08 o                         
   3  11   3        401.79        349.39        43.73 o                         
   4  11   3        564.34        556.83        73.55 o                         
   5  11   3        673.79        891.42        95.76 o                         
   6  11   3       2737.49       2675.47       163.67 o                         
   7  11   3       1448.35       1503.86       134.72 o                         
   8  11   3        205.07        213.97        76.44 o                         
  -8  12   3        201.49        161.65       133.07 o                         
  -7  12   3       1026.30       1045.00       123.08 o                         
  -6  12   3         14.30        -21.80        38.78 o                         
  -5  12   3       2832.27       2720.32       121.51 o                         
  -4  12   3         44.25         64.52        55.08 o                         
  -3  12   3       2918.31       2948.38        97.16 o                         
  -2  12   3       1789.74       1790.36        56.00 o                         
  -1  12   3      12258.55      12075.44       213.91 o                         
   0  12   3       4305.62       4566.86       106.43 o                         
   1  12   3       1574.90       1523.60        94.77 o                         
   2  12   3        871.96       1099.62        77.05 o                         
   3  12   3       1387.72       1377.25        87.08 o                         
   4  12   3       1202.47       1190.60       105.80 o                         
   5  12   3       2078.23       2198.62       150.68 o                         
   6  12   3        900.07        902.27       103.57 o                         
   7  12   3         27.52         18.53        59.11 o                         
  -7  13   3         14.33        -23.48        44.84 o                         
  -6  13   3         88.08        117.38        49.73 o                         
  -5  13   3       2106.11       2012.34       115.61 o                         
  -4  13   3       4223.25       4243.99       154.52 o                         
  -3  13   3       1501.45       1390.32        86.85 o                         
  -2  13   3         95.17        130.49        23.10 o                         
  -1  13   3         65.80         66.16        20.37 o                         
   0  13   3        989.41       1193.55        64.07 o                         
   1  13   3       3712.86       3568.89       125.61 o                         
   2  13   3        282.60        220.82        40.35 o                         
   3  13   3       1087.82       1121.01        77.08 o                         
   4  13   3         74.77         83.98        48.51 o                         
   5  13   3        240.22        163.85        59.10 o                         
   6  13   3       2222.76       2517.24       283.29 o                         
   7  13   3       1289.24       1281.57       130.28 o                         
  -7  14   3         23.98        -29.25        48.37 o                         
  -6  14   3       2471.43       2472.44       140.48 o                         
  -5  14   3        404.39        434.97        63.44 o                         
  -4  14   3         68.03        122.45        48.92 o                         
  -3  14   3       3297.93       3166.85       127.49 o                         
  -2  14   3       6673.08       7019.67       156.72 o                         
  -1  14   3        120.81        123.59        24.56 o                         
   0  14   3        154.34        159.80        28.99 o                         
   1  14   3        208.28        238.40        51.70 o                         
   2  14   3        305.90        221.08        43.76 o                         
   3  14   3         22.73         25.65        45.91 o                         
   4  14   3       2378.35       2540.00       155.10 o                         
   5  14   3       2951.17       3038.17       172.20 o                         
   6  14   3        423.19        232.99       134.84 o                         
   7  14   3         50.41        113.71        71.56 o                         
  -6  15   3          0.31         58.79        51.85 o                         
  -5  15   3       1535.06       1649.51       111.87 o                         
  -4  15   3       2166.06       2154.71       122.56 o                         
  -3  15   3       3215.36       3106.01       130.37 o                         
  -2  15   3       1196.62       1188.91        61.20 o                         
  -1  15   3       4659.54       4599.11       135.56 o                         
   0  15   3        117.13        129.00        30.22 o                         
   1  15   3         43.96        113.71        32.84 o                         
   2  15   3        110.06        125.73        59.86 o                         
   3  15   3       2146.19       2293.64       152.95 o                         
   4  15   3        465.78        486.48        81.55 o                         
   5  15   3         90.41        116.70        91.67 o                         
   6  15   3        350.40        348.00        85.95 o                         
  -6  16   3         70.42         27.06        51.98 o                         
  -5  16   3        268.34        223.40       100.05 o                         
  -4  16   3        331.47        355.69        62.06 o                         
  -3  16   3       2194.65       2287.53       126.56 o                         
  -2  16   3       1560.34       1511.31        79.80 o                         
  -1  16   3       1153.93       1197.54        72.64 o                         
   0  16   3        286.39        283.40        43.84 o                         
   1  16   3        450.35        619.86        71.54 o                         
   2  16   3         11.96         40.12        36.85 o                         
   3  16   3        573.36        625.28        85.37 o                         
   4  16   3        424.77        534.80       157.32 o                         
   5  16   3        625.10        689.05       157.32 o                         
   6  16   3          6.25         28.88        63.65 o                         
  -5  17   3         97.10        212.12        61.68 o                         
  -4  17   3       1263.57       1379.37       129.64 o                         
  -3  17   3         13.13        -16.72        54.55 o                         
  -2  17   3         72.03        -42.58        50.18 o                         
  -1  17   3          3.46         32.00        34.06 o                         
   0  17   3       2145.11       2032.44       146.75 o                         
   1  17   3         98.51        128.21        44.75 o                         
   2  17   3        869.83        847.38        68.94 o                         
   3  17   3        947.86       1130.14        94.49 o                         
   4  17   3         40.24         93.66        62.94 o                         
   5  17   3        308.41        404.29        89.89 o                         
  -5  18   3        481.85        431.84        89.00 o                         
  -4  18   3          4.47        -12.24        59.37 o                         
  -3  18   3        435.28        371.66        83.90 o                         
  -2  18   3        105.42        214.15        70.02 o                         
  -1  18   3        206.50        216.76        51.05 o                         
   0  18   3        574.25        513.36        69.49 o                         
   1  18   3         10.60        -29.04        42.73 o                         
   2  18   3        673.25        645.93        74.29 o                         
   3  18   3          4.87         46.36        47.57 o                         
   4  18   3        307.41        344.01        67.92 o                         
   5  18   3         60.45         52.94        55.16 o                         
  -4  19   3       1655.64       1709.75       155.51 o                         
  -3  19   3        807.03        962.46       120.84 o                         
  -2  19   3         22.23        -53.85        91.08 o                         
  -1  19   3          7.58        -24.51        38.05 o                         
   0  19   3         17.51          7.39        44.29 o                         
   1  19   3        765.53        788.29        91.32 o                         
   2  19   3        300.48        310.99        82.38 o                         
   3  19   3        301.50        445.45        94.47 o                         
   4  19   3         49.33        130.84        77.12 o                         
  -3  20   3        849.89        931.13       121.64 o                         
  -2  20   3        711.56        774.69       113.60 o                         
  -1  20   3       1639.95       1486.93        95.50 o                         
   0  20   3         54.27        120.22        53.99 o                         
   1  20   3         59.26        128.08        56.19 o                         
   2  20   3        131.52        326.03       113.55 o                         
   3  20   3        193.41        127.18        76.44 o                         
  -2  21   3        198.77        243.71        85.36 o                         
  -1  21   3       1320.01       1062.07       153.77 o                         
   0  21   3        376.31        330.67        69.83 o                         
   1  21   3         92.35        108.01        59.11 o                         
   2  21   3         39.42         31.94        94.63 o                         
  -9   0   4         14.69        -68.60        78.07 o                         
  -8   0   4         92.09        224.74        83.98 o                         
  -7   0   4       5717.96       5184.40       312.27 o                         
  -6   0   4       1165.57        937.99       126.56 o                         
  -5   0   4       6247.05       6077.65       200.53 o                         
  -4   0   4      19469.04      18385.41       419.84 o                         
  -3   0   4      35796.26      36998.44      1004.68 o                         
  -2   0   4     108907.70     116488.84      3093.37 o                         
  -1   0   4      25796.23      27297.99       602.53 o                         
   0   0   4      17777.09      18220.63       500.16 o                         
   1   0   4      56435.77      57584.93      1539.80 o                         
   2   0   4       4404.02       4869.59       155.56 o                         
   3   0   4       9916.59      10606.44       405.71 o                         
   4   0   4      19257.86      18706.97       581.96 o                         
   5   0   4       8151.70       7585.04       251.16 o                         
   6   0   4       3143.55       3376.48       146.00 o                         
   7   0   4         22.33         39.03        74.52 o                         
   8   0   4       6004.26       5846.79       360.77 o                         
   9   0   4       1135.74        960.47       172.69 o                         
  -9   1   4        104.44        127.82        64.78 o                         
  -8   1   4         87.78         82.48        59.06 o                         
  -7   1   4       1034.18       1144.19       106.97 o                         
  -6   1   4       2792.13       2713.16       153.48 o                         
  -5   1   4       3078.92       3047.62        87.59 o                         
  -4   1   4        430.60        366.48        62.49 o                         
  -3   1   4        881.26        803.13        33.16 o                         
  -2   1   4      85042.75      89401.23      1684.20 o                         
  -1   1   4       2045.31       2027.22        45.06 o                         
   0   1   4         13.83         -4.12         6.82 o                         
   1   1   4      11849.17      12066.62       279.08 o                         
   2   1   4       4813.82       4844.59       109.68 o                         
   3   1   4      10757.97      10009.55       210.97 o                         
   4   1   4      15631.96      14890.18       308.34 o                         
   5   1   4       5936.46       5641.97       140.80 o                         
   6   1   4       9897.16       9420.41       312.43 o                         
   7   1   4        108.93        169.56        60.63 o                         
   8   1   4         12.21         43.00        55.05 o                         
   9   1   4        357.79        393.99        87.57 o                         
  -9   2   4        983.90       1148.97       199.31 o                         
  -8   2   4        184.43        227.22        75.11 o                         
  -7   2   4         10.00         36.45        44.46 o                         
  -6   2   4       2442.49       2386.83        78.67 o                         
  -5   2   4        832.96        768.27        43.83 o                         
  -4   2   4      25750.68      25168.66       498.02 o                         
  -3   2   4      13449.66      12669.89       258.85 o                         
  -2   2   4        298.85        255.50        22.12 o                         
  -1   2   4      30473.50      32101.97       547.89 o                         
   0   2   4        100.09        102.01        18.95 o                         
   1   2   4        644.04        731.55        28.35 o                         
   2   2   4       2730.60       2671.63       135.12 o                         
   3   2   4       2455.63       2131.81        62.99 o                         
   4   2   4      11757.58      12065.53       327.44 o                         
   5   2   4        388.34        337.09        33.97 o                         
   6   2   4       2203.98       2201.50        86.53 o                         
   7   2   4       5039.58       4615.41       455.99 o                         
   8   2   4       1825.45       1904.12       154.40 o                         
   9   2   4        246.35        335.27        86.55 o                         
  -9   3   4        134.80        167.93        75.11 o                         
  -8   3   4        955.19        833.57       152.00 o                         
  -7   3   4        923.49        851.12        94.50 o                         
  -6   3   4       4996.43       5073.92       133.77 o                         
  -5   3   4        362.53        307.22        36.88 o                         
  -4   3   4       4269.06       3987.63       102.19 o                         
  -3   3   4       4770.87       4807.81       113.19 o                         
  -2   3   4      17876.04      16833.72       358.12 o                         
  -1   3   4      10041.21      10189.93       183.57 o                         
   0   3   4      14137.69      13405.12       234.10 o                         
   1   3   4       6573.69       6843.21       142.32 o                         
   2   3   4       4227.67       4204.24        98.59 o                         
   3   3   4       4899.90       4521.21       128.15 o                         
   4   3   4       1305.85       1227.47        51.72 o                         
   5   3   4       8744.21       8757.41       273.75 o                         
   6   3   4      10841.96      10303.66       278.85 o                         
   7   3   4         64.35        102.54        37.96 o                         
   8   3   4          3.44        -48.50        48.50 o                         
   9   3   4         74.41         35.49        96.99 o                         
  -9   4   4          7.09        -24.66        51.70 o                         
  -8   4   4          3.41        -23.68        47.31 o                         
  -7   4   4       3643.12       3462.05       174.31 o                         
  -6   4   4          4.75          0.81        20.12 o                         
  -5   4   4       7451.94       7020.40       167.56 o                         
  -4   4   4       3617.20       3330.76        91.49 o                         
  -3   4   4         32.72         43.75        13.33 o                         
  -2   4   4       9837.68       9888.48       221.08 o                         
  -1   4   4       9684.47      10087.62       184.16 o                         
   0   4   4       5757.26       5767.99       122.44 o                         
   1   4   4      18658.10      17322.92       396.51 o                         
   2   4   4        871.81        903.46        37.26 o                         
   3   4   4         36.47         28.94        16.08 o                         
   4   4   4       6195.96       6367.00       174.70 o                         
   5   4   4       2022.14       1943.56        70.82 o                         
   6   4   4       2861.66       2895.54       115.59 o                         
   7   4   4        718.13        719.99        66.92 o                         
   8   4   4       2832.39       2649.09       171.80 o                         
   9   4   4         68.21        164.42       108.82 o                         
  -9   5   4        992.16       1121.73       129.32 o                         
  -8   5   4        633.16        705.63        97.44 o                         
  -7   5   4        310.99        429.90        50.36 o                         
  -6   5   4        209.40        296.58        36.62 o                         
  -5   5   4         80.36         83.16        22.26 o                         
  -4   5   4        541.42        637.62        36.75 o                         
  -3   5   4         86.14        131.02        18.11 o                         
  -2   5   4       1799.30       1799.22        59.96 o                         
  -1   5   4       2467.25       2410.65        56.91 o                         
   0   5   4          4.10         -8.40         9.15 o                         
   1   5   4       1787.49       1674.04        60.23 o                         
   2   5   4         90.75         18.00        11.95 o                         
   3   5   4       9698.01       9728.73       209.40 o                         
   4   5   4       4205.04       4269.81       110.79 o                         
   5   5   4       2789.79       2631.40       111.42 o                         
   6   5   4       1092.43       1133.71        77.42 o                         
   7   5   4         32.55        -33.54        33.54 o                         
   8   5   4        357.78        384.42       130.11 o                         
  -9   6   4        617.79        620.72        84.18 o                         
  -8   6   4       1298.07       1138.64       143.12 o                         
  -7   6   4       5280.06       5113.58       148.10 o                         
  -6   6   4       2319.70       2160.19        74.93 o                         
  -5   6   4        540.08        639.85        41.83 o                         
  -4   6   4         64.43         81.29        18.00 o                         
  -3   6   4       1792.87       2052.13        59.31 o                         
  -2   6   4       1110.82       1260.33        39.55 o                         
  -1   6   4       5083.92       4892.89       100.83 o                         
   0   6   4      26018.26      27125.51       525.48 o                         
   1   6   4       1698.12       1680.39        62.71 o                         
   2   6   4        121.20        127.72        18.43 o                         
   3   6   4       2353.90       2488.45        73.08 o                         
   4   6   4        420.54        486.84        37.35 o                         
   5   6   4        586.33        548.33        47.80 o                         
   6   6   4        689.02        626.02        77.30 o                         
   7   6   4        197.57        230.56        69.20 o                         
   8   6   4          6.07         39.03        92.26 o                         
  -9   7   4       1715.66       1347.26       203.45 o                         
  -8   7   4        113.68        175.97        54.49 o                         
  -7   7   4        677.59        670.47        51.74 o                         
  -6   7   4       2341.48       2342.88        81.46 o                         
  -5   7   4       4559.19       4652.63       117.05 o                         
  -4   7   4        774.03        852.93        44.44 o                         
  -3   7   4         69.43        131.43        21.66 o                         
  -2   7   4       3726.02       3583.87        82.55 o                         
  -1   7   4       8185.89       8326.35       160.67 o                         
   0   7   4       1149.83       1460.13        41.94 o                         
   1   7   4       7295.66       6909.95       180.47 o                         
   2   7   4       3043.50       3038.67        99.02 o                         
   3   7   4       3293.12       3015.11        83.47 o                         
   4   7   4         54.09         59.92        20.61 o                         
   5   7   4        613.76        707.07        58.48 o                         
   6   7   4         29.48         10.26        41.78 o                         
   7   7   4        199.85        274.85       122.42 o                         
   8   7   4        277.35        351.30       126.56 o                         
  -8   8   4        526.94        695.51       153.77 o                         
  -7   8   4       2627.88       2697.51        94.74 o                         
  -6   8   4       1815.39       2017.20        82.59 o                         
  -5   8   4        224.12        243.66        30.04 o                         
  -4   8   4      10055.69      10136.46       205.85 o                         
  -3   8   4       5563.54       5764.79       143.40 o                         
  -2   8   4        383.72        389.30        23.72 o                         
  -1   8   4       6870.47       6826.10       137.66 o                         
   0   8   4       7194.31       7049.26       139.79 o                         
   1   8   4       2657.17       2816.32        93.95 o                         
   2   8   4        138.84        110.14        29.03 o                         
   3   8   4       5515.95       5350.82       112.91 o                         
   4   8   4        955.53        949.19        71.54 o                         
   5   8   4        277.67        282.95        56.87 o                         
   6   8   4       2866.76       2844.70       152.02 o                         
   7   8   4       4627.99       4006.24       282.70 o                         
   8   8   4        193.01        165.61       119.47 o                         
  -8   9   4       1194.34       1407.58       205.81 o                         
  -7   9   4        509.50        665.46        63.71 o                         
  -6   9   4       1573.30       1520.30       106.96 o                         
  -5   9   4       3235.08       3194.34        93.85 o                         
  -4   9   4       1105.93       1112.42        62.65 o                         
  -3   9   4       8506.10       8483.09       198.12 o                         
  -2   9   4      15874.17      15207.75       256.46 o                         
  -1   9   4          8.80         18.86        14.58 o                         
   0   9   4        962.87       1083.84        40.87 o                         
   1   9   4        395.01        284.30        34.05 o                         
   2   9   4       8609.92       8210.94       218.00 o                         
   3   9   4        478.39        527.50        41.05 o                         
   4   9   4         88.97        129.51        33.68 o                         
   5   9   4       1206.09       1187.59       167.96 o                         
   6   9   4       5675.79       5501.28       253.72 o                         
   7   9   4        358.15        246.88        99.36 o                         
   8   9   4        885.27       1024.68       118.20 o                         
  -8  10   4        806.29        994.77       176.24 o                         
  -7  10   4          9.89        -11.07        38.02 o                         
  -6  10   4         13.27         17.33        30.76 o                         
  -5  10   4       3790.08       3862.12       122.02 o                         
  -4  10   4       6406.01       6124.41       160.69 o                         
  -3  10   4       2849.68       2731.38        92.36 o                         
  -2  10   4        661.23        647.12        32.54 o                         
  -1  10   4         74.46         57.35        17.20 o                         
   0  10   4       7421.37       7286.45       148.22 o                         
   1  10   4       3162.82       3452.14       114.26 o                         
   2  10   4       1018.72        952.50        62.06 o                         
   3  10   4       3525.17       3457.43       120.06 o                         
   4  10   4       3306.62       3350.04       138.34 o                         
   5  10   4        518.92        445.69        71.92 o                         
   6  10   4        123.46        142.15        57.91 o                         
   7  10   4        896.21        906.60       110.42 o                         
   8  10   4        883.88        966.75       116.12 o                         
  -8  11   4          3.35         58.96        47.54 o                         
  -7  11   4        178.90        153.33        64.02 o                         
  -6  11   4       1893.88       2048.34       144.22 o                         
  -5  11   4         10.92         11.43        29.25 o                         
  -4  11   4         60.33         41.15        27.65 o                         
  -3  11   4        738.57        709.75        36.29 o                         
  -2  11   4       3317.69       3321.39        77.66 o                         
  -1  11   4       2267.10       2161.27        64.21 o                         
   0  11   4        250.40        262.25        24.26 o                         
   1  11   4        344.68        354.01        41.06 o                         
   2  11   4        245.26        284.91        39.92 o                         
   3  11   4        694.82        685.76        58.82 o                         
   4  11   4       1025.19       1250.36       106.13 o                         
   5  11   4       3853.04       3802.33       282.70 o                         
   6  11   4        247.32        219.77       138.98 o                         
   7  11   4        110.04         25.97        65.65 o                         
  -8  12   4        288.71        318.87        79.25 o                         
  -7  12   4        269.44        236.17        63.66 o                         
  -6  12   4        692.91        626.92        69.81 o                         
  -5  12   4       4694.54       4814.93       170.23 o                         
  -4  12   4       7775.05       7464.76       213.58 o                         
  -3  12   4       1773.22       1799.05        69.67 o                         
  -2  12   4       3424.55       3507.41        83.34 o                         
  -1  12   4        140.95        174.09        24.48 o                         
   0  12   4       1457.67       1501.76        55.77 o                         
   1  12   4       1406.71       1428.04        80.30 o                         
   2  12   4         64.82         78.95        30.88 o                         
   3  12   4       1448.57       1449.74        84.19 o                         
   4  12   4       5677.42       5177.84       217.46 o                         
   5  12   4       2629.67       2538.35       166.44 o                         
   6  12   4       1839.03       2158.14       157.75 o                         
   7  12   4        998.88        891.91       114.74 o                         
  -7  13   4        164.37        195.06        87.80 o                         
  -6  13   4        335.59        331.77        60.91 o                         
  -5  13   4          1.48         35.08        38.19 o                         
  -4  13   4       2288.39       2273.55       118.31 o                         
  -3  13   4        428.15        361.66        42.27 o                         
  -2  13   4       3448.15       3375.55        83.19 o                         
  -1  13   4        112.46        155.74        23.61 o                         
   0  13   4       1051.66       1051.05        60.56 o                         
   1  13   4       4144.67       4180.88       140.89 o                         
   2  13   4       2064.10       1714.57        93.27 o                         
   3  13   4       5067.50       4766.34       159.49 o                         
   4  13   4       3450.70       3064.19       161.84 o                         
   5  13   4       2022.18       2447.44       173.88 o                         
   6  13   4       3485.61       3335.65       193.33 o                         
   7  13   4          5.96         54.72        92.26 o                         
  -7  14   4       2184.88       2121.24       137.92 o                         
  -6  14   4       1046.41        912.89       104.21 o                         
  -5  14   4        350.16        426.35        62.32 o                         
  -4  14   4       2340.54       2420.74       123.08 o                         
  -3  14   4       2938.78       2792.46       118.84 o                         
  -2  14   4       1659.88       1696.70        60.37 o                         
  -1  14   4        722.66        804.56        49.30 o                         
   0  14   4        194.08        196.32        35.18 o                         
   1  14   4        901.42        957.77        98.89 o                         
   2  14   4         17.43          5.58        31.50 o                         
   3  14   4         43.27         66.42        37.14 o                         
   4  14   4         37.98          2.53        78.66 o                         
   5  14   4        361.54        247.63        69.88 o                         
   6  14   4        169.69        161.03        68.20 o                         
  -6  15   4        185.94        109.99        54.79 o                         
  -5  15   4        183.32        210.09        55.03 o                         
  -4  15   4        149.51        149.68        55.63 o                         
  -3  15   4         12.81         33.52        38.84 o                         
  -2  15   4        109.56        132.17        32.98 o                         
  -1  15   4        608.06        634.14        46.85 o                         
   0  15   4         81.97         30.33        26.47 o                         
   1  15   4       3416.77       3467.92       150.51 o                         
   2  15   4       2186.87       2405.39       113.51 o                         
   3  15   4       4027.63       3765.84       183.92 o                         
   4  15   4        349.51        314.13        71.57 o                         
   5  15   4        664.90        766.74       103.09 o                         
   6  15   4        606.12        716.47       106.18 o                         
  -6  16   4        915.59        948.26       162.17 o                         
  -5  16   4       1089.28        966.38        91.95 o                         
  -4  16   4        792.20        892.61        82.87 o                         
  -3  16   4        282.04        256.11        69.00 o                         
  -2  16   4       1806.70       1748.29        85.02 o                         
  -1  16   4       7465.86       7588.24       197.42 o                         
   0  16   4       2640.27       2802.11        93.91 o                         
   1  16   4       4791.86       4756.21       164.93 o                         
   2  16   4         33.63        125.38        42.39 o                         
   3  16   4       1431.91       1230.17       116.26 o                         
   4  16   4         59.34         94.45        60.44 o                         
   5  16   4       1248.23       1448.28       138.19 o                         
   6  16   4         64.65         74.04        73.93 o                         
  -5  17   4       1854.49       1957.56       210.76 o                         
  -4  17   4         31.61         33.80        58.48 o                         
  -3  17   4        724.81        751.17       108.23 o                         
  -2  17   4       1150.86       1110.51       110.76 o                         
  -1  17   4        401.77        426.20        51.64 o                         
   0  17   4       4383.83       4246.81       210.12 o                         
   1  17   4       9308.25       9318.81       240.32 o                         
   2  17   4       4761.03       4516.56       234.92 o                         
   3  17   4       3718.92       3415.60       182.72 o                         
   4  17   4         77.80         40.13        60.15 o                         
   5  17   4        343.89        342.97        87.77 o                         
  -5  18   4          0.96        -27.94        60.81 o                         
  -4  18   4         79.19         95.19        68.70 o                         
  -3  18   4        100.13         37.89        62.31 o                         
  -2  18   4       1784.88       1624.95       139.49 o                         
  -1  18   4       6729.76       6966.16       193.19 o                         
   0  18   4       6950.86       7127.90       227.82 o                         
   1  18   4       1645.79       1645.64       109.47 o                         
   2  18   4         67.05         38.83        45.13 o                         
   3  18   4        371.24        393.40        66.40 o                         
   4  18   4        570.21        432.63        90.68 o                         
  -4  19   4          3.07        -20.05        87.53 o                         
  -3  19   4        484.25        553.62        99.74 o                         
  -2  19   4        498.40        425.70       154.36 o                         
  -1  19   4        495.69        493.62        59.15 o                         
   0  19   4       1562.11       1438.31       103.36 o                         
   1  19   4       7172.85       7671.44       249.22 o                         
   2  19   4       3794.64       3640.13       202.39 o                         
   3  19   4        190.45        306.20        83.19 o                         
   4  19   4        287.38        279.87        69.19 o                         
  -3  20   4         72.79        185.26        82.13 o                         
  -2  20   4       1375.08       1175.80       131.31 o                         
  -1  20   4       1519.81       1573.89       125.06 o                         
   0  20   4       1276.78       1177.72        98.96 o                         
   1  20   4       1772.63       1806.00       119.97 o                         
   2  20   4         93.53         40.98        61.96 o                         
   3  20   4        287.31        467.74        96.98 o                         
  -2  21   4         30.43         30.62        71.03 o                         
  -1  21   4        272.20        279.15       125.38 o                         
   0  21   4          6.20         28.15        52.77 o                         
   1  21   4         91.04         79.01        55.87 o                         
  -9   1   5          5.64         -3.30        59.10 o                         
  -8   1   5         27.04         60.38        53.55 o                         
  -7   1   5       1191.56       1007.93       104.01 o                         
  -6   1   5         20.11         50.47        28.35 o                         
  -5   1   5        984.10       1112.48        47.45 o                         
  -4   1   5        527.77        625.96        84.68 o                         
  -3   1   5        665.70        656.35        33.04 o                         
  -2   1   5      37738.59      41336.53       791.57 o                         
  -1   1   5      10320.28       9853.21       162.38 o                         
   0   1   5       4260.46       4222.94       110.37 o                         
   1   1   5       1195.82       1208.61        47.29 o                         
   2   1   5         15.87         11.52        12.66 o                         
   3   1   5         42.04        117.98        19.92 o                         
   4   1   5        938.22       1007.64        50.70 o                         
   5   1   5       2902.46       2656.66        84.48 o                         
   6   1   5        175.09        191.52        34.15 o                         
   7   1   5          4.13        -20.68        43.40 o                         
   8   1   5        163.01        123.18        63.82 o                         
   9   1   5        555.91        521.35       100.36 o                         
  -9   2   5        546.96        506.05        91.78 o                         
  -8   2   5        961.98       1020.05       116.30 o                         
  -7   2   5         33.70          8.62        42.58 o                         
  -6   2   5       1610.88       1762.88        69.11 o                         
  -5   2   5        170.58        186.70        24.00 o                         
  -4   2   5        634.07        646.24        45.93 o                         
  -3   2   5        901.32        938.21        37.60 o                         
  -2   2   5      11252.75      11119.76       203.37 o                         
  -1   2   5       8696.28       9163.38       186.03 o                         
   0   2   5        270.48        277.49        26.98 o                         
   1   2   5       3200.83       3166.30        97.66 o                         
   2   2   5       2724.06       2371.08       146.80 o                         
   3   2   5       1736.87       1831.55        59.02 o                         
   4   2   5         12.76         -1.62        16.45 o                         
   5   2   5        550.89        641.91        44.38 o                         
   6   2   5        560.79        586.69        47.34 o                         
   7   2   5        147.36        121.55        41.59 o                         
   8   2   5        872.42        875.60       112.83 o                         
   9   2   5         84.93        213.06        86.94 o                         
  -9   3   5          6.11          1.52        79.25 o                         
  -8   3   5       3079.92       2946.76       235.98 o                         
  -7   3   5         40.14         26.04        44.46 o                         
  -6   3   5       1473.37       1644.69       105.17 o                         
  -5   3   5        168.26        132.65        23.03 o                         
  -4   3   5       3890.31       3536.56       151.95 o                         
  -3   3   5       7045.75       6958.87       139.30 o                         
  -2   3   5        896.29        854.31        31.23 o                         
  -1   3   5       4480.64       4909.89       172.75 o                         
   0   3   5      38347.21      38194.50       650.17 o                         
   1   3   5       5568.59       5496.30       126.34 o                         
   2   3   5        106.75         86.70        15.58 o                         
   3   3   5         35.24         45.75        17.11 o                         
   4   3   5        484.01        618.58        52.08 o                         
   5   3   5        809.73        763.56        58.90 o                         
   6   3   5       2247.74       2284.16       127.43 o                         
   7   3   5        353.75        550.82        97.39 o                         
   8   3   5          6.25        -47.94        50.94 o                         
   9   3   5        967.43       1074.02       191.62 o                         
  -9   4   5       1721.83       1830.24       166.05 o                         
  -8   4   5        789.96       1073.71       115.87 o                         
  -7   4   5        154.01        197.00        99.95 o                         
  -6   4   5        103.49         91.66        25.81 o                         
  -5   4   5       1733.40       1900.59        68.03 o                         
  -4   4   5       1931.81       1754.90        55.01 o                         
  -3   4   5       1091.32        871.06        39.81 o                         
  -2   4   5       3540.32       3284.85        75.04 o                         
  -1   4   5       1176.10       1272.61        40.52 o                         
   0   4   5        203.24        177.06        12.60 o                         
   1   4   5       4649.86       4093.32        87.24 o                         
   2   4   5       6852.19       6518.98       144.14 o                         
   3   4   5        657.50        741.52        45.76 o                         
   4   4   5          4.63          0.42        18.61 o                         
   5   4   5       1721.34       1782.20        75.88 o                         
   6   4   5        682.07        667.12        61.66 o                         
   7   4   5       6330.45       5782.26       190.01 o                         
   8   4   5       2714.71       2758.39       267.32 o                         
  -9   5   5        217.46        129.84        69.85 o                         
  -8   5   5        675.39        662.97       117.10 o                         
  -7   5   5       1755.92       2045.80       123.36 o                         
  -6   5   5       1191.85       1258.49        66.91 o                         
  -5   5   5        306.99        381.22        32.89 o                         
  -4   5   5       1302.01       1357.06        50.13 o                         
  -3   5   5        185.61        131.97        19.33 o                         
  -2   5   5        486.31        487.19        31.37 o                         
  -1   5   5       6433.14       5516.45       110.58 o                         
   0   5   5      23462.65      21827.32       425.92 o                         
   1   5   5      15140.53      15487.29       362.36 o                         
   2   5   5       1902.14       1905.25        56.04 o                         
   3   5   5       5449.35       5711.89       135.43 o                         
   4   5   5       1647.73       1668.41        62.92 o                         
   5   5   5       5475.81       5033.57       269.75 o                         
   6   5   5        724.00        761.96        64.76 o                         
   7   5   5       1554.40       1605.55       104.58 o                         
   8   5   5          0.41          2.37        87.53 o                         
  -9   6   5        281.06        284.05        65.93 o                         
  -8   6   5       6147.53       5988.32       213.24 o                         
  -7   6   5        990.09       1113.09        63.97 o                         
  -6   6   5       1673.45       1689.29        71.35 o                         
  -5   6   5       5021.65       5108.80       122.21 o                         
  -4   6   5        605.93        621.43        48.90 o                         
  -3   6   5        712.26        943.92        43.66 o                         
  -2   6   5      10518.58       9252.53       200.89 o                         
  -1   6   5       3126.56       3477.16        78.15 o                         
   0   6   5       5789.69       6307.71       138.23 o                         
   1   6   5      14809.83      14499.47       343.70 o                         
   2   6   5      12799.29      12057.10       249.13 o                         
   3   6   5         31.74         37.73        15.98 o                         
   4   6   5        296.66        310.88        33.40 o                         
   5   6   5        754.29        814.63        63.51 o                         
   6   6   5       2586.68       2661.01       161.06 o                         
   7   6   5       1446.11       1387.11       120.13 o                         
   8   6   5       2291.98       1989.54       235.39 o                         
  -9   7   5         11.88        202.27       115.92 o                         
  -8   7   5       1086.38       1302.65       105.81 o                         
  -7   7   5        270.16        281.90        37.55 o                         
  -6   7   5       2527.34       2556.47        83.97 o                         
  -5   7   5          7.37         17.98        19.23 o                         
  -4   7   5          0.37        -13.45        14.94 o                         
  -3   7   5       5721.72       5647.94       125.12 o                         
  -2   7   5      17940.36      18202.35       329.35 o                         
  -1   7   5      12548.36      12504.67       231.95 o                         
   0   7   5      35124.20      34597.58       669.01 o                         
   1   7   5        101.07        -11.32        19.36 o                         
   2   7   5        237.06        198.13        43.07 o                         
   3   7   5        725.12        820.55        40.85 o                         
   4   7   5         30.76         28.78        20.20 o                         
   5   7   5       2201.55       2218.66       102.79 o                         
   6   7   5        911.80        945.55       242.48 o                         
   7   7   5        289.22        316.98        70.76 o                         
   8   7   5        173.52        146.41        74.07 o                         
  -8   8   5        480.02        530.58        79.34 o                         
  -7   8   5       2394.93       2511.24        91.61 o                         
  -6   8   5        445.48        465.50        42.43 o                         
  -5   8   5         27.83         36.69        22.18 o                         
  -4   8   5        710.60        700.50        43.18 o                         
  -3   8   5       5183.58       4966.24       129.20 o                         
  -2   8   5        182.21        121.03        18.57 o                         
  -1   8   5         73.57         91.48        17.21 o                         
   0   8   5        326.66        428.49        26.97 o                         
   1   8   5       1903.51       1554.50        79.12 o                         
   2   8   5       2549.74       2309.35        86.36 o                         
   3   8   5        509.71        473.08        40.67 o                         
   4   8   5       2595.09       2576.17       171.20 o                         
   5   8   5         63.80         46.75        40.04 o                         
   6   8   5        517.88        521.59        77.57 o                         
   7   8   5       4865.35       5039.57       363.13 o                         
   8   8   5         40.11         52.76        61.46 o                         
  -8   9   5        623.87        607.98       152.59 o                         
  -7   9   5         67.62         80.90        31.38 o                         
  -6   9   5       2303.51       2219.59        84.58 o                         
  -5   9   5       1098.46       1232.66        62.12 o                         
  -4   9   5       2199.59       2211.40       100.90 o                         
  -3   9   5      13732.01      13609.70       295.82 o                         
  -2   9   5       8574.97       8540.91       171.86 o                         
  -1   9   5       2637.44       2655.57        79.83 o                         
   0   9   5       5890.56       5246.85       123.97 o                         
   1   9   5       5035.54       5219.09       151.78 o                         
   2   9   5       3429.77       3430.36       114.81 o                         
   3   9   5       2039.84       1869.72        82.68 o                         
   4   9   5        224.91        202.66        39.88 o                         
   5   9   5        932.97        859.26        91.96 o                         
   6   9   5        110.17        190.44        58.94 o                         
   7   9   5       1615.10       1512.51       176.24 o                         
   8   9   5        117.49        102.51       103.50 o                         
  -8  10   5        671.08        415.18       136.03 o                         
  -7  10   5        508.25        639.88        72.09 o                         
  -6  10   5         54.00         49.58        27.63 o                         
  -5  10   5       9563.38       9720.75       209.77 o                         
  -4  10   5        997.27       1027.46        69.95 o                         
  -3  10   5        935.42       1006.90        39.72 o                         
  -2  10   5        404.23        342.70        28.79 o                         
  -1  10   5        689.80        759.19        38.76 o                         
   0  10   5        700.92        677.77        36.78 o                         
   1  10   5        296.26        387.45        41.97 o                         
   2  10   5      13689.01      13933.41       347.43 o                         
   3  10   5       1173.40       1195.88        74.27 o                         
   4  10   5        233.09        244.38        75.17 o                         
   5  10   5       6375.78       6969.74       338.29 o                         
   6  10   5       1137.75       1161.39       112.46 o                         
   7  10   5        255.46        253.00        74.74 o                         
   8  10   5        977.84       1009.40       169.74 o                         
  -8  11   5          4.60        -26.34        49.70 o                         
  -7  11   5        282.50        339.02        59.56 o                         
  -6  11   5       1008.32        958.95        83.05 o                         
  -5  11   5       3317.62       3332.61       114.86 o                         
  -4  11   5       4124.28       3993.62       123.87 o                         
  -3  11   5       8703.34       8298.79       156.72 o                         
  -2  11   5       5241.53       5342.20       109.89 o                         
  -1  11   5        642.54        668.79        39.32 o                         
   0  11   5        741.41        712.23        52.76 o                         
   1  11   5       1647.90       1696.43        81.12 o                         
   2  11   5       6102.81       5697.83       171.84 o                         
   3  11   5       3696.18       3651.82       129.51 o                         
   4  11   5         23.78        -10.18        46.13 o                         
   5  11   5         43.16         34.67        49.13 o                         
   6  11   5        555.07        517.96       173.88 o                         
   7  11   5         31.94          1.69        59.73 o                         
  -7  12   5       2284.69       2423.81       138.45 o                         
  -6  12   5       2605.31       2774.55       138.63 o                         
  -5  12   5        541.76        681.46        92.32 o                         
  -4  12   5        123.46        177.51        36.73 o                         
  -3  12   5       1698.46       1667.47        69.94 o                         
  -2  12   5       2759.22       2754.68        71.67 o                         
  -1  12   5       1531.98       1351.32        55.33 o                         
   0  12   5       1631.69       1496.58       123.02 o                         
   1  12   5        121.21        149.46        35.25 o                         
   2  12   5         23.89         49.71        40.71 o                         
   3  12   5        222.19        251.36        45.59 o                         
   4  12   5       7153.75       7225.91       276.42 o                         
   5  12   5       1767.98       2146.35       153.03 o                         
   6  12   5        519.60        545.59        88.42 o                         
   7  12   5       1826.89       1781.16       153.41 o                         
  -7  13   5        344.21        352.39        63.80 o                         
  -6  13   5       1073.27       1202.65       129.43 o                         
  -5  13   5       2695.56       2839.77       132.53 o                         
  -4  13   5       1476.22       1531.11        96.63 o                         
  -3  13   5       3556.72       3569.07       114.16 o                         
  -2  13   5        470.03        517.34        34.63 o                         
  -1  13   5       1981.39       2017.78        70.18 o                         
   0  13   5          1.07         51.91        29.72 o                         
   1  13   5        130.05        202.63        39.64 o                         
   2  13   5       1032.66       1047.87        74.31 o                         
   3  13   5       8281.38       8091.18       234.81 o                         
   4  13   5        392.93        398.45        70.49 o                         
   5  13   5         13.54        -36.17        45.92 o                         
   6  13   5         61.05        180.65        68.60 o                         
   7  13   5        428.16        459.10       130.70 o                         
  -7  14   5       1344.05       1542.53       118.46 o                         
  -6  14   5       1128.89       1208.89        98.27 o                         
  -5  14   5       2098.01       2475.78       134.72 o                         
  -4  14   5        174.12        143.46        45.24 o                         
  -3  14   5       5724.40       5529.44       180.78 o                         
  -2  14   5         11.90        -19.19        19.19 o                         
  -1  14   5         21.63         35.82        24.37 o                         
   0  14   5          4.21         -4.59        28.71 o                         
   1  14   5       3482.40       3743.87       136.57 o                         
   2  14   5        286.43        249.53        45.90 o                         
   3  14   5          3.43         33.42        36.13 o                         
   4  14   5        147.17        138.62        55.96 o                         
   5  14   5       5502.58       5325.63       520.45 o                         
   6  14   5       1225.70       1284.09       130.28 o                         
  -6  15   5        103.18        111.07        51.56 o                         
  -5  15   5       1073.70       1172.91       174.92 o                         
  -4  15   5       6646.62       6678.21       275.71 o                         
  -3  15   5        229.45        228.45        47.87 o                         
  -2  15   5       2704.96       2684.14        98.54 o                         
  -1  15   5        113.27         77.52        28.96 o                         
   0  15   5        234.00        252.53        47.81 o                         
   1  15   5        254.63        342.16        52.61 o                         
   2  15   5       2516.70       2290.10       145.51 o                         
   3  15   5        327.63        362.34        55.41 o                         
   4  15   5       2288.96       2405.31       187.48 o                         
   5  15   5        741.83        687.08        97.82 o                         
   6  15   5        410.57        454.22        87.38 o                         
  -6  16   5       1257.65       1396.75       111.51 o                         
  -5  16   5        137.67        167.14        56.67 o                         
  -4  16   5        170.69        155.59        54.56 o                         
  -3  16   5        272.63        150.32        61.88 o                         
  -2  16   5       3114.54       3223.56       119.89 o                         
  -1  16   5        523.24        489.29        51.77 o                         
   0  16   5        560.51        541.62        52.99 o                         
   1  16   5        255.00        276.32        50.07 o                         
   2  16   5       3018.61       2914.03       128.86 o                         
   3  16   5         97.81         82.39        55.62 o                         
   4  16   5        809.79        698.39        97.02 o                         
   5  16   5        385.45        321.46       117.10 o                         
   6  16   5        307.55        127.75       107.64 o                         
  -5  17   5        274.16        259.66       122.42 o                         
  -4  17   5          1.87        -14.94        54.66 o                         
  -3  17   5        153.36        248.58        71.48 o                         
  -2  17   5         38.82        -41.68        51.84 o                         
  -1  17   5       1895.55       1967.16        96.59 o                         
   0  17   5        214.60        130.00        46.69 o                         
   1  17   5        383.75        417.68        78.87 o                         
   2  17   5         82.00         71.76        55.57 o                         
   3  17   5       1216.45       1204.03       120.80 o                         
   4  17   5         62.77         25.59        58.55 o                         
   5  17   5        349.56        302.84        83.36 o                         
  -5  18   5        751.56        743.86       115.39 o                         
  -4  18   5         75.53        124.14        70.49 o                         
  -3  18   5         17.94        -71.10        78.07 o                         
  -2  18   5         49.12        106.10        64.82 o                         
  -1  18   5        174.65        148.50        42.43 o                         
   0  18   5          0.97         67.06        46.21 o                         
   1  18   5        130.06         64.51        83.23 o                         
   2  18   5       1014.01       1059.72        91.06 o                         
   3  18   5        252.87        366.34        95.22 o                         
   4  18   5         13.14         13.04        63.50 o                         
  -4  19   5        141.58         58.70        95.81 o                         
  -3  19   5       4027.42       4103.29       226.47 o                         
  -2  19   5        988.10       1049.49       153.77 o                         
  -1  19   5         22.07         22.13        54.28 o                         
   0  19   5       1432.69       1711.28       122.60 o                         
   1  19   5         26.88         99.22        49.56 o                         
   2  19   5        373.84        341.54        83.90 o                         
   3  19   5       2203.31       2084.93       276.19 o                         
   4  19   5         28.80        -53.55        53.55 o                         
  -3  20   5        127.24        129.26        79.82 o                         
  -2  20   5         83.61         71.88        72.75 o                         
  -1  20   5        318.42        328.83       123.02 o                         
   0  20   5         20.14         32.91        50.47 o                         
   1  20   5       1076.44       1274.38       103.53 o                         
   2  20   5        168.14         57.92        68.91 o                         
   3  20   5          4.01        -18.75        69.81 o                         
  -2  21   5         23.57        -55.59        88.71 o                         
  -1  21   5         30.74         62.69       107.64 o                         
   0  21   5          7.10         21.44        51.89 o                         
   1  21   5         55.35         27.41        51.65 o                         
  -9   0   6        214.03        182.16        94.63 o                         
  -8   0   6       4003.96       4197.91       294.53 o                         
  -7   0   6       1078.32        968.75       145.49 o                         
  -6   0   6       1493.83       1638.24       170.33 o                         
  -5   0   6        478.18        483.78        91.08 o                         
  -4   0   6      15915.37      15541.12       505.66 o                         
  -3   0   6      16703.85      16808.32       599.11 o                         
  -2   0   6      58139.47      60922.50      1632.57 o                         
  -1   0   6       3527.43       3669.84        99.21 o                         
   0   0   6       6511.21       6614.35       203.24 o                         
   1   0   6       6865.52       6511.05       416.95 o                         
   2   0   6      73439.60      73538.71      1973.89 o                         
   3   0   6      41709.82      44299.64      1210.26 o                         
   4   0   6      16099.52      15326.56       453.27 o                         
   5   0   6          7.66        -16.47        28.85 o                         
   6   0   6         81.75         87.55        40.75 o                         
   7   0   6        988.04        910.79       141.94 o                         
   8   0   6         66.68         39.03        86.35 o                         
   9   0   6       2127.57       2306.54       250.76 o                         
  -9   1   6          0.10         19.05        56.83 o                         
  -8   1   6        135.31        251.38        69.81 o                         
  -7   1   6       4198.02       4039.40       189.86 o                         
  -6   1   6      13542.26      12397.66       405.63 o                         
  -5   1   6       6629.84       6363.62       149.31 o                         
  -4   1   6      18236.87      18108.81       548.89 o                         
  -3   1   6       1396.64       1636.80        60.22 o                         
  -2   1   6        589.46        471.77        24.19 o                         
  -1   1   6      13967.07      14014.28       227.97 o                         
   0   1   6         29.45         18.41        14.14 o                         
   1   1   6       6473.61       6463.79       164.59 o                         
   2   1   6       5114.44       5023.10       117.19 o                         
   3   1   6       1633.53       1429.64        52.87 o                         
   4   1   6        587.72        624.86        45.58 o                         
   5   1   6       4408.38       4416.04       120.85 o                         
   6   1   6       5375.37       4888.32       136.31 o                         
   7   1   6       1886.47       1810.97       138.39 o                         
   8   1   6         18.81         83.44        64.34 o                         
   9   1   6        168.41        218.23        81.13 o                         
  -9   2   6        174.76        183.02        71.00 o                         
  -8   2   6       1375.07       1446.95       137.49 o                         
  -7   2   6        991.45       1124.21       111.37 o                         
  -6   2   6       5747.15       5634.39       142.62 o                         
  -5   2   6       1325.21       1294.93        56.59 o                         
  -4   2   6       2139.49       1985.21        73.24 o                         
  -3   2   6       5680.89       6116.25       125.10 o                         
  -2   2   6      15668.99      14499.57       293.57 o                         
  -1   2   6       3547.72       3440.58        72.97 o                         
   0   2   6       6819.18       6409.84       145.29 o                         
   1   2   6      37497.32      36380.65       699.61 o                         
   2   2   6       6794.43       6170.75       336.89 o                         
   3   2   6      16448.96      16700.50       341.06 o                         
   4   2   6      23035.88      22955.35       462.74 o                         
   5   2   6        299.27        337.54        34.40 o                         
   6   2   6         49.35         16.47        24.79 o                         
   7   2   6        728.51        715.96        68.25 o                         
   8   2   6         42.28         36.32        62.11 o                         
   9   2   6       1941.46       1797.92       229.47 o                         
  -9   3   6          4.39         45.22        59.27 o                         
  -8   3   6          3.86        -42.38        49.68 o                         
  -7   3   6       1819.54       2017.47       146.19 o                         
  -6   3   6       6589.30       6592.39       200.78 o                         
  -5   3   6       1827.07       1755.19        83.32 o                         
  -4   3   6       2548.44       2402.21        72.88 o                         
  -3   3   6       1517.32       1484.81        62.07 o                         
  -2   3   6          2.11         20.86        24.07 o                         
  -1   3   6         43.57         94.71        14.39 o                         
   0   3   6       3925.09       3759.64        88.35 o                         
   1   3   6       4093.66       4023.87        94.53 o                         
   2   3   6       1982.69       1688.75        86.39 o                         
   3   3   6        513.73        460.14        33.47 o                         
   4   3   6       1346.99       1324.37        58.43 o                         
   5   3   6       3093.53       3048.29        94.59 o                         
   6   3   6       2550.35       2381.61       210.06 o                         
   7   3   6         13.97         62.62        62.43 o                         
   8   3   6         20.54        -29.95        84.57 o                         
  -9   4   6         55.67         28.21        60.60 o                         
  -8   4   6       1681.80       1792.71       150.76 o                         
  -7   4   6        334.48        403.89        71.87 o                         
  -6   4   6        226.30        241.78        32.73 o                         
  -5   4   6        793.19        893.39        50.85 o                         
  -4   4   6         53.70         27.71        15.30 o                         
  -3   4   6       3978.89       3885.73        89.68 o                         
  -2   4   6      10962.34      11593.73       216.52 o                         
  -1   4   6        671.90        580.84        29.80 o                         
   0   4   6       1579.15       1593.11        40.63 o                         
   1   4   6       1193.05        936.47        35.34 o                         
   2   4   6       5719.49       5508.67       127.06 o                         
   3   4   6       4746.22       4541.75       177.90 o                         
   4   4   6       4970.88       4994.38       127.60 o                         
   5   4   6       2571.66       2537.62        85.56 o                         
   6   4   6        500.72        451.95        52.57 o                         
   7   4   6        690.65        580.29        66.17 o                         
   8   4   6        303.71        253.13       110.00 o                         
  -9   5   6         74.73         57.18        76.21 o                         
  -8   5   6         77.99        129.60        51.86 o                         
  -7   5   6       2609.06       2810.96       129.66 o                         
  -6   5   6        175.77        199.55        29.80 o                         
  -5   5   6         81.91         41.58        19.89 o                         
  -4   5   6       2401.60       2249.88        66.09 o                         
  -3   5   6        430.71        411.40        28.63 o                         
  -2   5   6       7820.83       8695.25       166.47 o                         
  -1   5   6       5089.20       4915.77       113.42 o                         
   0   5   6        586.81        681.93        30.81 o                         
   1   5   6         11.55         11.02        16.49 o                         
   2   5   6        708.09        770.74        52.76 o                         
   3   5   6       3351.06       3187.29        88.41 o                         
   4   5   6          4.37         10.18        19.51 o                         
   5   5   6       1331.70       1401.94        66.29 o                         
   6   5   6       1147.77        950.01       171.97 o                         
   7   5   6        113.25        115.06        54.57 o                         
   8   5   6        318.44        335.93       124.20 o                         
  -9   6   6         13.49         29.95        51.25 o                         
  -8   6   6        142.23        209.18        55.05 o                         
  -7   6   6         28.99         76.41        27.10 o                         
  -6   6   6        783.60        804.30        51.31 o                         
  -5   6   6       1130.58       1170.18        67.81 o                         
  -4   6   6         46.20         86.06        19.04 o                         
  -3   6   6       1438.54       1522.49        52.81 o                         
  -2   6   6        222.30        340.06        23.14 o                         
  -1   6   6       6167.95       5839.64       132.48 o                         
   0   6   6       5248.59       5256.42       103.98 o                         
   1   6   6      11214.77      10538.35       260.82 o                         
   2   6   6       1248.40       1238.06        43.10 o                         
   3   6   6          8.92         11.50        14.94 o                         
   4   6   6       2253.14       2120.24        72.87 o                         
   5   6   6        970.40       1032.09        58.48 o                         
   6   6   6        112.71        196.44        54.54 o                         
   7   6   6         93.68        175.33        57.52 o                         
   8   6   6         32.27         73.34        94.63 o                         
  -9   7   6        999.36        801.45        95.25 o                         
  -8   7   6        869.77        882.41        89.67 o                         
  -7   7   6        197.57        243.64        53.93 o                         
  -6   7   6         39.52         39.05        23.78 o                         
  -5   7   6        503.61        508.23        39.25 o                         
  -4   7   6       1223.87       1373.37        57.10 o                         
  -3   7   6       2816.40       2484.77        78.90 o                         
  -2   7   6       4536.00       4566.77       101.26 o                         
  -1   7   6        431.11        482.58        28.23 o                         
   0   7   6      13785.86      15319.60       309.81 o                         
   1   7   6         14.09         42.07        29.95 o                         
   2   7   6       5332.80       5468.89       156.67 o                         
   3   7   6        260.41        345.03        56.68 o                         
   4   7   6        917.55        896.62        50.76 o                         
   5   7   6       2569.82       2616.05       116.34 o                         
   6   7   6       4384.73       4172.79       374.37 o                         
   7   7   6       1712.75       1739.58       136.61 o                         
   8   7   6       2188.04       2035.70       217.05 o                         
  -8   8   6        603.96        687.56        81.29 o                         
  -7   8   6        904.62       1072.68        74.27 o                         
  -6   8   6       3042.41       3027.57       140.25 o                         
  -5   8   6        416.38        475.58        55.14 o                         
  -4   8   6       3277.73       3205.04       119.51 o                         
  -3   8   6         97.48        118.82        24.92 o                         
  -2   8   6        274.18        342.60        32.45 o                         
  -1   8   6       1787.70       1487.94        48.04 o                         
   0   8   6       5460.06       5528.05       128.29 o                         
   1   8   6       1616.46       1873.06        76.43 o                         
   2   8   6          6.71         10.64        22.22 o                         
   3   8   6       2816.00       2809.69        81.88 o                         
   4   8   6       4162.96       4098.97       139.45 o                         
   5   8   6          2.97         -9.55        78.66 o                         
   6   8   6       2458.18       2440.79       148.90 o                         
   7   8   6        257.23        250.04        67.84 o                         
   8   8   6         31.21         12.56       101.72 o                         
  -8   9   6        237.24        411.63       131.30 o                         
  -7   9   6         30.44         -0.46        31.42 o                         
  -6   9   6       4777.61       4749.74       127.49 o                         
  -5   9   6       2466.31       2569.70        83.86 o                         
  -4   9   6         27.00         87.38        26.85 o                         
  -3   9   6       1068.37       1045.65        57.68 o                         
  -2   9   6       6629.54       6505.63       138.34 o                         
  -1   9   6        558.04        568.78        33.00 o                         
   0   9   6       5935.01       6206.81       143.07 o                         
   1   9   6       2965.31       2457.61        91.81 o                         
   2   9   6       1235.73       1176.54        68.68 o                         
   3   9   6       2363.65       2321.35       119.18 o                         
   4   9   6       2327.44       2289.47       112.24 o                         
   5   9   6       2934.98       2987.98       194.58 o                         
   6   9   6        315.80        485.87       113.55 o                         
   7   9   6         77.44        167.64        70.38 o                         
   8   9   6       1201.61       1149.28       123.32 o                         
  -8  10   6       1063.68       1083.48       189.25 o                         
  -7  10   6        934.06       1069.60        86.05 o                         
  -6  10   6        133.49        129.44        32.16 o                         
  -5  10   6       1430.56       1726.78        86.11 o                         
  -4  10   6       4586.06       4700.66       135.54 o                         
  -3  10   6       1652.96       1610.28        59.23 o                         
  -2  10   6        224.99        206.44        24.83 o                         
  -1  10   6       5655.42       5792.31       126.93 o                         
   0  10   6       5938.66       6151.58       143.85 o                         
   1  10   6       2904.85       2774.66       101.74 o                         
   2  10   6       4077.25       4018.86       132.87 o                         
   3  10   6       2463.78       2287.02        96.80 o                         
   4  10   6       5171.55       4774.62       160.60 o                         
   5  10   6         18.92         33.94        44.89 o                         
   6  10   6          7.80         12.19        61.51 o                         
   7  10   6         27.05        -31.06        51.98 o                         
  -8  11   6        321.09        195.17       117.10 o                         
  -7  11   6       2610.87       2621.87       161.54 o                         
  -6  11   6       1688.46       1894.26       120.84 o                         
  -5  11   6         55.62         47.34        31.26 o                         
  -4  11   6       7141.56       6916.11       234.93 o                         
  -3  11   6       1061.49       1045.55        44.98 o                         
  -2  11   6       2583.25       2505.11        81.28 o                         
  -1  11   6        191.27        213.96        25.25 o                         
   0  11   6          6.19          7.22        16.57 o                         
   1  11   6      10841.00      10761.91       281.53 o                         
   2  11   6      20549.85      20681.71       499.81 o                         
   3  11   6       2609.36       2777.96       126.45 o                         
   4  11   6        255.04        263.16        47.87 o                         
   5  11   6       1108.64       1011.08       104.07 o                         
   6  11   6       1720.97       1591.27       133.44 o                         
   7  11   6        591.49        438.77        88.55 o                         
  -7  12   6        325.57        303.56        59.79 o                         
  -6  12   6        169.34        169.13        56.04 o                         
  -5  12   6        221.21        196.74        45.14 o                         
  -4  12   6       1175.51       1202.97        72.37 o                         
  -3  12   6        802.56        822.57        57.33 o                         
  -2  12   6        498.06        472.29        32.29 o                         
  -1  12   6        600.66        621.90        39.24 o                         
   0  12   6        342.80        341.80        45.17 o                         
   1  12   6       3701.48       3741.46       131.54 o                         
   2  12   6       2217.02       2258.33       100.41 o                         
   3  12   6       3706.95       3752.72       137.62 o                         
   4  12   6       6301.95       5985.13       387.97 o                         
   5  12   6        154.29        185.30        63.50 o                         
   6  12   6         74.09         96.34        61.13 o                         
   7  12   6        101.64        162.84       124.79 o                         
  -7  13   6         20.49         65.58        50.16 o                         
  -6  13   6       2437.88       2588.29       138.46 o                         
  -5  13   6         55.07         11.47        38.44 o                         
  -4  13   6       1638.97       1529.28        89.81 o                         
  -3  13   6       6351.07       6035.65       163.69 o                         
  -2  13   6        303.06        337.53        35.50 o                         
  -1  13   6        365.82        415.02        42.62 o                         
   0  13   6        695.14        762.42        62.99 o                         
   1  13   6        121.36        114.35        36.62 o                         
   2  13   6       6134.38       5851.95       184.97 o                         
   3  13   6          2.54        -32.98        32.98 o                         
   4  13   6        621.18        753.58        93.67 o                         
   5  13   6       2343.81       2282.09       267.32 o                         
   6  13   6       1371.92       1371.92       192.21 o                         
   7  13   6        158.67        256.33        82.63 o                         
  -7  14   6         42.03        -16.06        47.55 o                         
  -6  14   6       1632.40       1645.17       135.46 o                         
  -5  14   6        488.22        563.94       134.04 o                         
  -4  14   6        556.53        496.80        62.64 o                         
  -3  14   6        352.19        382.72        49.53 o                         
  -2  14   6       2503.68       2547.49        94.31 o                         
  -1  14   6       1021.22       1271.58        88.95 o                         
   0  14   6         65.91          4.54        33.01 o                         
   1  14   6      11249.00      11332.15       305.03 o                         
   2  14   6         23.94         56.51        36.12 o                         
   3  14   6        520.32        501.06        97.75 o                         
   4  14   6       6203.68       5441.23       403.94 o                         
   5  14   6         97.25        124.24        61.37 o                         
   6  14   6       1758.41       1720.97       165.01 o                         
  -6  15   6         40.19         16.83        48.98 o                         
  -5  15   6         13.85        -30.35        42.68 o                         
  -4  15   6       4038.12       4012.09       157.19 o                         
  -3  15   6        211.84        150.11        55.58 o                         
  -2  15   6       1036.75       1060.32        61.47 o                         
  -1  15   6       4597.63       4412.41       119.21 o                         
   0  15   6         17.77         14.84        34.72 o                         
   1  15   6          7.41         41.58        36.03 o                         
   2  15   6        902.43       1014.14        81.39 o                         
   3  15   6       2287.87       2564.73       386.79 o                         
   4  15   6       1074.53       1010.21       130.11 o                         
   5  15   6         54.26        135.46        66.30 o                         
   6  15   6       1355.17       1150.02       126.55 o                         
  -6  16   6         32.52         87.15        56.31 o                         
  -5  16   6       1084.69       1264.32       124.87 o                         
  -4  16   6         67.28         85.66        61.51 o                         
  -3  16   6        151.31         99.21        83.98 o                         
  -2  16   6        278.28        249.56        54.76 o                         
  -1  16   6       5609.14       6040.80       156.48 o                         
   0  16   6       2612.77       2861.15       183.48 o                         
   1  16   6       6681.31       6698.04       241.81 o                         
   2  16   6       1701.59       1786.70       108.68 o                         
   3  16   6        210.66         46.29       101.13 o                         
   4  16   6        188.82        218.20        69.28 o                         
   5  16   6        849.95        875.09       117.09 o                         
  -5  17   6        218.30        216.46        77.66 o                         
  -4  17   6        629.08        547.29       158.50 o                         
  -3  17   6       8260.17       7855.85       312.81 o                         
  -2  17   6       3186.02       3112.44       181.03 o                         
  -1  17   6       2523.51       2479.40       123.61 o                         
   0  17   6        194.18        187.75        45.32 o                         
   1  17   6        962.02       1137.56       134.58 o                         
   2  17   6        319.11        240.59        56.19 o                         
   3  17   6        176.36        137.60        66.49 o                         
   4  17   6        279.13        330.48       138.98 o                         
   5  17   6        169.46        245.78        85.71 o                         
  -5  18   6         52.65        -49.50        72.74 o                         
  -4  18   6       1070.69       1039.48       126.93 o                         
  -3  18   6        837.37        846.36       111.60 o                         
  -2  18   6       4152.34       4560.50       222.48 o                         
  -1  18   6       6115.32       6256.53       239.38 o                         
   0  18   6       6844.69       7089.02       254.32 o                         
   1  18   6       6751.97       6588.16       221.03 o                         
   2  18   6         12.42        -41.82        42.33 o                         
   3  18   6        475.91        584.75       124.20 o                         
   4  18   6        172.78        225.05        77.66 o                         
  -4  19   6        746.66        796.44       116.77 o                         
  -3  19   6       2049.68       2095.72       208.77 o                         
  -2  19   6       2905.66       2802.90       218.23 o                         
  -1  19   6       4006.56       4060.04       163.15 o                         
   0  19   6          0.63         50.81        49.18 o                         
   1  19   6       3053.48       3169.07       154.45 o                         
   2  19   6       1523.70       1439.70       128.01 o                         
   3  19   6          8.84          7.31        62.21 o                         
  -3  20   6          0.84         40.90        71.92 o                         
  -2  20   6         70.90        205.81       110.00 o                         
  -1  20   6       2256.80       2313.64       250.76 o                         
   0  20   6       2327.98       2299.79       135.65 o                         
   1  20   6        608.15        663.27       135.42 o                         
   2  20   6        463.58        388.61       129.52 o                         
  -1  21   6         47.13          5.91       105.27 o                         
   0  21   6          0.81         69.71        56.90 o                         
   1  21   6        196.27         88.08        56.99 o                         
  -9   1   7         32.46        -45.86        51.00 o                         
  -8   1   7        784.12        748.26       102.87 o                         
  -7   1   7        789.51        807.10       133.07 o                         
  -6   1   7        577.21        842.55        89.91 o                         
  -5   1   7        133.68        177.34        28.06 o                         
  -4   1   7       6081.18       5542.53       154.62 o                         
  -3   1   7       3861.78       3802.64       141.03 o                         
  -2   1   7        215.25        299.80        20.51 o                         
  -1   1   7       1751.93       1742.60        46.50 o                         
   0   1   7      15287.86      14940.66       301.31 o                         
   1   1   7        836.24        869.90        39.21 o                         
   2   1   7         23.68         36.50        15.85 o                         
   3   1   7       3282.07       3281.36        90.88 o                         
   4   1   7        234.56        177.54        26.78 o                         
   5   1   7        233.37        241.08        35.40 o                         
   6   1   7       2736.40       2824.16        97.45 o                         
   7   1   7          1.60          5.92        50.58 o                         
   8   1   7        142.27        166.62        82.21 o                         
  -9   2   7        477.89        487.38        95.31 o                         
  -8   2   7       1021.43       1036.14       116.18 o                         
  -7   2   7         16.25         23.32        43.28 o                         
  -6   2   7        590.12        592.02        44.29 o                         
  -5   2   7        148.69        196.31        25.61 o                         
  -4   2   7       8527.44       9146.15       324.04 o                         
  -3   2   7      29276.17      30539.80       600.47 o                         
  -2   2   7        133.87         71.10        13.71 o                         
  -1   2   7        218.57        167.24        16.34 o                         
   0   2   7       1209.74       1351.05        53.47 o                         
   1   2   7         83.27         76.06        20.73 o                         
   2   2   7       2002.99       2436.51       104.86 o                         
   3   2   7        765.07        897.14        47.18 o                         
   4   2   7       1469.75       1401.37        60.55 o                         
   5   2   7       1822.28       1990.35        76.30 o                         
   6   2   7         63.71         80.33        33.43 o                         
   7   2   7       3694.57       3581.75       266.23 o                         
   8   2   7        496.82        426.56        85.30 o                         
  -9   3   7         22.99         36.97        87.53 o                         
  -8   3   7         18.87         80.87        56.34 o                         
  -7   3   7        151.52         78.60        46.38 o                         
  -6   3   7        123.72        104.19        26.18 o                         
  -5   3   7        946.94        906.27        50.38 o                         
  -4   3   7       4970.76       4871.87       110.76 o                         
  -3   3   7       2191.94       2228.39        85.34 o                         
  -2   3   7        463.88        560.64        27.73 o                         
  -1   3   7      20404.18      19712.79       347.93 o                         
   0   3   7       2838.43       2822.20       103.65 o                         
   1   3   7       4214.00       4101.45        98.98 o                         
   2   3   7       7941.99       9033.56       195.52 o                         
   3   3   7       1668.89       1729.33        60.77 o                         
   4   3   7       2681.23       2697.84       254.90 o                         
   5   3   7      16336.62      15330.81       430.07 o                         
   6   3   7        620.48        511.28        47.88 o                         
   7   3   7       3981.18       3738.20       212.54 o                         
   8   3   7        174.59        130.11        99.36 o                         
  -9   4   7         64.11         74.01        64.33 o                         
  -8   4   7       1334.08       1362.36       131.76 o                         
  -7   4   7        134.22        139.58        56.87 o                         
  -6   4   7        827.82        880.71        82.46 o                         
  -5   4   7       1028.87       1057.48        59.50 o                         
  -4   4   7         14.76         21.18        15.69 o                         
  -3   4   7      11839.50      11325.73       217.08 o                         
  -2   4   7      19578.51      18840.39       337.27 o                         
  -1   4   7        428.07        474.78        35.17 o                         
   0   4   7        310.87        361.21        24.74 o                         
   1   4   7       1744.68       1865.99        55.23 o                         
   2   4   7          5.80         33.09        15.66 o                         
   3   4   7       4218.08       4003.88       105.00 o                         
   4   4   7       1931.29       1843.25        67.73 o                         
   5   4   7        787.11        925.72        65.98 o                         
   6   4   7        491.98        498.67        56.43 o                         
   7   4   7       3925.73       3885.42       151.40 o                         
   8   4   7       1498.73       1340.16       191.62 o                         
  -9   5   7         13.00        -18.22        45.56 o                         
  -8   5   7        209.14        214.70        55.81 o                         
  -7   5   7       3766.55       3810.48       154.42 o                         
  -6   5   7         16.14         44.03        23.24 o                         
  -5   5   7        682.45        717.68        44.34 o                         
  -4   5   7       6948.77       6223.63       136.13 o                         
  -3   5   7       2403.15       2651.30        71.44 o                         
  -2   5   7        683.95        699.05        34.88 o                         
  -1   5   7       4184.36       3572.59       148.48 o                         
   0   5   7      21643.03      20705.49       364.22 o                         
   1   5   7       2326.79       2402.48        64.95 o                         
   2   5   7       1152.35       1248.36        57.54 o                         
   3   5   7        857.39        931.77        45.76 o                         
   4   5   7        201.25        234.22        29.77 o                         
   5   5   7      18105.00      18316.77       387.25 o                         
   6   5   7      16008.41      15112.32       858.74 o                         
   7   5   7       1919.86       2082.06       146.55 o                         
   8   5   7        686.92        565.40       145.49 o                         
  -9   6   7        221.78        214.75        61.13 o                         
  -8   6   7        499.80        508.70        71.11 o                         
  -7   6   7          2.80         46.08        31.70 o                         
  -6   6   7        367.85        345.11        36.44 o                         
  -5   6   7        865.40        966.77        51.99 o                         
  -4   6   7       6768.14       6814.77       148.50 o                         
  -3   6   7      15402.84      14580.94       275.46 o                         
  -2   6   7      11034.20      10333.09       197.65 o                         
  -1   6   7       4569.73       4199.21       103.30 o                         
   0   6   7        608.00        516.00        23.35 o                         
   1   6   7       1749.95       2208.18        81.24 o                         
   2   6   7       1748.18       1939.34        60.27 o                         
   3   6   7        302.58        228.29        25.59 o                         
   4   6   7       4713.66       4768.49       126.08 o                         
   5   6   7       1566.13       1687.85        75.25 o                         
   6   6   7        216.90        204.08       165.60 o                         
   7   6   7       3986.47       3655.49       186.07 o                         
   8   6   7        598.76        576.04       141.94 o                         
  -9   7   7       1177.27       1294.44       114.99 o                         
  -8   7   7          2.44        -10.06        41.98 o                         
  -7   7   7        610.95        723.57        53.78 o                         
  -6   7   7       1259.58       1140.26        96.17 o                         
  -5   7   7       2820.95       2795.05       102.55 o                         
  -4   7   7       3217.00       3148.59        87.26 o                         
  -3   7   7        273.69        275.56        29.83 o                         
  -2   7   7       1162.23       1363.68        48.15 o                         
  -1   7   7       9641.97       9528.51       205.45 o                         
   0   7   7       4915.09       4678.05       118.29 o                         
   1   7   7       2507.59       2429.51        88.83 o                         
   2   7   7       2156.89       1909.01       173.95 o                         
   3   7   7         62.29         49.17        22.71 o                         
   4   7   7       2972.31       3033.55        99.40 o                         
   5   7   7      24473.13      23650.25       570.19 o                         
   6   7   7       2041.95       2058.85       349.53 o                         
   7   7   7       1382.82       1478.55       129.97 o                         
   8   7   7        869.74        665.31        96.05 o                         
  -8   8   7       1873.95       1888.28       233.18 o                         
  -7   8   7        196.25        236.63        37.58 o                         
  -6   8   7         81.25         55.40        26.13 o                         
  -5   8   7       2658.29       2503.13        81.46 o                         
  -4   8   7         85.00         78.57        22.80 o                         
  -3   8   7      12694.67      12692.49       293.14 o                         
  -2   8   7      42462.96      43411.34       755.35 o                         
  -1   8   7       2017.66       2066.06        65.75 o                         
   0   8   7        238.74        399.45        21.13 o                         
   1   8   7       6915.87       6936.39       190.70 o                         
   2   8   7         23.89         23.41        22.88 o                         
   3   8   7      10157.97       9963.57       264.82 o                         
   4   8   7       3490.18       3096.06       119.53 o                         
   5   8   7          1.31         77.43        44.62 o                         
   6   8   7         76.62        114.82        73.93 o                         
   7   8   7        213.13        297.09        74.70 o                         
   8   8   7        698.67        673.04       154.95 o                         
  -8   9   7         50.58          4.85        74.18 o                         
  -7   9   7       3001.76       3141.52       113.31 o                         
  -6   9   7        164.10        188.94        33.11 o                         
  -5   9   7        875.78        887.91        54.99 o                         
  -4   9   7       5267.21       5132.51       148.07 o                         
  -3   9   7          0.52         12.08        21.29 o                         
  -2   9   7       4343.55       4591.32       108.87 o                         
  -1   9   7         82.11         69.53        19.55 o                         
   0   9   7       4351.99       4511.08       110.65 o                         
   1   9   7        280.95        312.98        38.51 o                         
   2   9   7       5319.76       5008.99       154.40 o                         
   3   9   7       3061.18       3041.20       114.32 o                         
   4   9   7        639.55        719.31        68.06 o                         
   5   9   7       3259.07       3088.10       172.10 o                         
   6   9   7       3927.59       3726.93       344.21 o                         
   7   9   7        544.63        468.16       119.47 o                         
   8   9   7        856.21        754.70       108.26 o                         
  -8  10   7         68.56        137.21       106.46 o                         
  -7  10   7        884.47       1046.03        71.03 o                         
  -6  10   7       2114.87       2114.28       118.82 o                         
  -5  10   7       1675.36       1728.06        86.32 o                         
  -4  10   7       2367.46       2362.42       126.51 o                         
  -3  10   7       1998.55       1942.98        63.50 o                         
  -2  10   7        120.24        115.03        21.92 o                         
  -1  10   7       3201.42       3109.23       104.18 o                         
   0  10   7      12704.02      12586.61       266.44 o                         
   1  10   7       2466.50       2412.20        95.53 o                         
   2  10   7       4018.38       3924.24       132.59 o                         
   3  10   7       3456.09       3204.99       120.05 o                         
   4  10   7       1056.78        977.48        74.15 o                         
   5  10   7        237.10        105.42        52.20 o                         
   6  10   7          0.52         21.60        51.35 o                         
   7  10   7        333.00        292.30       136.62 o                         
  -8  11   7        273.52        307.54       123.02 o                         
  -7  11   7       2873.11       3185.65       142.77 o                         
  -6  11   7        455.70        425.27        52.07 o                         
  -5  11   7       1065.47        909.23        88.27 o                         
  -4  11   7         24.66         48.36        29.78 o                         
  -3  11   7       2958.74       2910.79        92.64 o                         
  -2  11   7        102.46         91.42        30.32 o                         
  -1  11   7       1389.21       1491.24        61.01 o                         
   0  11   7       1955.62       2068.46        90.00 o                         
   1  11   7       1414.98       1532.96        85.54 o                         
   2  11   7      11087.21      11302.14       298.49 o                         
   3  11   7       6897.08       6523.92       198.23 o                         
   4  11   7        926.15        997.54       115.80 o                         
   5  11   7       1195.36       1361.55       122.87 o                         
   6  11   7        348.28        434.96        81.76 o                         
   7  11   7        527.22        534.29       123.02 o                         
  -7  12   7        378.72        385.57        63.98 o                         
  -6  12   7       1242.35       1301.22        97.23 o                         
  -5  12   7       3883.75       3826.78       129.45 o                         
  -4  12   7         22.13         28.01        29.89 o                         
  -3  12   7        157.29        144.05        33.13 o                         
  -2  12   7         40.20         25.10        21.61 o                         
  -1  12   7       1322.70       1221.54        60.04 o                         
   0  12   7       6081.01       6451.23       191.78 o                         
   1  12   7      15660.16      16284.41       407.45 o                         
   2  12   7        969.75        979.16        72.71 o                         
   3  12   7        674.36        723.72        65.94 o                         
   4  12   7       1339.91       1148.04       123.61 o                         
   5  12   7       2124.53       2089.47       154.30 o                         
   6  12   7         34.19        -14.33        72.15 o                         
   7  12   7          3.01         23.43        59.49 o                         
  -7  13   7        468.42        476.28        73.07 o                         
  -6  13   7         20.46         -0.80        41.32 o                         
  -5  13   7        190.33        238.14        52.32 o                         
  -4  13   7        798.87        756.06        61.46 o                         
  -3  13   7        107.22         85.11        44.39 o                         
  -2  13   7        266.43        299.03        32.88 o                         
  -1  13   7       1198.34       1429.15       116.19 o                         
   0  13   7       2916.38       3087.43       120.15 o                         
   1  13   7         84.16         66.37        57.46 o                         
   2  13   7       8885.32       9124.63       259.55 o                         
   3  13   7       3599.68       3605.36       139.42 o                         
   4  13   7       3355.73       2977.20       304.58 o                         
   5  13   7        481.55        513.36        88.55 o                         
   6  13   7        182.45        176.11        71.87 o                         
   7  13   7         96.56        210.55        98.18 o                         
  -7  14   7        930.46        863.08        90.29 o                         
  -6  14   7       2061.88       2204.08       132.74 o                         
  -5  14   7        357.41        408.13        62.59 o                         
  -4  14   7         17.05         37.92        42.07 o                         
  -3  14   7       1446.92       1347.20        77.17 o                         
  -2  14   7        677.49        723.02        48.21 o                         
  -1  14   7         24.13          7.08        32.35 o                         
   0  14   7       3113.94       3027.06       128.84 o                         
   1  14   7       4344.82       4489.33       156.84 o                         
   2  14   7       4419.77       4808.45       167.82 o                         
   3  14   7         59.49        103.79        51.37 o                         
   4  14   7        884.51       1147.63       175.65 o                         
   5  14   7        809.92        726.72       100.66 o                         
   6  14   7         21.19         30.98        71.56 o                         
  -6  15   7          5.21         -1.70        56.44 o                         
  -5  15   7       1831.78       1634.53       186.27 o                         
  -4  15   7       2541.76       2513.75       128.25 o                         
  -3  15   7         80.57          2.96        50.18 o                         
  -2  15   7       2624.86       2712.24        89.15 o                         
  -1  15   7       1428.60       1641.50        97.26 o                         
   0  15   7        467.80        544.13        61.36 o                         
   1  15   7        298.56        253.69        58.69 o                         
   2  15   7        178.58        171.29        53.48 o                         
   3  15   7       4012.07       4164.48       159.70 o                         
   4  15   7        624.84        472.41        85.36 o                         
   5  15   7         21.76         96.66        75.11 o                         
   6  15   7        271.61        351.88        85.69 o                         
  -6  16   7       1284.45       1319.71       109.93 o                         
  -5  16   7        770.34        855.83        92.56 o                         
  -4  16   7          3.58          3.51        68.60 o                         
  -3  16   7         17.86         42.68        72.15 o                         
  -2  16   7        838.26        917.73       101.67 o                         
  -1  16   7        595.16        639.41        56.54 o                         
   0  16   7       1616.52       1572.87       106.71 o                         
   1  16   7       5990.33       5874.54       195.49 o                         
   2  16   7       1559.16       1490.91       100.59 o                         
   3  16   7        730.16        753.18        99.49 o                         
   4  16   7        249.88        263.22        75.41 o                         
   5  16   7        989.01       1037.41       123.35 o                         
  -5  17   7        189.55        121.04        73.59 o                         
  -4  17   7        811.08        813.89       106.64 o                         
  -3  17   7         40.09         58.66        61.47 o                         
  -2  17   7          0.67          9.37        70.38 o                         
  -1  17   7        129.49         96.10        43.38 o                         
   0  17   7       2982.41       3032.00       133.14 o                         
   1  17   7        114.29        162.26        50.30 o                         
   2  17   7          2.46        -27.21        40.69 o                         
   3  17   7         24.12        -11.96        54.55 o                         
   4  17   7        255.86        341.35        85.36 o                         
   5  17   7          5.19        -14.54        65.65 o                         
  -5  18   7        362.63        446.18        97.33 o                         
  -4  18   7        177.95         40.00        69.81 o                         
  -3  18   7        362.97        302.42        82.60 o                         
  -2  18   7       2324.56       2624.73       250.76 o                         
  -1  18   7         65.46        104.08        46.39 o                         
   0  18   7         13.51         24.50        46.34 o                         
   1  18   7          0.31         -7.16        43.45 o                         
   2  18   7        220.79        369.65        66.60 o                         
   3  18   7        387.91        375.07        85.76 o                         
   4  18   7          3.05        -49.39        60.60 o                         
  -4  19   7         17.12        106.49        76.93 o                         
  -3  19   7          2.50         45.87        87.53 o                         
  -2  19   7        219.58        218.83       110.00 o                         
  -1  19   7        351.95        342.12        83.98 o                         
   0  19   7        176.88        227.14        58.02 o                         
   1  19   7        107.87        124.66        55.45 o                         
   2  19   7       1986.45       1884.02       136.71 o                         
   3  19   7         66.51        -32.40        62.21 o                         
  -3  20   7          0.40         48.23       104.68 o                         
  -2  20   7        460.10        406.90       127.75 o                         
  -1  20   7         21.72          8.28       101.72 o                         
   0  20   7        833.10        726.47       116.21 o                         
   1  20   7       2481.84       2462.20       202.85 o                         
   2  20   7        102.40        135.96        91.08 o                         
  -1  21   7       1956.31       1645.33       224.74 o                         
   0  21   7        113.36         86.77        58.29 o                         
  -9   0   8       3291.05       2944.09       287.43 o                         
  -8   0   8       3164.24       3261.09       259.04 o                         
  -7   0   8       6498.66       6938.55       387.97 o                         
  -6   0   8      11632.56      11238.18       535.83 o                         
  -5   0   8       1683.48       1654.80       159.68 o                         
  -4   0   8       6457.88       6740.82       216.19 o                         
  -3   0   8         65.75         34.42        19.47 o                         
  -2   0   8       9548.73       9581.09       234.69 o                         
  -1   0   8      23272.09      22852.08       519.91 o                         
   0   0   8      13689.29      13206.15       385.15 o                         
   1   0   8       5368.07       4807.69       367.86 o                         
   2   0   8       6499.26       7023.58       268.51 o                         
   3   0   8      13265.40      13442.07       402.72 o                         
   4   0   8       6216.56       5633.76       201.55 o                         
   5   0   8       4969.47       4693.99       184.39 o                         
   6   0   8       1816.88       1738.75       117.61 o                         
   7   0   8       1167.35       1066.92       152.59 o                         
   8   0   8        564.69        515.72       139.58 o                         
  -9   1   8         20.18         -0.53        84.57 o                         
  -8   1   8       2058.94       2284.71       173.51 o                         
  -7   1   8        204.02        236.60        62.27 o                         
  -6   1   8       8592.06       7973.33       290.64 o                         
  -5   1   8       2078.76       2082.02        81.89 o                         
  -4   1   8       6886.52       6858.11       184.89 o                         
  -3   1   8       2001.28       2269.48        59.32 o                         
  -2   1   8       1623.98       1852.12        46.90 o                         
  -1   1   8       6146.96       5995.79       120.21 o                         
   0   1   8       5158.76       4910.33       142.56 o                         
   1   1   8      19191.87      19108.79       383.06 o                         
   2   1   8      30072.77      30142.31       963.06 o                         
   3   1   8        178.87        127.04        23.63 o                         
   4   1   8         53.00         17.89        20.40 o                         
   5   1   8          0.61         -3.85        22.29 o                         
   6   1   8         85.71        136.56        33.12 o                         
   7   1   8       1517.20       1628.13       108.96 o                         
   8   1   8        133.59        181.00        70.24 o                         
  -9   2   8        342.64        303.51        78.57 o                         
  -8   2   8       4706.76       4743.88       247.81 o                         
  -7   2   8       2170.47       2085.64       306.36 o                         
  -6   2   8       6376.01       6298.12       267.25 o                         
  -5   2   8       2210.55       2074.83       192.12 o                         
  -4   2   8      10379.55      10593.34       234.68 o                         
  -3   2   8       2438.63       2359.81        76.32 o                         
  -2   2   8        681.55        633.68        30.96 o                         
  -1   2   8       1952.29       1967.80        51.98 o                         
   0   2   8      14113.97      13569.13       322.76 o                         
   1   2   8       2310.93       2511.14        71.87 o                         
   2   2   8      15834.02      15948.82       380.83 o                         
   3   2   8        209.91        158.31        24.25 o                         
   4   2   8       4486.10       4582.39       124.31 o                         
   5   2   8          5.33          4.69        24.06 o                         
   6   2   8        653.48        717.82        96.63 o                         
   7   2   8        296.26        263.79        51.67 o                         
   8   2   8       4208.78       4472.49       306.36 o                         
  -9   3   8         67.04        107.08        66.06 o                         
  -8   3   8        595.12        720.17       221.19 o                         
  -7   3   8        472.65        486.42        77.57 o                         
  -6   3   8        356.06        330.66        35.82 o                         
  -5   3   8        310.91        329.42        29.49 o                         
  -4   3   8       4751.90       4659.86       122.46 o                         
  -3   3   8        635.70        668.12        41.09 o                         
  -2   3   8        172.95        185.42        18.77 o                         
  -1   3   8       2754.36       2524.80        61.56 o                         
   0   3   8       1148.88       1140.59        76.05 o                         
   1   3   8       3736.36       3176.48        84.29 o                         
   2   3   8      11331.29      10588.59       227.12 o                         
   3   3   8        452.31        610.71        40.25 o                         
   4   3   8       1144.70       1137.66       139.34 o                         
   5   3   8        726.12        763.91        52.47 o                         
   6   3   8         61.39         46.59        28.89 o                         
   7   3   8       2101.57       2052.00       118.49 o                         
   8   3   8        291.22        279.15       118.28 o                         
  -9   4   8       1042.08        994.21       139.25 o                         
  -8   4   8       3300.05       3141.23       162.00 o                         
  -7   4   8       1496.57       1550.90       107.60 o                         
  -6   4   8       2879.79       3098.53        90.84 o                         
  -5   4   8       1215.01       1177.37        60.75 o                         
  -4   4   8       1025.98       1109.58        50.14 o                         
  -3   4   8       6434.92       6179.68       148.18 o                         
  -2   4   8          3.41          8.28        13.83 o                         
  -1   4   8        983.91       1231.97        45.05 o                         
   0   4   8       1154.72       1020.78        57.02 o                         
   1   4   8       4861.10       4976.86       117.98 o                         
   2   4   8        108.19         82.12        23.39 o                         
   3   4   8       3945.53       3929.48       115.05 o                         
   4   4   8       7589.28       7547.81       180.19 o                         
   5   4   8         20.05        -15.53        15.53 o                         
   6   4   8       1843.55       1987.94       103.72 o                         
   7   4   8       1421.35       1206.74       112.37 o                         
   8   4   8         35.50         -9.46        89.90 o                         
  -9   5   8        346.29        379.61        74.85 o                         
  -8   5   8          5.34         31.14        44.33 o                         
  -7   5   8        375.84        423.38        63.00 o                         
  -6   5   8        914.06       1028.69        57.92 o                         
  -5   5   8        157.63        200.90        27.20 o                         
  -4   5   8       1523.70       1556.36        57.79 o                         
  -3   5   8      11758.29      11403.38       248.56 o                         
  -2   5   8       1103.45       1341.04        81.10 o                         
  -1   5   8        605.22        575.85        32.31 o                         
   0   5   8       1824.88       2316.41        66.78 o                         
   1   5   8          8.64          3.38        12.91 o                         
   2   5   8       5459.91       5622.09       133.35 o                         
   3   5   8       1415.81       1388.97        73.24 o                         
   4   5   8       3486.89       3524.41       103.39 o                         
   5   5   8       1932.99       1928.73        80.44 o                         
   6   5   8          1.98         63.42        92.26 o                         
   7   5   8        328.51        226.12        64.77 o                         
   8   5   8         64.35         83.98       101.72 o                         
  -9   6   8          5.40        -20.45        46.79 o                         
  -8   6   8       1151.55       1247.22       106.46 o                         
  -7   6   8         92.74        160.08        48.77 o                         
  -6   6   8        520.70        563.91        49.47 o                         
  -5   6   8        709.05        697.18        44.89 o                         
  -4   6   8         69.08         96.36        21.58 o                         
  -3   6   8       4270.34       4361.46       104.55 o                         
  -2   6   8       4681.31       5114.84       124.12 o                         
  -1   6   8       2567.19       2474.44        71.72 o                         
   0   6   8       1630.92       1639.78        53.88 o                         
   1   6   8         59.67         77.16        24.90 o                         
   2   6   8         17.45         54.49        14.43 o                         
   3   6   8       1234.19       1261.04        94.75 o                         
   4   6   8          2.45         13.43        21.27 o                         
   5   6   8       1847.14       1794.64       114.24 o                         
   6   6   8         74.00         32.00        48.51 o                         
   7   6   8       1614.69       1560.33       209.36 o                         
   8   6   8        156.29         56.78        98.18 o                         
  -9   7   8        635.24        573.00       226.51 o                         
  -8   7   8        494.38        526.10        76.13 o                         
  -7   7   8         19.78         -1.88        26.56 o                         
  -6   7   8       1740.35       1953.62        80.80 o                         
  -5   7   8        145.54        110.59        35.07 o                         
  -4   7   8       3427.63       3708.89        98.20 o                         
  -3   7   8       2151.02       1970.64        71.12 o                         
  -2   7   8        268.32        235.37        26.14 o                         
  -1   7   8        195.22        117.55        20.96 o                         
   0   7   8          3.70         16.26        10.91 o                         
   1   7   8        323.51        268.83        35.18 o                         
   2   7   8        300.54        331.31        39.08 o                         
   3   7   8        156.36        171.88        28.24 o                         
   4   7   8       5441.53       5174.58       165.12 o                         
   5   7   8       6977.21       6990.71       210.94 o                         
   6   7   8        193.22        217.77        98.18 o                         
   7   7   8        249.13        312.89        71.07 o                         
   8   7   8        332.05        361.91        83.27 o                         
  -8   8   8        189.70        269.09        61.08 o                         
  -7   8   8        255.35        294.50        40.74 o                         
  -6   8   8          6.98         14.00        23.67 o                         
  -5   8   8         10.30          6.21        21.84 o                         
  -4   8   8       3717.07       3644.84       110.79 o                         
  -3   8   8       2736.32       2770.91       109.47 o                         
  -2   8   8        390.38        471.42        35.18 o                         
  -1   8   8       3349.65       2996.02        84.93 o                         
   0   8   8       2164.41       2022.78        92.51 o                         
   1   8   8        516.34        617.65        50.66 o                         
   2   8   8       8212.28       8256.74       225.91 o                         
   3   8   8       2762.28       2400.96       102.83 o                         
   4   8   8       4381.59       4157.62       145.37 o                         
   5   8   8        160.05        173.21        54.66 o                         
   6   8   8       1403.26       1369.49       224.15 o                         
   7   8   8       1402.91       1381.86       126.47 o                         
   8   8   8          1.05         41.19        61.05 o                         
  -8   9   8       1026.90       1134.65       110.89 o                         
  -7   9   8        138.92        209.55        40.20 o                         
  -6   9   8        921.73       1007.74        62.40 o                         
  -5   9   8       2687.60       2526.06        85.23 o                         
  -4   9   8       2602.78       2455.00        89.66 o                         
  -3   9   8       8521.65       8711.79       206.72 o                         
  -2   9   8       4496.08       4804.38       111.76 o                         
  -1   9   8        288.38        289.26        30.22 o                         
   0   9   8         85.49         52.51        26.19 o                         
   1   9   8      10096.39      10211.87       267.85 o                         
   2   9   8       7988.01       7970.54       322.14 o                         
   3   9   8       5676.53       5501.78       172.16 o                         
   4   9   8         65.10         41.04        33.42 o                         
   5   9   8       1508.38       1468.43       121.06 o                         
   6   9   8       1252.95       1221.60       116.53 o                         
   7   9   8       1649.88       1867.75       150.38 o                         
  -8  10   8       1308.34       1594.47       220.01 o                         
  -7  10   8       1119.57       1201.56        73.19 o                         
  -6  10   8       1665.44       1740.89        94.89 o                         
  -5  10   8       1741.89       1756.78        87.74 o                         
  -4  10   8       3858.94       4070.56       124.52 o                         
  -3  10   8         45.28         67.07        21.02 o                         
  -2  10   8        345.73        384.85        42.39 o                         
  -1  10   8       9252.53       9677.14       216.01 o                         
   0  10   8       9082.02       9138.04       245.22 o                         
   1  10   8        660.31        661.58        57.22 o                         
   2  10   8        953.69       1010.10        71.03 o                         
   3  10   8       5328.14       5143.14       167.31 o                         
   4  10   8       1692.50       1947.53       107.71 o                         
   5  10   8       1037.52       1290.06       280.33 o                         
   6  10   8         45.36        -26.09        50.87 o                         
   7  10   8        479.73        704.74       102.71 o                         
  -8  11   8        221.11        315.82       124.20 o                         
  -7  11   8        219.08        198.08        53.21 o                         
  -6  11   8       3354.74       3554.17       146.49 o                         
  -5  11   8       1163.42       1203.89        75.51 o                         
  -4  11   8        244.44        118.77        42.85 o                         
  -3  11   8        567.05        560.89        68.36 o                         
  -2  11   8       3452.77       3481.09        92.96 o                         
  -1  11   8         25.39         51.20        32.51 o                         
   0  11   8       8865.69       9042.50       405.58 o                         
   1  11   8       6961.73       6902.31       202.02 o                         
   2  11   8       5251.56       5578.25       175.34 o                         
   3  11   8          6.82         44.38        40.84 o                         
   4  11   8        814.12       1066.44        81.27 o                         
   5  11   8        205.53        248.75        72.74 o                         
   6  11   8          0.47        -38.65        51.53 o                         
   7  11   8        108.21        112.70        70.37 o                         
  -7  12   8       1179.32       1213.45       138.81 o                         
  -6  12   8       2358.30       2681.49       135.53 o                         
  -5  12   8        108.40        136.03        39.03 o                         
  -4  12   8        140.22         99.51        35.34 o                         
  -3  12   8        827.22        932.71        61.98 o                         
  -2  12   8       1089.36       1170.88        56.25 o                         
  -1  12   8       1306.36       1291.95        79.07 o                         
   0  12   8       1530.37       1446.11        85.92 o                         
   1  12   8        447.62        545.30        56.03 o                         
   2  12   8        301.66        239.93        50.14 o                         
   3  12   8       4964.69       4916.93       167.64 o                         
   4  12   8       7715.54       7483.89       246.45 o                         
   5  12   8        147.62        212.91        67.73 o                         
   6  12   8        383.17        319.85        81.84 o                         
   7  12   8          4.04        126.27        69.53 o                         
  -7  13   8        232.33        158.12        57.34 o                         
  -6  13   8        194.56        307.40        60.28 o                         
  -5  13   8         60.74         65.21        42.88 o                         
  -4  13   8       3916.38       3398.38       118.63 o                         
  -3  13   8         30.50          1.44        28.77 o                         
  -2  13   8        108.29         81.33        32.52 o                         
  -1  13   8        477.00        533.25        55.69 o                         
   0  13   8         59.02         25.47        33.24 o                         
   1  13   8      11710.82      12091.92       322.94 o                         
   2  13   8       6737.44       6330.60       199.98 o                         
   3  13   8       1684.58       1617.25       100.72 o                         
   4  13   8        962.21        933.79       104.06 o                         
   5  13   8          1.45        -27.41        51.67 o                         
   6  13   8        115.03         93.07        68.16 o                         
  -7  14   8        355.93        231.55        63.15 o                         
  -6  14   8       2671.50       2682.13       146.44 o                         
  -5  14   8        323.25        436.61        84.79 o                         
  -4  14   8       1037.10        909.03        88.24 o                         
  -3  14   8       1519.32       1588.86        98.34 o                         
  -2  14   8         11.89         55.66        31.50 o                         
  -1  14   8        794.93        870.73        72.38 o                         
   0  14   8         90.56        105.84        39.02 o                         
   1  14   8          1.98         57.57        40.34 o                         
   2  14   8        288.79        270.31        51.29 o                         
   3  14   8       1666.98       1704.65       105.50 o                         
   4  14   8       1912.07       1952.87       150.30 o                         
   5  14   8       1342.87       1345.96       249.58 o                         
   6  14   8       1278.00       1067.51       126.37 o                         
  -6  15   8         53.07         52.82        51.07 o                         
  -5  15   8          9.21        -14.92        44.14 o                         
  -4  15   8       1041.31        818.11        98.60 o                         
  -3  15   8        433.96        575.74        86.04 o                         
  -2  15   8        559.30        593.30        54.72 o                         
  -1  15   8       1164.26       1482.11       106.78 o                         
   0  15   8        332.09        308.74        68.30 o                         
   1  15   8       1093.34       1075.64       154.56 o                         
   2  15   8        157.79        162.82        48.60 o                         
   3  15   8        396.60        400.63        61.25 o                         
   4  15   8       2775.89       2428.64       173.96 o                         
   5  15   8       1630.62       1741.36       152.63 o                         
   6  15   8        657.97        511.91       102.84 o                         
  -6  16   8       1993.26       1840.78       128.27 o                         
  -5  16   8        386.25        409.16        84.36 o                         
  -4  16   8       2251.66       2680.69       451.85 o                         
  -3  16   8       5828.91       5638.39       245.47 o                         
  -2  16   8        185.52         82.80        83.98 o                         
  -1  16   8        136.73        239.95        49.78 o                         
   0  16   8        579.17        581.95        80.85 o                         
   1  16   8       3062.38       2873.02       129.49 o                         
   2  16   8       1722.27       1697.10       108.97 o                         
   3  16   8        344.62        365.75        68.31 o                         
   4  16   8        715.37        747.10       105.50 o                         
   5  16   8        669.24        619.28       103.17 o                         
  -5  17   8        105.09         63.34        68.34 o                         
  -4  17   8        848.32        915.11       137.80 o                         
  -3  17   8       2680.88       2950.82       189.33 o                         
  -2  17   8       6720.14       7123.07       408.08 o                         
  -1  17   8       5813.77       6194.80       229.95 o                         
   0  17   8         65.12         88.31        58.73 o                         
   1  17   8         67.59        113.61        45.54 o                         
   2  17   8        140.27        246.26        70.31 o                         
   3  17   8        133.64        129.65        66.49 o                         
   4  17   8       4328.56       4649.38       258.45 o                         
   5  17   8       3381.40       3151.09       305.17 o                         
  -5  18   8       4212.34       3766.07       229.33 o                         
  -4  18   8       2560.83       2280.91       176.19 o                         
  -3  18   8       2947.61       3047.76       349.53 o                         
  -2  18   8         40.64        212.91       104.09 o                         
  -1  18   8       3198.57       3311.32       146.56 o                         
   0  18   8       1198.16       1161.22       117.49 o                         
   1  18   8        149.72         72.20        53.02 o                         
   2  18   8        132.74        219.71        62.52 o                         
   3  18   8        390.10        399.95        88.36 o                         
   4  18   8          5.79        -65.65        65.65 o                         
  -4  19   8        286.15        430.57       155.54 o                         
  -3  19   8       3680.76       3255.18       309.90 o                         
  -2  19   8       5318.56       5315.69       370.23 o                         
  -1  19   8       3461.02       3478.74       280.33 o                         
   0  19   8        118.46        164.61        56.84 o                         
   1  19   8        253.04        279.74        78.96 o                         
   2  19   8        101.59        157.02        59.56 o                         
   3  19   8        420.34        548.58       100.78 o                         
  -3  20   8       1290.30       1444.25       220.01 o                         
  -2  20   8        361.91        482.60       143.12 o                         
  -1  20   8        157.39        358.40       136.03 o                         
   0  20   8        353.27        335.17        68.51 o                         
   1  20   8        305.93        335.83        70.51 o                         
   2  20   8        526.72        374.96       130.11 o                         
  -9   1   9        755.12        795.77       111.64 o                         
  -8   1   9         87.16         62.35        52.20 o                         
  -7   1   9        519.83        657.91       108.82 o                         
  -6   1   9       1286.93       1288.51       109.58 o                         
  -5   1   9        567.08        693.93        51.21 o                         
  -4   1   9       9086.47       9499.01       214.57 o                         
  -3   1   9       1015.33        902.43        37.94 o                         
  -2   1   9       1034.51       1105.71        37.72 o                         
  -1   1   9       3529.16       3512.49        81.11 o                         
   0   1   9       2019.41       2296.30        95.38 o                         
   1   1   9       2870.64       3488.51       118.66 o                         
   2   1   9       7805.93       8074.74       264.29 o                         
   3   1   9         12.59         27.68        19.78 o                         
   4   1   9        645.12        685.95        58.73 o                         
   5   1   9        518.38        578.13        75.80 o                         
   6   1   9        234.79        210.05        37.99 o                         
   7   1   9        856.32        943.04        79.97 o                         
   8   1   9         52.78        124.15        65.56 o                         
  -9   2   9        196.94        232.14        77.93 o                         
  -8   2   9        473.30        598.45        95.55 o                         
  -7   2   9       1121.17       1062.37       107.44 o                         
  -6   2   9       5538.00       5334.45       220.38 o                         
  -5   2   9          8.86         20.87        21.00 o                         
  -4   2   9       1810.73       2066.76        88.19 o                         
  -3   2   9       4372.56       4126.08        93.72 o                         
  -2   2   9       2529.44       2346.75        56.81 o                         
  -1   2   9        170.80        181.18        19.02 o                         
   0   2   9       4790.02       4927.71       139.19 o                         
   1   2   9        209.40        219.39        32.62 o                         
   2   2   9       2490.38       2910.51       100.61 o                         
   3   2   9       4085.91       3696.24       245.68 o                         
   4   2   9       1424.02       1558.15        68.95 o                         
   5   2   9        619.79        605.50        55.78 o                         
   6   2   9          5.24        -14.96        27.59 o                         
   7   2   9        344.24        369.27        59.89 o                         
   8   2   9        253.16        216.53       105.86 o                         
  -9   3   9        222.30        301.13        69.80 o                         
  -8   3   9         52.30         67.80        46.68 o                         
  -7   3   9        693.53        752.43       121.59 o                         
  -6   3   9         83.10        160.81        31.30 o                         
  -5   3   9       4195.21       4083.06       118.23 o                         
  -4   3   9       7232.20       6529.04       160.20 o                         
  -3   3   9        670.00        728.09        53.62 o                         
  -2   3   9         81.29         24.39        13.03 o                         
  -1   3   9       3490.55       3508.45        80.60 o                         
   0   3   9        862.28        739.82        40.73 o                         
   1   3   9      24413.36      25812.36       528.75 o                         
   2   3   9      13650.25      14000.03       293.55 o                         
   3   3   9        814.39        812.73        48.17 o                         
   4   3   9       1685.18       1711.53        89.86 o                         
   5   3   9       2451.90       2649.88        93.18 o                         
   6   3   9       5143.41       5097.54       147.17 o                         
   7   3   9        393.21        447.82        63.47 o                         
   8   3   9         20.36        182.16       110.00 o                         
  -9   4   9          3.99        -18.46        47.33 o                         
  -8   4   9        353.91        509.52        95.97 o                         
  -7   4   9        881.29        989.41        89.64 o                         
  -6   4   9       6535.46       6606.04       174.66 o                         
  -5   4   9        155.16        214.24        34.32 o                         
  -4   4   9        376.21        394.11        36.58 o                         
  -3   4   9        907.82        734.85        44.97 o                         
  -2   4   9       2396.41       2253.05        67.15 o                         
  -1   4   9        444.31        389.28        29.25 o                         
   0   4   9          1.99         23.08        16.18 o                         
   1   4   9        515.07        558.04        35.28 o                         
   2   4   9        450.26        537.85        36.25 o                         
   3   4   9       2483.01       2462.23        79.09 o                         
   4   4   9       7208.58       7283.24       177.28 o                         
   5   4   9      17018.94      17583.08       438.99 o                         
   6   4   9        307.89        212.65        46.59 o                         
   7   4   9       1917.43       1853.44       173.29 o                         
   8   4   9         54.02         66.24        98.18 o                         
  -9   5   9         14.81         -8.25        48.77 o                         
  -8   5   9        680.26        715.20        83.54 o                         
  -7   5   9        664.47        694.69       111.88 o                         
  -6   5   9       2066.42       2126.59        78.83 o                         
  -5   5   9       1993.64       1934.86        69.56 o                         
  -4   5   9      15643.21      14812.44       319.72 o                         
  -3   5   9       3493.26       3332.51        97.46 o                         
  -2   5   9         10.28         10.27        14.92 o                         
  -1   5   9       7720.82       7558.63       150.42 o                         
   0   5   9         41.27         68.39        17.94 o                         
   1   5   9       4332.67       4753.29       116.29 o                         
   2   5   9      10636.56      10844.84       234.88 o                         
   3   5   9       1765.11       1714.80        63.74 o                         
   4   5   9         16.51         -1.92        22.19 o                         
   5   5   9       6747.53       6557.90       169.64 o                         
   6   5   9        819.62        661.74       214.09 o                         
   7   5   9       3860.50       4489.32       209.44 o                         
   8   5   9         45.80        -22.47        88.71 o                         
  -9   6   9        219.19        234.56        67.01 o                         
  -8   6   9         23.67         68.10        47.60 o                         
  -7   6   9       6891.24       6635.02       223.27 o                         
  -6   6   9       7182.92       7232.45       185.05 o                         
  -5   6   9       1405.38       1334.23       102.31 o                         
  -4   6   9       1699.71       1643.92        61.65 o                         
  -3   6   9       4164.49       4213.84       133.64 o                         
  -2   6   9      19519.69      18418.85       376.32 o                         
  -1   6   9         72.16         47.62        15.33 o                         
   0   6   9       1531.13       1722.65        59.09 o                         
   1   6   9        375.32        475.10        33.29 o                         
   2   6   9        146.38        146.62        25.45 o                         
   3   6   9      21434.07      21543.61       441.10 o                         
   4   6   9      10218.42       9810.15       228.78 o                         
   5   6   9        975.03       1001.80        98.68 o                         
   6   6   9        700.19        674.55        87.52 o                         
   7   6   9         22.92         33.46        70.97 o                         
   8   6   9        114.28        151.04        69.50 o                         
  -8   7   9        986.16        877.62       105.38 o                         
  -7   7   9       1741.69       1992.56        92.35 o                         
  -6   7   9        113.95        145.17        34.51 o                         
  -5   7   9       8523.09       8562.28       187.64 o                         
  -4   7   9      26007.64      25704.62       471.25 o                         
  -3   7   9       5395.28       5572.67       166.04 o                         
  -2   7   9       2107.23       1976.42        66.22 o                         
  -1   7   9        151.84        211.83        25.39 o                         
   0   7   9       1600.29       1608.84        56.39 o                         
   1   7   9       9643.05       9900.39       258.29 o                         
   2   7   9        535.47        483.90        47.40 o                         
   3   7   9       1006.74        930.76        68.95 o                         
   4   7   9          5.15          1.39        30.74 o                         
   5   7   9       3703.42       3544.33       137.01 o                         
   6   7   9         39.33        -10.58        47.14 o                         
   7   7   9        860.84       1164.19       146.08 o                         
   8   7   9       1262.89       1175.61       306.36 o                         
  -8   8   9        291.40        286.17        64.98 o                         
  -7   8   9        205.80        255.37        40.33 o                         
  -6   8   9        960.15       1062.11        63.22 o                         
  -5   8   9         96.62         81.83        27.03 o                         
  -4   8   9        335.29        301.19        36.92 o                         
  -3   8   9       1496.75       1436.12        81.10 o                         
  -2   8   9       3882.92       3770.92       103.45 o                         
  -1   8   9       1508.25       1505.40        57.80 o                         
   0   8   9        432.14        418.57        30.18 o                         
   1   8   9         25.75         72.07        30.37 o                         
   2   8   9       2646.52       2277.53       135.35 o                         
   3   8   9       3876.78       4139.20       143.04 o                         
   4   8   9       1188.38       1108.75        94.89 o                         
   5   8   9       5007.64       5025.95       268.22 o                         
   6   8   9        334.09        378.76       164.42 o                         
   7   8   9        408.48        430.98       139.58 o                         
   8   8   9       1676.51       1899.64       210.55 o                         
  -8   9   9          6.64         62.28        61.99 o                         
  -7   9   9       2169.95       2373.23        99.84 o                         
  -6   9   9        528.35        530.00        48.72 o                         
  -5   9   9       4948.62       4931.90       144.62 o                         
  -4   9   9       4926.39       5072.10       142.58 o                         
  -3   9   9       4754.49       4533.61       223.31 o                         
  -2   9   9       6665.95       6680.40       180.97 o                         
  -1   9   9       4312.93       4573.74       118.63 o                         
   0   9   9       3046.71       3281.08       115.69 o                         
   1   9   9       1634.44       1550.10        85.45 o                         
   2   9   9         38.98         67.47        35.42 o                         
   3   9   9        508.82        446.56        52.83 o                         
   4   9   9        804.45        849.33        75.82 o                         
   5   9   9         25.68         43.00        49.12 o                         
   6   9   9        133.38        138.17        61.80 o                         
   7   9   9        254.19        279.88        74.18 o                         
  -8  10   9         72.65        -55.59        95.81 o                         
  -7  10   9        387.80        389.59        58.15 o                         
  -6  10   9        544.70        572.21        57.52 o                         
  -5  10   9       1967.94       1883.99       129.58 o                         
  -4  10   9       4033.80       3761.05       120.02 o                         
  -3  10   9        507.29        547.09        46.54 o                         
  -2  10   9       5283.54       5342.86       137.64 o                         
  -1  10   9        725.78        752.80        56.34 o                         
   0  10   9       5424.98       5677.32       172.19 o                         
   1  10   9       7639.21       7695.20       257.24 o                         
   2  10   9         24.85         14.73        28.84 o                         
   3  10   9       1759.98       1780.26       100.17 o                         
   4  10   9         25.62         40.90        46.16 o                         
   5  10   9         48.07         66.36        56.83 o                         
   6  10   9       3917.95       3711.25       196.00 o                         
   7  10   9        587.81        726.31       104.90 o                         
  -8  11   9         74.70        215.28       125.38 o                         
  -7  11   9       2024.35       2073.05       124.26 o                         
  -6  11   9       1160.86       1154.21        78.08 o                         
  -5  11   9       3279.10       3137.21       123.01 o                         
  -4  11   9        341.67        334.70        64.54 o                         
  -3  11   9        626.55        571.72        49.38 o                         
  -2  11   9       5253.52       5206.12       137.52 o                         
  -1  11   9       8383.45       8620.14       207.90 o                         
   0  11   9       3311.15       3175.00       119.58 o                         
   1  11   9        615.74        771.19        87.26 o                         
   2  11   9       3825.29       3971.48       141.66 o                         
   3  11   9       3066.68       2771.70       119.70 o                         
   4  11   9        477.97        397.70        57.88 o                         
   5  11   9         44.41         69.43        56.01 o                         
   6  11   9         19.19         -3.74        55.87 o                         
   7  11   9          5.05         32.71        88.71 o                         
  -7  12   9         37.81         71.05        48.72 o                         
  -6  12   9        810.91        770.43        69.50 o                         
  -5  12   9        234.86        203.70        44.14 o                         
  -4  12   9         36.19         -3.95        29.72 o                         
  -3  12   9       1466.05       1337.84        74.79 o                         
  -2  12   9       1417.07       1515.32        68.29 o                         
  -1  12   9       5869.13       6300.72       191.76 o                         
   0  12   9       5698.33       5980.74       185.96 o                         
   1  12   9       4934.58       5228.08       171.23 o                         
   2  12   9       7337.32       7501.37       476.14 o                         
   3  12   9        792.13        743.31        69.92 o                         
   4  12   9        171.53        179.60        49.86 o                         
   5  12   9        647.00        700.37        97.11 o                         
   6  12   9        685.66        768.10       107.90 o                         
   7  12   9        403.12        368.44        90.24 o                         
  -7  13   9       2575.34       2617.64       147.93 o                         
  -6  13   9          4.55        -13.93        42.97 o                         
  -5  13   9        506.59        636.45        76.66 o                         
  -4  13   9        107.15        102.27        37.56 o                         
  -3  13   9        107.50         88.72        36.71 o                         
  -2  13   9       7660.58       7752.07       224.94 o                         
  -1  13   9       7278.84       7588.89       223.36 o                         
   0  13   9        863.09        929.14        73.73 o                         
   1  13   9        190.23        266.37        49.06 o                         
   2  13   9       2950.52       3200.61       138.53 o                         
   3  13   9       4561.48       4314.16       162.18 o                         
   4  13   9         50.87         -0.04        53.94 o                         
   5  13   9        122.53        107.49        64.34 o                         
   6  13   9        547.21        569.70        99.11 o                         
  -7  14   9        118.54         74.67        58.86 o                         
  -6  14   9       1508.44       1568.67       158.86 o                         
  -5  14   9       2930.59       2776.74       138.91 o                         
  -4  14   9       1942.44       1647.92        90.50 o                         
  -3  14   9       4089.78       4252.84       256.90 o                         
  -2  14   9        590.56        516.58        97.50 o                         
  -1  14   9         54.29         47.58        39.37 o                         
   0  14   9       7443.11       7852.55       235.36 o                         
   1  14   9       9075.03       9628.48       275.89 o                         
   2  14   9        226.21        287.46        52.67 o                         
   3  14   9        190.31        166.73        49.02 o                         
   4  14   9        208.45        292.03        94.04 o                         
   5  14   9       1476.66       1377.41       136.73 o                         
   6  14   9        963.54        906.16       120.37 o                         
  -6  15   9        527.01        469.41        73.84 o                         
  -5  15   9       1560.06       1521.63       108.07 o                         
  -4  15   9       2279.40       2633.01       171.03 o                         
  -3  15   9       1789.12       1722.42       109.21 o                         
  -2  15   9       1336.02       1484.55       105.13 o                         
  -1  15   9       2589.90       2846.35       123.22 o                         
   0  15   9       5957.56       5698.97       190.33 o                         
   1  15   9        316.82        316.94        55.79 o                         
   2  15   9       1417.53       1555.96       114.99 o                         
   3  15   9        804.71        836.09        81.02 o                         
   4  15   9        556.52        726.58       135.44 o                         
   5  15   9       1653.56       1803.96       158.92 o                         
  -6  16   9       1220.48        988.12       118.69 o                         
  -5  16   9          2.53         40.37        61.91 o                         
  -4  16   9        120.49        214.59        71.70 o                         
  -3  16   9        434.04        597.34       126.56 o                         
  -2  16   9        865.23       1031.31       115.92 o                         
  -1  16   9        272.83        359.11        58.94 o                         
   0  16   9       4024.08       3801.76       169.26 o                         
   1  16   9       2512.56       2600.16       131.26 o                         
   2  16   9       1338.57       1401.32       103.00 o                         
   3  16   9        430.68        511.42        74.61 o                         
   4  16   9        744.09        900.10       115.41 o                         
   5  16   9          6.19        101.87        72.34 o                         
  -5  17   9        413.32        449.26       106.46 o                         
  -4  17   9        150.96        327.74       113.55 o                         
  -3  17   9        585.96        719.17       140.76 o                         
  -2  17   9        702.41        814.98       149.04 o                         
  -1  17   9        883.98        932.02        83.71 o                         
   0  17   9          1.08        -19.58        41.21 o                         
   1  17   9          0.07        -33.38        39.87 o                         
   2  17   9        184.24        165.75        54.91 o                         
   3  17   9        373.87        206.79        74.43 o                         
   4  17   9         39.87        -35.63        62.66 o                         
  -4  18   9        127.10        216.46       119.47 o                         
  -3  18   9        511.23        443.57       126.56 o                         
  -2  18   9        394.58        534.64       134.84 o                         
  -1  18   9        768.85        816.04        79.94 o                         
   0  18   9        324.39        274.32        61.40 o                         
   1  18   9          4.57         28.43        50.19 o                         
   2  18   9         50.01         45.74        49.79 o                         
   3  18   9        187.19        250.49        77.57 o                         
   4  18   9          9.37        110.65       134.84 o                         
  -4  19   9       1100.77        911.97       171.51 o                         
  -3  19   9         15.68        -43.77        95.81 o                         
  -2  19   9       1219.79       1638.24       218.83 o                         
  -1  19   9        609.71        783.04       153.77 o                         
   0  19   9          4.88        -31.57        58.12 o                         
   1  19   9        897.57       1038.60       117.40 o                         
   2  19   9          6.52          1.63        54.58 o                         
   3  19   9         93.88        -66.83        66.83 o                         
  -2  20   9         13.95          9.46        98.18 o                         
  -1  20   9         41.51         16.56       100.54 o                         
   0  20   9        474.68        576.53        78.95 o                         
   1  20   9        410.28        329.52        88.09 o                         
   2  20   9         50.67         88.71       100.54 o                         
  -9   0  10        344.10        294.53       117.10 o                         
  -8   0  10       3117.49       3225.61       262.59 o                         
  -7   0  10        896.26        979.39       147.86 o                         
  -6   0  10       2541.04       2351.49       193.99 o                         
  -5   0  10       3756.77       3877.36       238.93 o                         
  -4   0  10         32.94         -5.52        19.61 o                         
  -3   0  10       4762.31       4402.72       131.27 o                         
  -2   0  10      17128.20      16038.43       380.96 o                         
  -1   0  10      82460.09      86427.66      2323.92 o                         
   0   0  10      24741.49      22969.32       651.13 o                         
   1   0  10       5391.90       5615.52       193.56 o                         
   2   0  10        265.64        228.75        41.34 o                         
   3   0  10       2545.25       2918.46       128.29 o                         
   4   0  10       1021.20       1048.75        84.82 o                         
   5   0  10       3113.78       3242.43       261.41 o                         
   6   0  10         86.58        113.57        49.76 o                         
   7   0  10         89.29        283.88        96.99 o                         
   8   0  10         57.48        -40.22        75.70 o                         
  -9   1  10       2281.54       2728.71       282.11 o                         
  -8   1  10       3857.55       3727.35       199.06 o                         
  -7   1  10        242.44        364.76        71.70 o                         
  -6   1  10        437.89        433.27        71.22 o                         
  -5   1  10       1658.89       1778.14        74.03 o                         
  -4   1  10         83.88         53.29        20.48 o                         
  -3   1  10      34756.32      34812.57       557.58 o                         
  -2   1  10       6263.97       6182.52       118.25 o                         
  -1   1  10        469.96        483.44        34.83 o                         
   0   1  10        460.86        463.41        40.63 o                         
   1   1  10      12355.88      12278.78       261.97 o                         
   2   1  10      15060.57      14842.41       412.34 o                         
   3   1  10          6.46          9.34        19.12 o                         
   4   1  10        560.13        661.85        48.09 o                         
   5   1  10          5.47         21.56        26.94 o                         
   6   1  10        545.56        603.50        55.23 o                         
   7   1  10       3872.27       4159.07       221.32 o                         
   8   1  10       1925.08       1795.10       155.54 o                         
  -9   2  10        370.35        451.31        78.20 o                         
  -8   2  10        578.90        585.96        94.80 o                         
  -7   2  10        296.34        375.28        70.97 o                         
  -6   2  10       4671.59       4706.85       169.08 o                         
  -5   2  10        648.43        705.00        48.85 o                         
  -4   2  10          2.58          4.29        18.14 o                         
  -3   2  10       4069.62       3755.04        89.33 o                         
  -2   2  10       2349.66       2261.62        57.04 o                         
  -1   2  10      37796.59      36750.15       640.22 o                         
   0   2  10      12007.01      11197.74       240.79 o                         
   1   2  10       5855.44       6164.90       173.22 o                         
   2   2  10      12339.12      13170.57       328.02 o                         
   3   2  10       2948.49       2964.67        91.54 o                         
   4   2  10        311.56        378.71        38.46 o                         
   5   2  10      13244.77      13680.14       316.36 o                         
   6   2  10        224.66        219.68        53.00 o                         
   7   2  10         42.15        127.61        47.56 o                         
   8   2  10          7.71         10.65        89.90 o                         
  -9   3  10        358.65        295.11        83.22 o                         
  -8   3  10       2033.96       2218.94       142.39 o                         
  -7   3  10        528.79        580.24        74.59 o                         
  -6   3  10        180.44        209.96        34.64 o                         
  -5   3  10        393.19        401.94        39.41 o                         
  -4   3  10        168.14        178.95        27.93 o                         
  -3   3  10       8429.62       8525.11       195.25 o                         
  -2   3  10       2702.86       2423.53        65.12 o                         
  -1   3  10        637.65        894.22        39.04 o                         
   0   3  10        733.41        928.03        47.62 o                         
   1   3  10       4385.04       4311.79       112.04 o                         
   2   3  10      10547.48      10361.25       228.33 o                         
   3   3  10       2532.31       2707.24        86.10 o                         
   4   3  10       1224.78       1296.29        98.44 o                         
   5   3  10         63.75         62.58        29.96 o                         
   6   3  10        753.77        912.08        78.54 o                         
   7   3  10       4573.14       4267.39       203.66 o                         
   8   3  10       1738.81       2152.77       249.58 o                         
  -9   4  10        262.11        267.31        64.86 o                         
  -8   4  10        632.64        833.00       186.02 o                         
  -7   4  10         48.99        103.88        43.59 o                         
  -6   4  10       1818.94       1893.02        87.50 o                         
  -5   4  10        281.32        292.93        35.48 o                         
  -4   4  10         44.94        106.85        26.29 o                         
  -3   4  10       3841.24       3826.60       107.38 o                         
  -2   4  10        342.85        254.26        23.14 o                         
  -1   4  10       4478.26       4672.09       118.49 o                         
   0   4  10       7245.12       7310.95       167.67 o                         
   1   4  10       5583.35       5307.02       130.22 o                         
   2   4  10       2189.50       2264.62        74.03 o                         
   3   4  10       2378.09       2533.88        82.65 o                         
   4   4  10        732.55        750.50        51.40 o                         
   5   4  10        233.05        154.14        33.64 o                         
   6   4  10        237.95        262.76        52.24 o                         
   7   4  10        114.86        152.64        61.27 o                         
   8   4  10         80.87         42.58        94.63 o                         
  -9   5  10        270.75        263.73        67.52 o                         
  -8   5  10        710.21        831.73        89.42 o                         
  -7   5  10        687.20        596.64        73.52 o                         
  -6   5  10       1004.64        922.06        63.68 o                         
  -5   5  10       1265.84       1244.61        68.72 o                         
  -4   5  10        429.65        478.12        47.97 o                         
  -3   5  10       8423.31       8603.09       200.58 o                         
  -2   5  10          4.33         -6.16        14.51 o                         
  -1   5  10         17.57         -4.23        13.47 o                         
   0   5  10       2850.86       3195.69        89.57 o                         
   1   5  10       4856.93       5187.73       127.66 o                         
   2   5  10       1410.25       1633.50        62.54 o                         
   3   5  10        480.09        470.97        38.44 o                         
   4   5  10       8816.64       9093.86       244.65 o                         
   5   5  10        214.34        210.92        41.05 o                         
   6   5  10         20.79        -25.50        47.46 o                         
   7   5  10        877.04        915.63       180.38 o                         
   8   5  10         56.11        119.47       110.00 o                         
  -9   6  10         15.45          6.69        50.34 o                         
  -8   6  10         42.50         20.11        47.21 o                         
  -7   6  10          0.14          4.00        40.37 o                         
  -6   6  10       1086.86       1197.55       120.53 o                         
  -5   6  10         14.50         20.97        24.07 o                         
  -4   6  10       7167.10       7242.58       180.66 o                         
  -3   6  10       3423.77       3577.01       121.16 o                         
  -2   6  10        533.39        562.88        38.14 o                         
  -1   6  10       1274.60       1246.05        56.24 o                         
   0   6  10          3.97        -15.80        15.80 o                         
   1   6  10       3168.52       3466.67        93.90 o                         
   2   6  10      19900.78      21012.05       428.16 o                         
   3   6  10       2601.73       2475.71        81.00 o                         
   4   6  10        143.47        121.42        41.36 o                         
   5   6  10        134.13         99.36        39.64 o                         
   6   6  10       2610.64       2406.02       262.59 o                         
   7   6  10        599.90        528.18        98.77 o                         
   8   6  10        209.50        191.85        77.00 o                         
  -8   7  10        213.21        238.66        59.88 o                         
  -7   7  10        284.06        411.93        56.58 o                         
  -6   7  10        217.89        222.00        33.89 o                         
  -5   7  10          5.48          7.04        24.56 o                         
  -4   7  10        331.33        266.98        35.84 o                         
  -3   7  10       5414.15       5424.92       165.73 o                         
  -2   7  10       1027.33       1142.09        53.42 o                         
  -1   7  10       2047.09       2486.37        66.70 o                         
   0   7  10       1053.64       1154.81        57.88 o                         
   1   7  10       5152.50       5200.10       158.31 o                         
   2   7  10        218.71        224.59        39.14 o                         
   3   7  10       1823.98       1993.83       137.62 o                         
   4   7  10         11.62        -20.54        43.04 o                         
   5   7  10       1115.85       1286.95        90.38 o                         
   6   7  10        522.08        494.47        79.84 o                         
   7   7  10          3.64         40.35        57.97 o                         
   8   7  10         47.47         97.02        65.73 o                         
  -8   8  10         47.15         87.24        50.10 o                         
  -7   8  10        296.25        285.95        67.57 o                         
  -6   8  10       1012.77       1011.57        62.22 o                         
  -5   8  10       2606.68       2477.56        84.92 o                         
  -4   8  10       2498.67       2579.77       107.35 o                         
  -3   8  10        231.93        298.45        50.09 o                         
  -2   8  10         53.16         43.80        20.67 o                         
  -1   8  10       3207.12       2966.34        76.16 o                         
   0   8  10        320.48        270.95        38.24 o                         
   1   8  10       1410.17       1463.95        81.95 o                         
   2   8  10       2914.97       2777.33       109.80 o                         
   3   8  10       2226.86       2181.08       100.95 o                         
   4   8  10        611.93        820.99        70.73 o                         
   5   8  10        702.85        760.76       104.32 o                         
   6   8  10       1218.39       1164.56       116.17 o                         
   7   8  10        464.56        414.93        83.83 o                         
  -8   9  10        415.06        412.86        88.93 o                         
  -7   9  10        180.06        142.65        36.29 o                         
  -6   9  10       5047.51       5043.84       137.64 o                         
  -5   9  10        535.07        606.13        53.86 o                         
  -4   9  10       1837.67       1840.52       115.14 o                         
  -3   9  10       3859.63       3978.29       138.03 o                         
  -2   9  10       3159.43       3338.87       148.88 o                         
  -1   9  10        127.55        139.64        20.98 o                         
   0   9  10       3021.71       3016.29        88.44 o                         
   1   9  10       1727.33       1731.85        88.78 o                         
   2   9  10       1909.15       2075.96       114.29 o                         
   3   9  10        145.29        139.91        41.18 o                         
   4   9  10       1458.80       1321.79        92.01 o                         
   5   9  10        679.60        566.60        86.01 o                         
   6   9  10        113.01        172.92        64.72 o                         
   7   9  10         92.60        145.18        68.20 o                         
  -8  10  10       1366.36       1491.73       151.38 o                         
  -7  10  10        471.59        498.03        64.82 o                         
  -6  10  10       1162.44       1246.46        80.18 o                         
  -5  10  10        644.26        760.29        67.63 o                         
  -4  10  10       2239.59       2308.70        93.59 o                         
  -3  10  10        508.69        549.99        45.24 o                         
  -2  10  10       1562.32       1502.39       107.27 o                         
  -1  10  10      12986.33      12901.68       280.21 o                         
   0  10  10       4160.24       4128.09       140.53 o                         
   1  10  10          0.63        -11.42        27.21 o                         
   2  10  10         36.18        124.49        37.18 o                         
   3  10  10        517.68        426.76        55.54 o                         
   4  10  10        127.84        140.52        44.07 o                         
   5  10  10       2514.56       2431.50       168.91 o                         
   6  10  10        567.51        508.79        88.08 o                         
   7  10  10        422.06        459.98        92.85 o                         
  -8  11  10        650.53        600.88       152.59 o                         
  -7  11  10        104.80        118.63        43.78 o                         
  -6  11  10          1.55         26.74        35.17 o                         
  -5  11  10        336.65        359.32        49.00 o                         
  -4  11  10        130.35         56.51        32.63 o                         
  -3  11  10      16099.86      15207.33       389.31 o                         
  -2  11  10        904.55       1019.35        58.17 o                         
  -1  11  10        230.49        186.07        43.86 o                         
   0  11  10         90.46         71.04        36.23 o                         
   1  11  10       4678.11       4759.21       160.81 o                         
   2  11  10        385.36        405.96        54.28 o                         
   3  11  10       2229.97       2305.46       133.80 o                         
   4  11  10        401.49        437.83        62.74 o                         
   5  11  10         66.80        -29.54        76.29 o                         
   6  11  10         44.70         68.37        60.36 o                         
   7  11  10       1802.89       1691.17       158.50 o                         
  -7  12  10        129.31        162.92        57.75 o                         
  -6  12  10       1354.90       1354.45        87.42 o                         
  -5  12  10          0.15          0.24        33.04 o                         
  -4  12  10         20.18         43.37        32.91 o                         
  -3  12  10        893.27       1028.20        76.41 o                         
  -2  12  10       2781.48       2858.17       136.80 o                         
  -1  12  10       6582.89       6573.31       200.31 o                         
   0  12  10      12236.50      12725.31       335.80 o                         
   1  12  10       1200.56       1391.74       126.47 o                         
   2  12  10         70.31        121.82        40.71 o                         
   3  12  10         58.57         76.44        41.36 o                         
   4  12  10        163.52        304.25        58.19 o                         
   5  12  10        982.79        935.26       285.66 o                         
   6  12  10         18.65         81.23        68.76 o                         
  -7  13  10        432.70        517.60        74.85 o                         
  -6  13  10          2.03         22.46        44.03 o                         
  -5  13  10       3462.27       3104.68       218.02 o                         
  -4  13  10        202.70        162.52        39.93 o                         
  -3  13  10        167.18        185.83        46.14 o                         
  -2  13  10       2856.97       2992.19       120.61 o                         
  -1  13  10        224.01        334.86       104.02 o                         
   0  13  10          7.40         18.83        34.37 o                         
   1  13  10        241.51        143.86        43.97 o                         
   2  13  10       3859.42       3714.52       145.75 o                         
   3  13  10        910.04        904.28        79.89 o                         
   4  13  10        237.48        202.45        65.82 o                         
   5  13  10       1595.21       1637.26       234.79 o                         
   6  13  10        543.64        498.31        96.75 o                         
  -7  14  10         29.76        -29.33        50.74 o                         
  -6  14  10        631.86        684.41       101.10 o                         
  -5  14  10         98.71        147.34        55.60 o                         
  -4  14  10       3002.49       2908.02       134.93 o                         
  -3  14  10       1658.69       1722.33       132.79 o                         
  -2  14  10         10.25         46.77        35.24 o                         
  -1  14  10       3392.20       3510.81       138.26 o                         
   0  14  10       3226.35       3480.62       140.35 o                         
   1  14  10       1924.15       1721.09       106.26 o                         
   2  14  10       5904.62       5988.46       255.44 o                         
   3  14  10         20.04         -5.38        40.54 o                         
   4  14  10         14.70        -45.80        53.71 o                         
   5  14  10       1174.99       1190.42       277.38 o                         
   6  14  10        657.63        570.33       105.30 o                         
  -6  15  10        842.12        830.03        88.92 o                         
  -5  15  10         91.52        102.85        63.98 o                         
  -4  15  10         33.73         56.78        74.52 o                         
  -3  15  10       1070.26        881.13       100.94 o                         
  -2  15  10        149.11         -8.66        66.24 o                         
  -1  15  10        345.75        478.05        59.71 o                         
   0  15  10        862.04        896.39        78.98 o                         
   1  15  10        253.81        269.52        55.53 o                         
   2  15  10        219.29        183.55        51.79 o                         
   3  15  10        121.31        245.26        58.27 o                         
   4  15  10       4609.13       4463.15       225.81 o                         
   5  15  10       1794.25       1868.81       166.19 o                         
  -6  16  10       2587.55       3153.01       207.81 o                         
  -5  16  10       2250.70       2170.48       167.68 o                         
  -4  16  10        137.68        120.65        95.81 o                         
  -3  16  10       5312.71       5066.11       331.20 o                         
  -2  16  10       1768.81       2020.55       175.06 o                         
  -1  16  10         88.54         56.15        43.81 o                         
   0  16  10       1984.31       2191.45       124.00 o                         
   1  16  10        481.17        500.56        66.75 o                         
   2  16  10       2853.30       2942.89       156.96 o                         
   3  16  10       5368.32       5027.92       191.89 o                         
   4  16  10        589.23        707.61       109.03 o                         
   5  16  10          6.62          7.10        85.16 o                         
  -5  17  10       2539.02       3015.06       285.06 o                         
  -4  17  10         62.99        -18.93        83.98 o                         
  -3  17  10        236.09        331.20       114.74 o                         
  -2  17  10        524.89        515.72       127.75 o                         
  -1  17  10       1045.90       1069.77        89.37 o                         
   0  17  10        769.01        811.63        82.39 o                         
   1  17  10        838.52       1068.19       108.99 o                         
   2  17  10         31.62         48.94        49.01 o                         
   3  17  10        681.15        661.04       104.54 o                         
   4  17  10       3157.04       3190.68       390.93 o                         
  -4  18  10       5448.50       5319.24       365.50 o                         
  -3  18  10       3441.15       3589.93       311.09 o                         
  -2  18  10         32.63        -59.14        87.53 o                         
  -1  18  10         25.06         -4.65        55.18 o                         
   0  18  10        358.00        392.57        66.14 o                         
   1  18  10       1716.79       1549.10       113.63 o                         
   2  18  10       4449.09       4616.13       184.55 o                         
   3  18  10        909.40        915.55       121.69 o                         
  -3  19  10        497.24        281.52       126.56 o                         
  -2  19  10       1303.31       1116.60       189.25 o                         
  -1  19  10        161.14        301.62       118.28 o                         
   0  19  10       1589.55       1637.02       143.66 o                         
   1  19  10        384.28        372.49       121.02 o                         
   2  19  10        228.03        300.20        67.05 o                         
  -2  20  10          8.97        118.28       120.65 o                         
  -1  20  10        238.65        257.86       121.83 o                         
   0  20  10         77.59         92.82        54.83 o                         
   1  20  10        796.81        809.47       112.08 o                         
  -9   1  11        100.82        169.23        72.05 o                         
  -8   1  11        155.74        131.72        62.94 o                         
  -7   1  11        286.06        176.75        59.80 o                         
  -6   1  11       1323.11       1459.50       100.13 o                         
  -5   1  11       5807.58       5680.50       149.97 o                         
  -4   1  11       7014.49       7164.37       139.91 o                         
  -3   1  11         10.92         15.16        14.73 o                         
  -2   1  11         83.60         53.98        15.81 o                         
  -1   1  11       4513.51       5386.44       133.80 o                         
   0   1  11       1090.04       1151.51        56.09 o                         
   1   1  11      23826.96      26518.22       531.52 o                         
   2   1  11       1162.66       1389.40        65.94 o                         
   3   1  11         14.83        -19.25        19.25 o                         
   4   1  11       1761.69       1788.70        81.11 o                         
   5   1  11        977.62        972.04        64.39 o                         
   6   1  11        951.61        947.55        75.89 o                         
   7   1  11        184.32        177.16        51.30 o                         
   8   1  11        156.21        127.89        86.69 o                         
  -9   2  11         34.39         85.91        56.01 o                         
  -8   2  11         64.45         48.76        46.96 o                         
  -7   2  11       1768.14       1818.34       173.34 o                         
  -6   2  11       9045.17       9089.26       269.70 o                         
  -5   2  11        288.45        318.64        36.35 o                         
  -4   2  11        463.75        487.75        45.41 o                         
  -3   2  11       1615.28       1728.81        51.49 o                         
  -2   2  11        154.96        149.19        20.82 o                         
  -1   2  11       3414.79       3865.85       104.07 o                         
   0   2  11      18410.29      19257.10       394.30 o                         
   1   2  11       3184.73       3241.24       111.92 o                         
   2   2  11        101.45         52.25        29.37 o                         
   3   2  11       3156.77       2834.51        91.41 o                         
   4   2  11       2400.45       2289.13        85.36 o                         
   5   2  11       1293.50       1369.53        75.76 o                         
   6   2  11        313.98        316.97        46.47 o                         
   7   2  11        213.90        221.64        54.46 o                         
   8   2  11        102.61        198.72       124.20 o                         
  -9   3  11          9.06        -16.87        49.38 o                         
  -8   3  11       2078.49       2196.66       141.86 o                         
  -7   3  11        215.43        225.03        52.95 o                         
  -6   3  11       2206.87       2229.56        91.82 o                         
  -5   3  11       4705.22       4655.03       132.44 o                         
  -4   3  11       6659.60       6340.27       168.00 o                         
  -3   3  11          7.39         52.16        15.74 o                         
  -2   3  11        129.90         79.42        18.09 o                         
  -1   3  11       2290.45       2128.26        61.53 o                         
   0   3  11        772.62        839.90        57.69 o                         
   1   3  11        101.18         62.30        22.33 o                         
   2   3  11      20379.17      20311.81       501.43 o                         
   3   3  11      10589.58      10859.40       287.68 o                         
   4   3  11       2321.25       2319.23       102.62 o                         
   5   3  11        770.91        774.97       101.64 o                         
   6   3  11          2.57        -29.21        29.21 o                         
   7   3  11        630.94        920.07       102.18 o                         
   8   3  11        382.27        455.39       131.30 o                         
  -9   4  11         54.98        108.45        58.14 o                         
  -8   4  11         48.10          5.34        43.44 o                         
  -7   4  11       6188.57       6253.36       233.99 o                         
  -6   4  11       9326.42       9506.99       233.54 o                         
  -5   4  11        851.52        741.42        53.62 o                         
  -4   4  11       1607.43       1682.25        72.39 o                         
  -3   4  11       7648.71       7290.54       152.69 o                         
  -2   4  11         32.33         24.51        16.13 o                         
  -1   4  11       6517.49       6705.78       258.73 o                         
   0   4  11      17855.52      17918.89       369.64 o                         
   1   4  11       3090.68       2948.12        88.02 o                         
   2   4  11       1005.32        966.84        50.54 o                         
   3   4  11       6158.48       5846.91       149.49 o                         
   4   4  11       4289.66       4290.35       125.29 o                         
   5   4  11       5184.60       5331.78       149.98 o                         
   6   4  11       2759.71       2624.19       124.80 o                         
   7   4  11        284.74        362.08       177.43 o                         
   8   4  11        426.57        386.79       138.39 o                         
  -9   5  11       1742.35       1687.63       131.52 o                         
  -8   5  11       1415.82       1512.83       116.22 o                         
  -7   5  11        460.29        329.79       102.09 o                         
  -6   5  11        775.93        804.92        61.49 o                         
  -5   5  11      10028.46      10319.68       244.54 o                         
  -4   5  11       9668.55       9332.64       220.44 o                         
  -3   5  11        135.79        126.05        39.15 o                         
  -2   5  11        984.72        924.80        43.48 o                         
  -1   5  11        172.94        209.95        25.61 o                         
   0   5  11        275.79        228.73        28.03 o                         
   1   5  11      13711.93      13422.60       286.45 o                         
   2   5  11      16022.53      15724.28       332.79 o                         
   3   5  11      10309.55      10079.09       229.81 o                         
   4   5  11       8928.56       9254.73       219.72 o                         
   5   5  11        241.28        241.76        48.77 o                         
   6   5  11        289.77        218.48        63.61 o                         
   7   5  11        118.47        116.47        62.24 o                         
   8   5  11         55.42         41.40       112.37 o                         
  -8   6  11        359.70        456.54        73.17 o                         
  -7   6  11       3511.56       3540.85       154.53 o                         
  -6   6  11      12318.71      12955.65       333.95 o                         
  -5   6  11       2303.21       2244.40        90.11 o                         
  -4   6  11        679.96        612.65        48.51 o                         
  -3   6  11        744.53        772.30        59.46 o                         
  -2   6  11        707.41        863.67        45.20 o                         
  -1   6  11        136.83        145.76        20.64 o                         
   0   6  11       5994.68       6146.83       170.56 o                         
   1   6  11      10140.27       9950.35       221.05 o                         
   2   6  11         54.62         92.04        28.92 o                         
   3   6  11      10754.61      10959.84       247.00 o                         
   4   6  11       6105.02       6295.60       197.03 o                         
   5   6  11       1847.98       1925.07       110.19 o                         
   6   6  11        580.69        519.22        84.64 o                         
   7   6  11        118.51         49.99        57.12 o                         
   8   6  11        895.19        921.12       118.05 o                         
  -8   7  11       3712.70       3485.21       199.77 o                         
  -7   7  11         20.94        -38.55        38.55 o                         
  -6   7  11       1193.95       1207.06       126.33 o                         
  -5   7  11       8010.14       7887.78       207.78 o                         
  -4   7  11       4788.60       4835.17       190.07 o                         
  -3   7  11       1310.39       1295.25        77.17 o                         
  -2   7  11       2963.91       3150.84        93.09 o                         
  -1   7  11         93.28         86.09        18.65 o                         
   0   7  11       2942.21       2702.64        82.88 o                         
   1   7  11       7924.00       7727.07       178.18 o                         
   2   7  11      26966.39      27384.22       648.02 o                         
   3   7  11      10275.62      10570.89       289.08 o                         
   4   7  11        622.77        677.55        73.55 o                         
   5   7  11         95.80         66.57        54.01 o                         
   6   7  11        352.39        379.22        78.04 o                         
   7   7  11        192.58        259.09       112.37 o                         
  -8   8  11         32.18         17.35        51.48 o                         
  -7   8  11       4337.79       4598.99       199.24 o                         
  -6   8  11       5667.28       5547.73       171.18 o                         
  -5   8  11       1056.80        928.99        65.95 o                         
  -4   8  11       8049.37       8072.16       233.09 o                         
  -3   8  11        429.81        463.37        38.81 o                         
  -2   8  11        122.18        147.10        25.57 o                         
  -1   8  11       4749.56       4710.30       107.97 o                         
   0   8  11        684.71        697.13        49.12 o                         
   1   8  11       1791.11       1748.14        89.81 o                         
   2   8  11       1488.10       1527.95        90.94 o                         
   3   8  11       2576.18       2626.88       131.26 o                         
   4   8  11         11.13         -8.72        33.04 o                         
   5   8  11        307.21        365.52        58.43 o                         
   6   8  11       2148.15       2397.61       187.48 o                         
   7   8  11         57.28        194.28        73.37 o                         
  -8   9  11        603.83        712.09       130.20 o                         
  -7   9  11         13.57         21.54        36.58 o                         
  -6   9  11        338.08        371.74        51.23 o                         
  -5   9  11       4140.13       3779.18       144.86 o                         
  -4   9  11       3298.77       2964.09       121.81 o                         
  -3   9  11          4.47         47.73        23.03 o                         
  -2   9  11       5274.40       5429.64       140.52 o                         
  -1   9  11      10550.43      10721.07       210.94 o                         
   0   9  11       1613.91       1553.80       171.36 o                         
   1   9  11       8853.68       9162.80       254.18 o                         
   2   9  11        495.87        605.40        90.84 o                         
   3   9  11       2618.11       2349.25       176.17 o                         
   4   9  11       7178.33       7429.39       230.40 o                         
   5   9  11       1331.23       1327.83       121.33 o                         
   6   9  11        585.75        748.35       104.77 o                         
   7   9  11        291.77        390.59        87.23 o                         
  -8  10  11         96.78         94.89        58.90 o                         
  -7  10  11        208.11        218.09        48.80 o                         
  -6  10  11       2611.06       2631.02       163.19 o                         
  -5  10  11       2281.38       2186.94       120.12 o                         
  -4  10  11        956.84       1057.44        80.33 o                         
  -3  10  11       3293.62       3283.41       127.11 o                         
  -2  10  11        184.81        237.01        32.22 o                         
  -1  10  11          3.93         11.20        18.35 o                         
   0  10  11         59.58         52.19        32.18 o                         
   1  10  11        952.03        956.34        73.19 o                         
   2  10  11        191.35        205.78        43.86 o                         
   3  10  11        104.66        116.45        43.06 o                         
   4  10  11         18.22         70.20        42.12 o                         
   5  10  11        214.38        336.21        76.36 o                         
   6  10  11         37.21         49.83       102.32 o                         
   7  10  11        401.47        366.37       105.86 o                         
  -7  11  11         25.38         67.78        50.04 o                         
  -6  11  11        231.45        242.02        56.19 o                         
  -5  11  11         51.19         78.07        43.97 o                         
  -4  11  11          0.24        -33.34        33.34 o                         
  -3  11  11        775.98        663.25        62.91 o                         
  -2  11  11      17823.59      18104.28       383.99 o                         
  -1  11  11       6881.87       6908.10       205.52 o                         
   0  11  11       1461.38       1505.79        91.07 o                         
   1  11  11       2752.19       2643.40       165.39 o                         
   2  11  11        223.31        217.87        45.78 o                         
   3  11  11         67.89         86.41        43.43 o                         
   4  11  11       2410.72       2273.19       127.91 o                         
   5  11  11       2143.98       2065.08       173.88 o                         
   6  11  11       3462.25       3549.67       200.48 o                         
   7  11  11        421.16        256.68       111.19 o                         
  -7  12  11        397.19        617.45        92.84 o                         
  -6  12  11          0.04         16.41        47.15 o                         
  -5  12  11          0.91        -26.58        39.42 o                         
  -4  12  11       5393.35       5008.43       181.71 o                         
  -3  12  11       2139.19       2051.47       106.27 o                         
  -2  12  11        115.74        117.58        39.32 o                         
  -1  12  11        938.03       1088.62        79.31 o                         
   0  12  11       4781.06       5059.29       175.30 o                         
   1  12  11       1541.46       1464.14       114.64 o                         
   2  12  11        343.80        466.38        60.04 o                         
   3  12  11        613.53        610.54        96.79 o                         
   4  12  11       1073.93       1030.72        87.86 o                         
   5  12  11        355.12        255.65       167.37 o                         
   6  12  11       1709.19       1625.56       153.70 o                         
  -7  13  11        101.41         32.53        84.57 o                         
  -6  13  11         26.03         70.07        59.67 o                         
  -5  13  11        815.09        986.38       160.33 o                         
  -4  13  11       1088.80       1055.11        85.95 o                         
  -3  13  11         30.24         98.05        59.73 o                         
  -2  13  11       2549.59       2496.16       151.47 o                         
  -1  13  11       7588.08       7858.07       234.73 o                         
   0  13  11       2768.07       2780.49       122.97 o                         
   1  13  11         82.54         80.45        40.70 o                         
   2  13  11        819.69        941.37        81.03 o                         
   3  13  11        120.94         76.63        46.35 o                         
   4  13  11        826.75        733.40       161.46 o                         
   5  13  11       2473.60       2632.80       190.28 o                         
   6  13  11       2296.32       2436.74       184.41 o                         
  -6  14  11        323.00        368.38        84.74 o                         
  -5  14  11          5.77        -33.51        56.18 o                         
  -4  14  11        914.37        989.68       186.30 o                         
  -3  14  11       4334.53       4668.68       214.48 o                         
  -2  14  11       1458.40       1351.27        99.64 o                         
  -1  14  11         45.58         39.52        40.59 o                         
   0  14  11       1845.80       1961.43       115.77 o                         
   1  14  11        135.44        141.78        46.65 o                         
   2  14  11        106.86        151.29        48.60 o                         
   3  14  11       1201.85       1180.88        94.81 o                         
   4  14  11       1779.36       2013.77       162.64 o                         
   5  14  11        372.80        447.94        95.63 o                         
  -6  15  11        247.56        320.10        86.14 o                         
  -5  15  11        603.71        580.78       130.11 o                         
  -4  15  11        595.89        642.86       124.79 o                         
  -3  15  11          0.30        -47.65        47.65 o                         
  -2  15  11       2551.87       2600.01       219.42 o                         
  -1  15  11        551.53        797.89        75.39 o                         
   0  15  11          9.01         31.16        40.53 o                         
   1  15  11         30.56         39.90        44.41 o                         
   2  15  11        254.44        361.87        82.51 o                         
   3  15  11        422.30        389.61        81.24 o                         
   4  15  11        121.95        115.16        69.72 o                         
   5  15  11        394.73        620.41       108.29 o                         
  -5  16  11        376.94        162.05       102.91 o                         
  -4  16  11        617.48        512.17       132.48 o                         
  -3  16  11        225.94        293.61        88.38 o                         
  -2  16  11        939.89       1098.96       119.08 o                         
  -1  16  11        207.62        207.22        51.66 o                         
   0  16  11        148.71        196.11        60.16 o                         
   1  16  11         26.67         67.23        48.93 o                         
   2  16  11         66.18        164.69        56.77 o                         
   3  16  11        122.79         57.91        52.52 o                         
   4  16  11        116.61          1.01        64.39 o                         
  -5  17  11        342.54        694.33       159.68 o                         
  -4  17  11        288.41        203.45       117.10 o                         
  -3  17  11        173.77        177.43       110.00 o                         
  -2  17  11         45.28          1.18        87.53 o                         
  -1  17  11         18.55        -42.07        42.07 o                         
   0  17  11         45.90         83.87        49.92 o                         
   1  17  11       3249.12       3262.03       154.09 o                         
   2  17  11        473.54        409.06        70.40 o                         
   3  17  11         70.35         91.14        69.81 o                         
   4  17  11        131.56        110.57        76.36 o                         
  -4  18  11        434.72        512.17       139.58 o                         
  -3  18  11         74.03        -23.66        92.26 o                         
  -2  18  11          6.05        -23.66        94.63 o                         
  -1  18  11        543.85        752.29       151.40 o                         
   0  18  11          0.64        -44.92        44.92 o                         
   1  18  11         45.45         57.04        53.05 o                         
   2  18  11         24.87         29.43        52.15 o                         
   3  18  11        449.36        515.66       104.95 o                         
  -3  19  11         78.67        117.10       113.55 o                         
  -2  19  11        827.07        845.73       169.15 o                         
  -1  19  11       1432.66       1512.85       211.73 o                         
   0  19  11       1933.04       1695.16       147.09 o                         
   1  19  11        621.95        494.27        78.03 o                         
   2  19  11        155.49        101.36        85.51 o                         
  -1  20  11        206.21        358.40       138.39 o                         
   0  20  11        436.29        547.60        96.66 o                         
  -9   0  12        203.25        374.96       131.30 o                         
  -8   0  12         44.36         47.31        83.98 o                         
  -7   0  12        880.16       1053.91       165.60 o                         
  -6   0  12       1039.58       1055.51       108.69 o                         
  -5   0  12       2588.55       2568.40       100.73 o                         
  -4   0  12         53.04         67.47        25.55 o                         
  -3   0  12       1283.29       1192.93        68.10 o                         
  -2   0  12       1695.97       1815.90        76.78 o                         
  -1   0  12      51826.65      54467.04      1492.53 o                         
   0   0  12      19410.09      19513.44       568.74 o                         
   1   0  12       1116.32       1110.89        82.69 o                         
   2   0  12         60.33         -6.36        28.63 o                         
   3   0  12       4026.72       4243.12       172.20 o                         
   4   0  12        646.69        617.39        73.18 o                         
   5   0  12      14418.47      15054.96       476.74 o                         
   6   0  12         84.17        179.56        57.12 o                         
   7   0  12       6450.27       6188.80       425.23 o                         
   8   0  12       2208.92       2029.76       229.47 o                         
  -9   1  12        270.02        211.82        65.34 o                         
  -8   1  12        134.04        203.77        57.99 o                         
  -7   1  12       1619.08       1686.18       115.85 o                         
  -6   1  12         90.52        112.06        40.66 o                         
  -5   1  12       9571.58       9689.52       207.02 o                         
  -4   1  12       1865.57       1749.62        55.75 o                         
  -3   1  12      42653.46      42724.28       683.03 o                         
  -2   1  12      22022.26      21227.54       353.26 o                         
  -1   1  12        916.95        906.59        52.11 o                         
   0   1  12        134.00        144.33        27.08 o                         
   1   1  12        388.00        345.12        34.06 o                         
   2   1  12       1302.69       1476.76        67.50 o                         
   3   1  12       5850.03       5921.98       181.85 o                         
   4   1  12        965.41        944.06        61.70 o                         
   5   1  12       1434.11       1483.75        80.52 o                         
   6   1  12         10.77         -7.53        32.32 o                         
   7   1  12       2080.85       2546.59       140.08 o                         
   8   1  12       1340.91       1335.43       201.08 o                         
  -9   2  12          1.25        -27.33        48.72 o                         
  -8   2  12        244.18        306.64        65.21 o                         
  -7   2  12       2675.77       2646.23       140.26 o                         
  -6   2  12        260.00        220.21        48.78 o                         
  -5   2  12       3736.32       3817.32       116.19 o                         
  -4   2  12      10311.83      10071.44       187.00 o                         
  -3   2  12       3468.73       3629.74        84.09 o                         
  -2   2  12       4674.80       4856.67       111.01 o                         
  -1   2  12      13334.91      12784.46       275.55 o                         
   0   2  12       4133.32       3865.17       220.24 o                         
   1   2  12        154.27        190.02        28.23 o                         
   2   2  12       1032.64       1063.65        81.87 o                         
   3   2  12       1504.29       1673.89        75.21 o                         
   4   2  12         90.61         99.01        30.52 o                         
   5   2  12       5634.44       6080.34       167.48 o                         
   6   2  12       8338.72       8582.34       265.31 o                         
   7   2  12       2000.22       2185.05       156.92 o                         
   8   2  12         77.57         10.65        92.26 o                         
  -9   3  12        273.26        228.52        97.36 o                         
  -8   3  12         32.29         49.46        49.08 o                         
  -7   3  12        414.34        442.74        67.34 o                         
  -6   3  12        288.09        253.97        50.75 o                         
  -5   3  12       1490.25       1536.40        91.00 o                         
  -4   3  12       2461.95       2435.16       124.46 o                         
  -3   3  12      11078.25      10523.10       191.47 o                         
  -2   3  12       2632.01       2427.82        69.34 o                         
  -1   3  12        191.00        181.35        29.94 o                         
   0   3  12        390.80        412.53        64.47 o                         
   1   3  12          3.21         -3.79        20.05 o                         
   2   3  12          3.49         12.92        20.59 o                         
   3   3  12       1797.97       1721.06        74.63 o                         
   4   3  12          6.27         -7.86        18.81 o                         
   5   3  12        647.86        623.95        54.68 o                         
   6   3  12         10.67         63.98        36.57 o                         
   7   3  12       2662.66       3021.65       175.13 o                         
   8   3  12         11.16        -73.34        95.81 o                         
  -9   4  12        261.90        317.15       133.79 o                         
  -8   4  12        279.88        197.32        60.07 o                         
  -7   4  12        162.00        116.97        48.48 o                         
  -6   4  12        803.22        838.58        95.59 o                         
  -5   4  12       2426.21       2455.23        91.28 o                         
  -4   4  12        924.74        980.58        63.51 o                         
  -3   4  12          0.04          5.63        14.86 o                         
  -2   4  12        172.41        174.66        23.11 o                         
  -1   4  12       7290.18       7152.03       150.08 o                         
   0   4  12       4828.27       5132.63       131.88 o                         
   1   4  12       2126.99       2209.56       106.54 o                         
   2   4  12       6298.85       6649.32       163.97 o                         
   3   4  12       1748.22       1819.19        76.89 o                         
   4   4  12        743.12        691.84        53.79 o                         
   5   4  12       1914.43       2037.37       113.19 o                         
   6   4  12        596.57        525.13        65.63 o                         
   7   4  12       1169.89       1079.75       117.14 o                         
   8   4  12       1001.40       1036.17       192.80 o                         
  -9   5  12        497.42        680.75        91.91 o                         
  -8   5  12        535.97        556.57        77.96 o                         
  -7   5  12        525.41        433.35        63.72 o                         
  -6   5  12        314.01        320.92        43.49 o                         
  -5   5  12       4455.70       4575.83       135.64 o                         
  -4   5  12        720.05        645.17        49.76 o                         
  -3   5  12          3.19        -17.30        17.30 o                         
  -2   5  12       2085.55       1909.41        60.84 o                         
  -1   5  12        526.78        628.39        42.06 o                         
   0   5  12          9.42         44.97        21.81 o                         
   1   5  12        645.52        575.53        40.73 o                         
   2   5  12       2541.27       2458.65        82.51 o                         
   3   5  12        149.09        158.71        36.82 o                         
   4   5  12        125.82        135.54        34.22 o                         
   5   5  12        886.09        757.17        73.75 o                         
   6   5  12        807.85        860.99       258.45 o                         
   7   5  12         17.72         70.47        76.29 o                         
  -8   6  12        256.88        212.29        60.42 o                         
  -7   6  12        759.74        680.93        78.87 o                         
  -6   6  12        249.31        241.82        41.04 o                         
  -5   6  12       1016.48        924.71        90.83 o                         
  -4   6  12       2522.29       2455.68        91.12 o                         
  -3   6  12         99.30         96.10        23.82 o                         
  -2   6  12         13.07          2.51        16.50 o                         
  -1   6  12        567.14        537.71        35.08 o                         
   0   6  12       1105.36       1263.95        84.00 o                         
   1   6  12        543.18        574.15        40.35 o                         
   2   6  12       5772.70       5688.75       145.03 o                         
   3   6  12       7493.28       7523.62       223.08 o                         
   4   6  12        156.59        159.62        51.59 o                         
   5   6  12       1066.75        983.96        82.84 o                         
   6   6  12        528.20        524.82        98.77 o                         
   7   6  12         53.57         71.49        92.26 o                         
  -8   7  12        123.03         76.06        54.58 o                         
  -7   7  12        332.21        387.72        67.04 o                         
  -6   7  12       1230.44       1257.11       107.05 o                         
  -5   7  12         12.09        -18.88        26.40 o                         
  -4   7  12        132.61        153.87        38.07 o                         
  -3   7  12          3.89         35.54        20.11 o                         
  -2   7  12        132.05        114.84        22.11 o                         
  -1   7  12         33.35         34.07        17.95 o                         
   0   7  12       4446.64       4156.83       113.92 o                         
   1   7  12        867.75        927.83        51.56 o                         
   2   7  12       2473.11       2529.54       108.72 o                         
   3   7  12        597.92        735.16       115.85 o                         
   4   7  12        341.41        275.46        54.96 o                         
   5   7  12       1029.75        916.84        82.08 o                         
   6   7  12         27.71         72.64        57.37 o                         
   7   7  12         50.61        -54.44        54.44 o                         
  -8   8  12        111.23        172.59        61.14 o                         
  -7   8  12        136.19        111.93        46.10 o                         
  -6   8  12         11.66         10.75        32.25 o                         
  -5   8  12        961.69       1030.92        80.73 o                         
  -4   8  12       1484.01       1555.29        92.44 o                         
  -3   8  12        365.11        373.74        36.88 o                         
  -2   8  12       2180.48       2166.65        68.79 o                         
  -1   8  12       2983.30       2743.29        75.72 o                         
   0   8  12       2082.93       2077.05       109.27 o                         
   1   8  12       1451.73       1512.93        88.53 o                         
   2   8  12       1396.28       1590.06        94.85 o                         
   3   8  12        138.29        178.18        78.80 o                         
   4   8  12       1867.88       1931.39       111.12 o                         
   5   8  12        744.55        743.03        75.47 o                         
   6   8  12        384.98        361.91        92.26 o                         
   7   8  12        175.56        106.52       108.23 o                         
  -8   9  12         42.12         33.72        55.90 o                         
  -7   9  12        943.10       1236.41        87.52 o                         
  -6   9  12        484.22        522.81        71.09 o                         
  -5   9  12        419.43        442.76        57.70 o                         
  -4   9  12        508.84        561.71        68.62 o                         
  -3   9  12       7842.23       7846.18       190.25 o                         
  -2   9  12        363.03        387.70        38.10 o                         
  -1   9  12        261.29        268.06        27.50 o                         
   0   9  12        538.99        504.75        53.93 o                         
   1   9  12       3706.85       3569.99       133.73 o                         
   2   9  12        461.12        513.75        57.36 o                         
   3   9  12       1556.04       1798.62       106.50 o                         
   4   9  12        322.31        365.37        58.55 o                         
   5   9  12       2249.25       2306.30       139.44 o                         
   6   9  12        193.93        118.14       124.79 o                         
   7   9  12       1972.73       1692.24       153.91 o                         
  -8  10  12       1465.08       1480.66       132.09 o                         
  -7  10  12       1263.53       1110.12       190.56 o                         
  -6  10  12          6.82        -12.55        66.74 o                         
  -5  10  12       6175.89       6041.50       203.40 o                         
  -4  10  12        863.82        918.74        80.37 o                         
  -3  10  12         16.56         -3.74        32.03 o                         
  -2  10  12        339.96        310.36        36.73 o                         
  -1  10  12       5941.01       5730.37       180.14 o                         
   0  10  12        467.50        438.63        54.14 o                         
   1  10  12        148.77        129.02        47.93 o                         
   2  10  12         72.49         33.03        38.24 o                         
   3  10  12        879.77        890.72       128.81 o                         
   4  10  12         12.26          6.48        40.87 o                         
   5  10  12       1360.41       1640.92       140.39 o                         
   6  10  12       1577.51       1384.89       138.23 o                         
   7  10  12       1111.62       1097.29       132.54 o                         
  -7  11  12          6.03         17.95        47.37 o                         
  -6  11  12        772.32        761.28        83.14 o                         
  -5  11  12         87.44        117.26        47.66 o                         
  -4  11  12         10.54         38.43        51.44 o                         
  -3  11  12       1809.32       1720.71        96.51 o                         
  -2  11  12       6466.33       6218.96       162.02 o                         
  -1  11  12        108.33        104.94        37.56 o                         
   0  11  12        309.04        389.08        53.27 o                         
   1  11  12         19.05        -22.33        32.71 o                         
   2  11  12       2144.86       2273.48       122.47 o                         
   3  11  12        418.42        332.90        71.50 o                         
   4  11  12       2255.50       2212.28       130.19 o                         
   5  11  12        493.53        466.99        88.55 o                         
   6  11  12         72.98         45.81        72.15 o                         
  -7  12  12        723.29        625.75        95.34 o                         
  -6  12  12          7.59        123.09        52.27 o                         
  -5  12  12        206.99        262.53        74.15 o                         
  -4  12  12         86.31        115.08        45.13 o                         
  -3  12  12          0.20          7.73        35.52 o                         
  -2  12  12         21.30         44.70        35.52 o                         
  -1  12  12       5521.99       5558.31       181.59 o                         
   0  12  12         75.21         70.63        45.08 o                         
   1  12  12         56.37         67.91        41.49 o                         
   2  12  12       3121.54       2942.45       131.25 o                         
   3  12  12         27.66        -17.23        41.88 o                         
   4  12  12       1098.17       1094.93        94.93 o                         
   5  12  12       2878.47       3147.84       233.61 o                         
   6  12  12         30.81        109.87        73.37 o                         
  -7  13  12         90.86         45.87       114.14 o                         
  -6  13  12       1830.48       1481.95       190.44 o                         
  -5  13  12       1498.77       1391.98       102.81 o                         
  -4  13  12       1758.57       1795.91       113.31 o                         
  -3  13  12       1501.27       1459.73       178.02 o                         
  -2  13  12        393.79        471.30        65.39 o                         
  -1  13  12       1026.12        962.28        88.51 o                         
   0  13  12       6002.24       6004.40       328.91 o                         
   1  13  12       2480.75       2553.85       130.98 o                         
   2  13  12         53.76         10.46        40.35 o                         
   3  13  12        783.45        970.34        89.26 o                         
   4  13  12        798.18        563.64        92.70 o                         
   5  13  12          9.20         47.42        62.65 o                         
   6  13  12         26.52         20.80        63.37 o                         
  -6  14  12         45.43         71.69        68.91 o                         
  -5  14  12         10.87          2.85        51.17 o                         
  -4  14  12        272.27        420.97        80.24 o                         
  -3  14  12        964.40        788.56        97.44 o                         
  -2  14  12         40.51        128.16        57.69 o                         
  -1  14  12         49.75         30.02        40.47 o                         
   0  14  12        286.67        305.36        55.79 o                         
   1  14  12        345.45        378.14        65.71 o                         
   2  14  12       7401.14       7345.79       236.93 o                         
   3  14  12       4579.96       4450.16       217.53 o                         
   4  14  12       1406.48       1272.53       130.92 o                         
   5  14  12       1227.14       1090.88       131.36 o                         
  -6  15  12        291.42        267.32       120.65 o                         
  -5  15  12       1205.71       1395.75       189.25 o                         
  -4  15  12         70.16        118.41        73.34 o                         
  -3  15  12        332.72        221.58        71.08 o                         
  -2  15  12        551.36        858.19       106.46 o                         
  -1  15  12         25.72         25.51        42.28 o                         
   0  15  12       2724.21       2886.60       136.67 o                         
   1  15  12       1822.45       2103.72       124.67 o                         
   2  15  12        602.06        566.39       141.67 o                         
   3  15  12          2.67        -16.64        55.22 o                         
   4  15  12         49.00        113.35        69.91 o                         
   5  15  12         28.13         76.56        76.39 o                         
  -5  16  12        586.58        552.39       146.67 o                         
  -4  16  12        148.99        333.56       121.83 o                         
  -3  16  12        122.56        227.60        73.54 o                         
  -2  16  12        729.47        775.60       104.54 o                         
  -1  16  12       2081.42       1897.30       117.39 o                         
   0  16  12         51.00         33.03        46.07 o                         
   1  16  12         94.85         67.90        51.75 o                         
   2  16  12       7799.93       7951.04       259.51 o                         
   3  16  12       2082.49       2035.42       131.57 o                         
   4  16  12       1369.99       1017.22       182.16 o                         
  -5  17  12       3024.02       3216.15       309.90 o                         
  -4  17  12        156.04        240.12       123.02 o                         
  -3  17  12        116.04         61.51       101.72 o                         
  -2  17  12        329.53        268.60        77.73 o                         
  -1  17  12        956.91       1000.31       139.21 o                         
   0  17  12       3921.08       4330.46       175.11 o                         
   1  17  12        925.79        905.25        91.81 o                         
   2  17  12        641.01        723.93        87.15 o                         
   3  17  12         38.13          1.04        78.66 o                         
   4  17  12       1179.09       1030.36       131.28 o                         
  -4  18  12         22.46          4.73       102.91 o                         
  -3  18  12       1183.85        985.31       177.43 o                         
  -2  18  12          5.72        114.74       110.00 o                         
  -1  18  12        328.35        356.04        89.49 o                         
   0  18  12        340.23        416.15        71.99 o                         
   1  18  12        915.07        786.87       132.77 o                         
   2  18  12       1912.37       1853.77       129.44 o                         
   3  18  12       3332.31       3529.99       227.70 o                         
  -3  19  12         22.76        -35.49       102.91 o                         
  -2  19  12        138.57         82.80       112.37 o                         
  -1  19  12        941.87        916.70       169.15 o                         
   0  19  12       1694.72       1645.68       130.49 o                         
   1  19  12       1834.61       1742.23       126.65 o                         
   2  19  12        802.90        677.49        88.54 o                         
  -9   1  13        204.77        153.96        63.52 o                         
  -8   1  13        732.37        885.41        95.17 o                         
  -7   1  13         28.84         39.11        44.32 o                         
  -6   1  13         82.73         44.64        33.39 o                         
  -5   1  13        108.50        134.30        28.25 o                         
  -4   1  13        782.18        727.74        42.10 o                         
  -3   1  13         20.87         30.97        17.68 o                         
  -2   1  13        427.41        361.13        43.33 o                         
  -1   1  13       6704.02       7329.69       183.76 o                         
   0   1  13        177.57        173.96        29.62 o                         
   1   1  13         35.46         67.30        24.76 o                         
   2   1  13       7113.19       7569.71       184.46 o                         
   3   1  13        604.55        586.62        65.22 o                         
   4   1  13       1313.58       1316.56        74.13 o                         
   5   1  13        100.01         87.36        35.23 o                         
   6   1  13         55.08         62.41        63.51 o                         
   7   1  13       1000.72       1013.34        92.16 o                         
   8   1  13         16.05        -89.90        96.99 o                         
  -9   2  13        211.65        251.92        67.01 o                         
  -8   2  13         34.54         41.11        47.82 o                         
  -7   2  13        791.98        811.21        90.56 o                         
  -6   2  13       3047.43       3013.19       134.76 o                         
  -5   2  13        270.59        304.00        35.28 o                         
  -4   2  13         54.01         77.62        20.08 o                         
  -3   2  13       6206.87       6155.86       125.65 o                         
  -2   2  13        411.66        444.67        42.81 o                         
  -1   2  13       9503.57      10031.63       227.27 o                         
   0   2  13       8057.15       8311.65       197.87 o                         
   1   2  13       3689.87       3484.03       104.03 o                         
   2   2  13       5289.04       5298.62       275.53 o                         
   3   2  13        180.52        177.54        45.58 o                         
   4   2  13         25.19         -9.76        27.40 o                         
   5   2  13       2434.43       2419.31       106.53 o                         
   6   2  13        312.09        289.63        47.70 o                         
   7   2  13        337.47        385.90        79.61 o                         
   8   2  13        768.32        759.38       163.23 o                         
  -9   3  13       2059.30       2174.28       150.96 o                         
  -8   3  13       1361.30       1450.55       118.35 o                         
  -7   3  13        331.16        270.84        79.45 o                         
  -6   3  13        987.84       1039.92        87.78 o                         
  -5   3  13       5865.80       5649.26       210.51 o                         
  -4   3  13        877.04        829.22        72.75 o                         
  -3   3  13       4317.23       4237.35        96.03 o                         
  -2   3  13       6157.33       6324.08       150.63 o                         
  -1   3  13       8298.24       8204.15       192.07 o                         
   0   3  13       5564.16       5462.40       165.39 o                         
   1   3  13       2842.02       2505.37        84.94 o                         
   2   3  13       2196.12       2178.12       105.85 o                         
   3   3  13      10174.04      10373.16       334.29 o                         
   4   3  13       2079.83       2373.82       117.67 o                         
   5   3  13       1837.16       2057.39        95.61 o                         
   6   3  13        271.19        243.12        89.92 o                         
   7   3  13          4.52         26.72        59.23 o                         
  -9   4  13         14.10         45.30        61.25 o                         
  -8   4  13          0.18         37.78        55.50 o                         
  -7   4  13       1228.74       1259.38       103.86 o                         
  -6   4  13       3182.58       3314.99       142.92 o                         
  -5   4  13       1670.38       1635.07        80.12 o                         
  -4   4  13       4354.31       4588.25       118.87 o                         
  -3   4  13       4257.58       4347.41       124.98 o                         
  -2   4  13       2337.20       2600.27       112.17 o                         
  -1   4  13       6409.82       6340.68       157.12 o                         
   0   4  13       8486.24       7912.05       187.78 o                         
   1   4  13      10310.75      10077.30       230.24 o                         
   2   4  13       5642.48       6107.00       156.98 o                         
   3   4  13        481.30        485.81        44.73 o                         
   4   4  13        210.12        236.06        37.91 o                         
   5   4  13       2094.22       1900.20       113.01 o                         
   6   4  13       1114.72       1098.77       189.28 o                         
   7   4  13        976.25        976.37       114.52 o                         
  -8   5  13       4847.97       5173.47       258.66 o                         
  -7   5  13         17.09         39.69        54.77 o                         
  -6   5  13         29.33        -10.39        27.82 o                         
  -5   5  13          9.80        -14.37        24.19 o                         
  -4   5  13       1356.78       1298.57       105.51 o                         
  -3   5  13       2436.45       2638.34        77.01 o                         
  -2   5  13       2326.40       2019.17        65.27 o                         
  -1   5  13       7615.31       7545.36       211.06 o                         
   0   5  13       4436.22       4993.36       131.75 o                         
   1   5  13       2410.17       2271.97        79.40 o                         
   2   5  13      21582.11      22287.43       461.89 o                         
   3   5  13      12544.60      12648.89       331.21 o                         
   4   5  13        437.57        506.74        59.82 o                         
   5   5  13       1087.89       1111.27        87.87 o                         
   6   5  13        533.24        438.49        86.35 o                         
   7   5  13        264.33        265.65       126.56 o                         
  -8   6  13          6.21         21.45        49.06 o                         
  -7   6  13       2317.60       2269.12       205.93 o                         
  -6   6  13       1715.78       1701.33        90.64 o                         
  -5   6  13       1055.16        960.25        64.95 o                         
  -4   6  13        882.88       1016.32       145.87 o                         
  -3   6  13       4447.92       4264.02       106.97 o                         
  -2   6  13        219.38        315.58        30.27 o                         
  -1   6  13      20355.88      20709.01       380.26 o                         
   0   6  13      13589.12      13152.59       287.24 o                         
   1   6  13      10837.09      10154.84       230.53 o                         
   2   6  13      12500.46      12768.93       283.40 o                         
   3   6  13       3475.79       3746.02       192.08 o                         
   4   6  13        131.80        125.67        42.68 o                         
   5   6  13          2.59        -44.50        44.50 o                         
   6   6  13         18.56          9.40        56.74 o                         
   7   6  13       2365.40       2545.79       185.86 o                         
  -8   7  13       2559.78       2807.86       167.20 o                         
  -7   7  13        425.97        352.14        62.82 o                         
  -6   7  13       5383.67       5200.80       159.46 o                         
  -5   7  13         90.53        104.36        34.67 o                         
  -4   7  13         41.34         20.78        32.15 o                         
  -3   7  13       4163.33       4054.24       115.83 o                         
  -2   7  13       1253.52       1294.26        61.88 o                         
  -1   7  13       5861.15       5990.21       133.25 o                         
   0   7  13        897.74        910.92        52.29 o                         
   1   7  13       6224.82       6608.54       164.27 o                         
   2   7  13       4129.33       3826.19       156.76 o                         
   3   7  13       4624.47       4590.36       175.70 o                         
   4   7  13        577.09        718.74       128.98 o                         
   5   7  13         14.58        -38.46        38.46 o                         
   6   7  13        793.33        865.23       107.11 o                         
   7   7  13       1122.32       1084.40       126.73 o                         
  -8   8  13        190.24        219.90        61.76 o                         
  -7   8  13         45.95         66.06        48.89 o                         
  -6   8  13       4614.40       4566.12       149.05 o                         
  -5   8  13        173.64        177.49        44.96 o                         
  -4   8  13         26.00         27.19        35.04 o                         
  -3   8  13        250.45        288.51        35.07 o                         
  -2   8  13        994.96       1030.04        51.39 o                         
  -1   8  13       5879.10       5945.95       169.56 o                         
   0   8  13       6742.38       6672.10       165.54 o                         
   1   8  13       8675.64       8272.74       239.22 o                         
   2   8  13       2012.96       2118.58       151.97 o                         
   3   8  13       2316.01       2061.02       117.45 o                         
   4   8  13         59.48        130.75        57.86 o                         
   5   8  13          3.46        -11.20        39.83 o                         
   6   8  13        330.05        385.91       114.74 o                         
   7   8  13        563.81        467.71        96.75 o                         
  -8   9  13        804.64        927.70       101.04 o                         
  -7   9  13        210.64        355.52        55.24 o                         
  -6   9  13       2955.08       3467.90       148.15 o                         
  -5   9  13       1777.54       1533.55       100.29 o                         
  -4   9  13        212.27        342.78        52.96 o                         
  -3   9  13       7979.48       7947.48       223.30 o                         
  -2   9  13        571.18        499.09        58.90 o                         
  -1   9  13        275.62        301.60        29.04 o                         
   0   9  13          7.30         27.51        30.97 o                         
   1   9  13         22.88         33.72        36.94 o                         
   2   9  13        380.32        374.51        73.50 o                         
   3   9  13        513.23        570.11        66.71 o                         
   4   9  13       5918.40       5909.33       213.24 o                         
   5   9  13        430.12        429.57        66.19 o                         
   6   9  13       1053.58       1122.41       123.28 o                         
   7   9  13        402.90        410.07        94.80 o                         
  -8  10  13        438.89        464.09        99.19 o                         
  -7  10  13        362.14        409.96        85.43 o                         
  -6  10  13          9.37         -4.17        42.06 o                         
  -5  10  13        560.66        564.03        66.42 o                         
  -4  10  13       8285.56       8548.70       329.19 o                         
  -3  10  13        889.95        893.27        71.64 o                         
  -2  10  13       6560.96       6858.53       187.13 o                         
  -1  10  13       6189.28       6280.07       195.53 o                         
   0  10  13       2403.70       2406.56       111.87 o                         
   1  10  13       1469.42       1399.80        96.86 o                         
   2  10  13       3480.29       3407.26       138.98 o                         
   3  10  13        212.68        186.33        74.59 o                         
   4  10  13       2451.38       2692.84       139.44 o                         
   5  10  13       2050.09       1798.22       147.59 o                         
   6  10  13         51.53         25.43        65.36 o                         
  -7  11  13          3.92         84.13        52.13 o                         
  -6  11  13       3059.52       2821.23       174.21 o                         
  -5  11  13       1670.90       1795.42       112.36 o                         
  -4  11  13       2454.17       2257.86       179.78 o                         
  -3  11  13       1990.07       2076.65       108.23 o                         
  -2  11  13        331.77        381.38        86.27 o                         
  -1  11  13        302.40        353.33        78.26 o                         
   0  11  13        439.11        527.84        62.06 o                         
   1  11  13         16.58         -6.05        36.90 o                         
   2  11  13         79.89         29.50        39.87 o                         
   3  11  13        585.07        490.09        68.54 o                         
   4  11  13        142.69        190.74        53.42 o                         
   5  11  13       2227.50       2004.55       163.50 o                         
   6  11  13       3747.01       4139.50       223.69 o                         
  -7  12  13       1065.83       1061.11       215.53 o                         
  -6  12  13         38.55        -12.26        48.37 o                         
  -5  12  13        551.58        609.38        74.36 o                         
  -4  12  13        321.45        339.30        79.97 o                         
  -3  12  13       4863.99       4828.46       233.61 o                         
  -2  12  13       3402.58       3653.51       139.09 o                         
  -1  12  13       1130.59       1296.74       117.18 o                         
   0  12  13         32.28        -34.00        34.00 o                         
   1  12  13        213.06        221.54        50.80 o                         
   2  12  13        438.98        411.29        60.40 o                         
   3  12  13       3613.99       3731.65       157.71 o                         
   4  12  13       2836.14       3029.92       151.96 o                         
   5  12  13       2145.37       2128.30       172.24 o                         
   6  12  13        203.58        365.09        91.72 o                         
  -7  13  13        150.43         11.38        92.26 o                         
  -6  13  13       2268.21       2024.90       137.70 o                         
  -5  13  13       1259.55       1345.11       103.20 o                         
  -4  13  13       1421.12       1431.10       132.23 o                         
  -3  13  13       1322.02       1299.99       120.88 o                         
  -2  13  13        568.06        539.30        61.78 o                         
  -1  13  13        243.17        311.24        53.90 o                         
   0  13  13       2774.26       2908.47       163.69 o                         
   1  13  13        127.87        165.33        48.86 o                         
   2  13  13       2854.60       2931.50       140.08 o                         
   3  13  13        372.92        241.78        58.89 o                         
   4  13  13       1040.64        892.17       106.99 o                         
   5  13  13       1984.60       2179.63       176.48 o                         
  -6  14  13       1002.06       1023.09       169.74 o                         
  -5  14  13        310.32        321.10        83.33 o                         
  -4  14  13       1690.69       1554.92       140.78 o                         
  -3  14  13        789.19       1036.43       113.30 o                         
  -2  14  13       3496.53       3134.18       176.27 o                         
  -1  14  13        906.06       1007.87        86.25 o                         
   0  14  13       1462.76       1282.80        95.52 o                         
   1  14  13        191.39        216.49        53.36 o                         
   2  14  13       1211.28       1187.52        96.66 o                         
   3  14  13       1243.11       1006.42       170.67 o                         
   4  14  13       4073.73       3991.53       218.08 o                         
   5  14  13       1353.22       1463.65       214.69 o                         
  -6  15  13        228.12        132.48       105.27 o                         
  -5  15  13       3302.19       2923.98       268.51 o                         
  -4  15  13       2129.24       2006.78       276.79 o                         
  -3  15  13        336.91        275.03        75.77 o                         
  -2  15  13        271.45        249.41        75.28 o                         
  -1  15  13       2757.43       2915.02       175.25 o                         
   0  15  13        152.50        157.00        70.89 o                         
   1  15  13       2537.98       2388.75       137.00 o                         
   2  15  13         60.02        124.07        56.69 o                         
   3  15  13        135.17         26.20        54.60 o                         
   4  15  13         69.06        -60.44        60.44 o                         
   5  15  13       1172.97       1231.32       144.13 o                         
  -5  16  13        478.35        516.90       139.58 o                         
  -4  16  13          5.07        -47.31        86.35 o                         
  -3  16  13       1825.92       1817.48       151.36 o                         
  -2  16  13        889.90       1122.48       124.61 o                         
  -1  16  13         43.97         54.01        48.04 o                         
   0  16  13        128.53         80.82        52.02 o                         
   1  16  13        311.90        445.80        85.90 o                         
   2  16  13         71.33         41.66        53.19 o                         
   3  16  13       1908.52       1633.35       120.08 o                         
   4  16  13        406.38        419.35        98.65 o                         
  -4  17  13         18.16         36.67        99.36 o                         
  -3  17  13        401.14        467.22       133.66 o                         
  -2  17  13        182.80        211.23        76.10 o                         
  -1  17  13         20.49        -19.44        48.34 o                         
   0  17  13          4.06         61.38        52.09 o                         
   1  17  13         51.08         86.52        56.83 o                         
   2  17  13        335.19        298.64        91.31 o                         
   3  17  13         62.15        108.55        76.83 o                         
  -4  18  13        612.40        526.36       139.58 o                         
  -3  18  13          1.85         48.50       100.54 o                         
  -2  18  13          4.91        118.28        98.18 o                         
  -1  18  13          2.92         -2.53        78.66 o                         
   0  18  13        258.61        114.16        58.26 o                         
   1  18  13        213.94        312.33        68.01 o                         
   2  18  13         14.71         37.74        57.39 o                         
  -2  19  13        785.10        811.43       162.05 o                         
  -1  19  13        185.47         80.43       117.10 o                         
   0  19  13         61.94         63.98        58.68 o                         
   1  19  13        176.63        224.02        65.60 o                         
  -9   0  14          9.74        122.90        79.40 o                         
  -8   0  14         45.03        -20.78        57.25 o                         
  -7   0  14       7649.09       7256.69       301.48 o                         
  -6   0  14       5668.31       5357.27       441.20 o                         
  -5   0  14      12211.43      12373.58       326.62 o                         
  -4   0  14      15600.36      14985.78       377.26 o                         
  -3   0  14       2242.53       2314.61        95.12 o                         
  -2   0  14       7237.82       7647.04       260.42 o                         
  -1   0  14       1676.82       1511.00       137.21 o                         
   0   0  14       5371.02       6037.45       219.12 o                         
   1   0  14       4047.10       3966.69       165.55 o                         
   2   0  14      11191.07      12061.28       386.75 o                         
   3   0  14       1896.22       1751.42       124.20 o                         
   4   0  14        474.12        343.47        95.22 o                         
   5   0  14        691.64        991.54        99.05 o                         
   6   0  14       1418.84       1617.45       132.41 o                         
   7   0  14       2312.81       2183.69       161.57 o                         
  -9   1  14        543.49        605.83        84.00 o                         
  -8   1  14        654.06        615.31        72.20 o                         
  -7   1  14       1590.54       1818.10       108.17 o                         
  -6   1  14        558.04        510.36        56.92 o                         
  -5   1  14        295.93        289.12        35.82 o                         
  -4   1  14         79.91         37.26        20.15 o                         
  -3   1  14      14415.85      13777.34       245.79 o                         
  -2   1  14         55.30         69.77        24.72 o                         
  -1   1  14        613.70        530.23        44.23 o                         
   0   1  14       4444.02       4870.49       132.89 o                         
   1   1  14        207.96        185.21        31.49 o                         
   2   1  14       5005.44       4853.13       173.29 o                         
   3   1  14       7811.40       8604.68       211.36 o                         
   4   1  14       1071.80       1139.61       103.45 o                         
   5   1  14       8524.53       8886.26       226.51 o                         
   6   1  14       2796.96       2809.30       146.83 o                         
   7   1  14         41.98         40.18        60.99 o                         
  -9   2  14        176.92        149.35        54.41 o                         
  -8   2  14        337.52        364.84        71.22 o                         
  -7   2  14       1171.75       1252.68        91.15 o                         
  -6   2  14       1757.30       1690.39       100.90 o                         
  -5   2  14      13439.21      13784.08       281.25 o                         
  -4   2  14       2677.28       2552.63        71.98 o                         
  -3   2  14       4266.80       4100.72        95.55 o                         
  -2   2  14       5433.27       5647.12       129.59 o                         
  -1   2  14       7311.67       7777.13       305.09 o                         
   0   2  14        693.63        762.34        51.68 o                         
   1   2  14       2010.78       1941.88        94.34 o                         
   2   2  14        574.83        541.72        46.21 o                         
   3   2  14      12211.10      12557.77       286.08 o                         
   4   2  14        220.17        243.01        40.01 o                         
   5   2  14       5897.22       6118.30       183.70 o                         
   6   2  14       1451.49       1487.63        90.07 o                         
   7   2  14       2366.34       2322.32       224.15 o                         
  -9   3  14        663.50        942.72       179.79 o                         
  -8   3  14          8.26          1.83        54.52 o                         
  -7   3  14       1926.82       2040.67       138.35 o                         
  -6   3  14       2730.70       2888.07       137.77 o                         
  -5   3  14       2349.52       2499.94        87.78 o                         
  -4   3  14         10.85         -6.62        17.01 o                         
  -3   3  14        744.26        697.58        44.74 o                         
  -2   3  14       2596.77       2586.69        76.47 o                         
  -1   3  14        451.18        361.73        36.70 o                         
   0   3  14        821.00        733.67        49.91 o                         
   1   3  14         20.95         12.67        23.10 o                         
   2   3  14       1210.31       1162.41        66.18 o                         
   3   3  14      11531.20      11996.15       509.01 o                         
   4   3  14       5670.31       5715.32       190.46 o                         
   5   3  14       3883.16       3406.48       232.73 o                         
   6   3  14        643.51        608.32        73.47 o                         
   7   3  14          8.63        108.83        81.02 o                         
  -8   4  14         56.05         80.85        50.20 o                         
  -7   4  14       1545.86       1461.88       112.17 o                         
  -6   4  14       1543.56       1516.94        87.64 o                         
  -5   4  14       3477.40       3538.91       118.40 o                         
  -4   4  14        797.68        780.04        44.43 o                         
  -3   4  14        206.94        238.89        28.50 o                         
  -2   4  14       4680.98       4738.67       114.34 o                         
  -1   4  14          6.16         26.18        22.24 o                         
   0   4  14         40.63         48.00        24.41 o                         
   1   4  14       3747.91       4006.93       117.59 o                         
   2   4  14        349.41        413.70        41.24 o                         
   3   4  14         41.47         37.15        27.72 o                         
   4   4  14        360.06        395.87        46.34 o                         
   5   4  14       2912.89       3198.54       139.61 o                         
   6   4  14        630.89        573.31        72.45 o                         
   7   4  14         29.73         92.72        68.36 o                         
  -8   5  14         59.52         82.75        52.13 o                         
  -7   5  14         53.74         75.10        46.98 o                         
  -6   5  14        745.87        742.79        62.50 o                         
  -5   5  14         81.06        103.26        32.91 o                         
  -4   5  14         75.28         79.22        33.46 o                         
  -3   5  14        526.72        533.30        39.34 o                         
  -2   5  14         13.32        -15.98        17.48 o                         
  -1   5  14        596.62        618.09        58.14 o                         
   0   5  14       3134.79       3106.41       110.71 o                         
   1   5  14       1771.93       1768.68        76.40 o                         
   2   5  14       8974.91       9115.26       217.69 o                         
   3   5  14        113.34        164.62        33.73 o                         
   4   5  14       1516.25       1756.26       108.47 o                         
   5   5  14        481.47        563.73        68.65 o                         
   6   5  14       1514.84       1396.85       106.65 o                         
   7   5  14        401.78        441.32        89.52 o                         
  -8   6  14        845.43        929.05        99.30 o                         
  -7   6  14         28.43        -31.09        42.95 o                         
  -6   6  14         88.47         84.81        36.61 o                         
  -5   6  14        712.94        613.54        92.19 o                         
  -4   6  14          5.69        -23.58        30.78 o                         
  -3   6  14         87.48        126.48        25.73 o                         
  -2   6  14       1702.76       1629.55        65.41 o                         
  -1   6  14       2437.68       2582.17        87.20 o                         
   0   6  14       9821.06      10433.49       239.23 o                         
   1   6  14        893.25        996.82        71.96 o                         
   2   6  14       4234.34       4358.67       155.87 o                         
   3   6  14        440.26        472.04        60.36 o                         
   4   6  14        758.55        624.84        89.15 o                         
   5   6  14         16.42         14.76        69.00 o                         
   6   6  14        147.27        198.39        68.15 o                         
   7   6  14        980.17       1042.32       128.15 o                         
  -8   7  14       1114.24       1114.39       108.10 o                         
  -7   7  14        493.87        436.44        71.10 o                         
  -6   7  14       1485.31       1449.48        87.53 o                         
  -5   7  14       1658.04       1673.77       102.02 o                         
  -4   7  14       1463.73       1601.15        96.99 o                         
  -3   7  14       6063.12       5958.71       139.42 o                         
  -2   7  14         78.72         65.49        20.54 o                         
  -1   7  14        206.63        231.87        33.87 o                         
   0   7  14       4969.81       4920.37       134.21 o                         
   1   7  14       2985.22       2960.72       121.79 o                         
   2   7  14        172.06        224.92        46.57 o                         
   3   7  14        100.05         89.86        43.38 o                         
   4   7  14         92.29        116.63        48.13 o                         
   5   7  14       1192.21       1171.50       108.62 o                         
   6   7  14        846.65        738.49       106.27 o                         
   7   7  14        853.12       1041.41       127.31 o                         
  -8   8  14        313.83        357.85       109.42 o                         
  -7   8  14          9.24        -10.56        44.78 o                         
  -6   8  14        739.19        747.38       100.41 o                         
  -5   8  14       1995.94       1973.88       113.93 o                         
  -4   8  14        447.89        421.20        64.10 o                         
  -3   8  14         14.22          0.42        21.46 o                         
  -2   8  14       1861.94       1900.48        68.25 o                         
  -1   8  14       8737.40       8321.82       199.80 o                         
   0   8  14        767.76        771.77        82.10 o                         
   1   8  14       1875.09       1809.05       104.85 o                         
   2   8  14         19.68         16.21        36.51 o                         
   3   8  14        259.44        385.32       147.86 o                         
   4   8  14         42.47         68.85        45.73 o                         
   5   8  14        956.97       1151.73        96.64 o                         
   6   8  14        629.43        616.17        99.99 o                         
   7   8  14        239.43        304.24        96.40 o                         
  -8   9  14       1139.50       1150.41       145.93 o                         
  -7   9  14       1310.18       1393.30       117.82 o                         
  -6   9  14       7530.15       7591.77       243.98 o                         
  -5   9  14        257.18        226.74        51.70 o                         
  -4   9  14          7.25          0.90        35.41 o                         
  -3   9  14       2013.28       1981.41        88.73 o                         
  -2   9  14       3951.39       3758.97       100.86 o                         
  -1   9  14        889.80        931.15        55.74 o                         
   0   9  14        284.04        286.68        65.69 o                         
   1   9  14          9.58        -30.96        31.88 o                         
   2   9  14       1118.60       1174.12        88.42 o                         
   3   9  14        323.74        380.55        64.05 o                         
   4   9  14       2318.86       2307.95       130.50 o                         
   5   9  14       1206.71       1185.10        98.77 o                         
   6   9  14         62.99         38.63        64.77 o                         
  -7  10  14         43.60         53.81        48.27 o                         
  -6  10  14        273.11        343.39        61.44 o                         
  -5  10  14       3247.98       3031.29       200.54 o                         
  -4  10  14       2654.80       2691.20       126.52 o                         
  -3  10  14        303.66        402.50        56.25 o                         
  -2  10  14        653.89        647.71        45.35 o                         
  -1  10  14        538.15        423.88        54.94 o                         
   0  10  14        125.26        107.24        41.34 o                         
   1  10  14        720.62        646.93        85.61 o                         
   2  10  14        552.92        600.69        84.80 o                         
   3  10  14       2745.73       2656.36       138.77 o                         
   4  10  14        226.50        252.34        59.30 o                         
   5  10  14       1243.14       1341.22       134.03 o                         
   6  10  14       1734.03       1652.46       155.44 o                         
  -7  11  14        132.87        241.36        62.24 o                         
  -6  11  14        118.27        159.52        53.70 o                         
  -5  11  14        568.57        633.38        73.44 o                         
  -4  11  14        170.18         91.36        44.32 o                         
  -3  11  14       2573.61       2550.50       122.72 o                         
  -2  11  14        816.61        783.93       151.88 o                         
  -1  11  14       1959.60       1767.86       130.64 o                         
   0  11  14         17.80         33.54        36.92 o                         
   1  11  14       4558.94       4475.62       167.06 o                         
   2  11  14       1301.19       1317.60        98.97 o                         
   3  11  14       3551.91       3884.28       161.56 o                         
   4  11  14        846.95        722.09        80.94 o                         
   5  11  14       1822.52       1690.15       150.47 o                         
   6  11  14          1.22          1.16        66.01 o                         
  -7  12  14       2548.77       2462.55       148.12 o                         
  -6  12  14        313.87        303.69        65.05 o                         
  -5  12  14       1361.29       1494.34       108.49 o                         
  -4  12  14       1667.11       1682.89       109.09 o                         
  -3  12  14        263.29        198.09        66.46 o                         
  -2  12  14       5775.27       5697.20       236.85 o                         
  -1  12  14        308.07        277.51        85.48 o                         
   0  12  14         28.04        -34.00        37.23 o                         
   1  12  14        316.44        367.02        59.48 o                         
   2  12  14        142.09        132.91        50.47 o                         
   3  12  14         19.05         44.03        46.64 o                         
   4  12  14        260.87        244.17        61.34 o                         
   5  12  14       1583.49       1956.94       165.19 o                         
   6  12  14        167.12        138.35        72.47 o                         
  -6  13  14         31.44        147.74        59.55 o                         
  -5  13  14       1052.96       1236.17       100.63 o                         
  -4  13  14        640.81        511.20       120.65 o                         
  -3  13  14       1091.27       1171.57       124.79 o                         
  -2  13  14       1218.61       1209.41       113.60 o                         
  -1  13  14         40.56         99.57        63.89 o                         
   0  13  14       1339.58       1607.40       144.68 o                         
   1  13  14         38.72         42.20        45.02 o                         
   2  13  14        985.17        997.98       127.89 o                         
   3  13  14       6581.15       6536.95       303.48 o                         
   4  13  14       1541.22       1545.53       117.55 o                         
   5  13  14        131.72         94.53        74.74 o                         
  -6  14  14        310.26        339.48       121.83 o                         
  -5  14  14       1403.68       1320.90       137.57 o                         
  -4  14  14        571.78        497.64        91.93 o                         
  -3  14  14        721.58        713.75        99.70 o                         
  -2  14  14       1750.41       2013.85       154.49 o                         
  -1  14  14        734.79        703.05        74.79 o                         
   0  14  14       3955.44       3819.20       157.70 o                         
   1  14  14          8.34         28.42        45.15 o                         
   2  14  14        700.53        735.68        81.79 o                         
   3  14  14         47.42         53.03        64.73 o                         
   4  14  14        100.68         35.34        66.66 o                         
   5  14  14        384.00        451.49        98.79 o                         
  -5  15  14         10.48        114.74        96.99 o                         
  -4  15  14        173.34         37.34        65.29 o                         
  -3  15  14         39.51         72.02        66.17 o                         
  -2  15  14         53.43         73.00        66.15 o                         
  -1  15  14        547.07        474.99        94.11 o                         
   0  15  14       1965.27       2494.16       148.43 o                         
   1  15  14       1061.04        923.29        89.85 o                         
   2  15  14       3982.10       4148.72       174.93 o                         
   3  15  14       1197.12       1341.55       125.51 o                         
   4  15  14         48.67        -62.97        62.97 o                         
  -5  16  14        992.68        675.40       154.95 o                         
  -4  16  14        190.15        233.35        92.02 o                         
  -3  16  14         24.33         36.15        61.88 o                         
  -2  16  14       7830.09       7686.14       321.93 o                         
  -1  16  14       3611.20       3949.15       237.34 o                         
   0  16  14        263.25        277.89        61.66 o                         
   1  16  14        232.80        179.72        74.14 o                         
   2  16  14        129.07        139.13        58.82 o                         
   3  16  14        608.92        479.75        81.67 o                         
   4  16  14         22.01        -61.97        61.97 o                         
  -4  17  14        146.01        133.66       113.55 o                         
  -3  17  14        144.04        108.84       120.06 o                         
  -2  17  14        372.92        543.86       121.83 o                         
  -1  17  14        706.70        701.38       109.22 o                         
   0  17  14       3400.06       3627.97       219.65 o                         
   1  17  14       3228.67       3219.54       253.11 o                         
   2  17  14        431.83        453.87        80.78 o                         
   3  17  14         27.49          3.82        60.31 o                         
  -3  18  14        839.44        909.61       180.97 o                         
  -2  18  14       4041.24       3964.89       313.45 o                         
  -1  18  14       1819.96       1817.53       163.93 o                         
   0  18  14       1127.70       1176.90       111.53 o                         
   1  18  14         54.91        160.41        81.30 o                         
   2  18  14       2889.98       3055.55       188.81 o                         
  -2  19  14          0.12        -16.56       113.55 o                         
  -1  19  14        103.03          0.00       102.91 o                         
   0  19  14       1733.31       1860.01       133.26 o                         
   1  19  14       2428.15       2418.91       261.41 o                         
  -8   1  15         51.57         51.50        45.83 o                         
  -7   1  15        895.64        885.86        91.95 o                         
  -6   1  15       3843.90       3618.31       147.00 o                         
  -5   1  15       1888.82       1803.23        77.32 o                         
  -4   1  15        379.41        370.13        37.84 o                         
  -3   1  15       1010.55       1046.66        57.92 o                         
  -2   1  15        434.02        384.35        46.42 o                         
  -1   1  15       4002.93       4061.13       152.07 o                         
   0   1  15        408.67        318.77        38.26 o                         
   1   1  15       1298.16       1237.51        68.01 o                         
   2   1  15       1288.90       1423.47        76.40 o                         
   3   1  15        401.00        477.69        56.34 o                         
   4   1  15        575.76        455.52        53.78 o                         
   5   1  15        351.72        336.84        50.72 o                         
   6   1  15          7.99         55.88        40.12 o                         
   7   1  15        296.32        111.81       166.19 o                         
  -8   2  15         71.25        109.15        48.51 o                         
  -7   2  15         54.35         53.40        41.14 o                         
  -6   2  15       1939.20       1795.21       102.15 o                         
  -5   2  15        630.71        662.35        50.49 o                         
  -4   2  15       2717.29       2854.42        79.21 o                         
  -3   2  15       3864.27       3618.97       105.00 o                         
  -2   2  15        750.45        731.28        45.39 o                         
  -1   2  15        566.88        551.67        46.97 o                         
   0   2  15       4550.69       4801.33       134.57 o                         
   1   2  15        887.95        911.69        58.52 o                         
   2   2  15        264.50        254.62        38.66 o                         
   3   2  15        403.73        458.12        47.55 o                         
   4   2  15        267.17        321.16        45.30 o                         
   5   2  15        378.39        313.66        57.36 o                         
   6   2  15         10.88         11.33        68.19 o                         
   7   2  15        445.93        512.26        95.82 o                         
  -8   3  15       2596.44       2768.76       188.66 o                         
  -7   3  15         13.28          9.31        38.86 o                         
  -6   3  15         22.75         13.16        36.24 o                         
  -5   3  15        187.53        192.73        34.64 o                         
  -4   3  15        428.06        424.68        34.17 o                         
  -3   3  15       2023.82       2031.72        70.24 o                         
  -2   3  15       7791.63       7946.30       171.89 o                         
  -1   3  15      13368.26      13599.73       300.48 o                         
   0   3  15       3718.13       3662.28       112.17 o                         
   1   3  15         10.88        -21.73        21.73 o                         
   2   3  15       4038.97       3925.16       254.73 o                         
   3   3  15          5.62         19.15        28.03 o                         
   4   3  15        170.28        177.73        64.28 o                         
   5   3  15         12.94         12.06        55.81 o                         
   6   3  15       1622.69       1572.54       119.76 o                         
   7   3  15        242.65        511.80       126.56 o                         
  -8   4  15         89.61        150.43        60.64 o                         
  -7   4  15       1745.38       1957.94       132.30 o                         
  -6   4  15        669.12        574.84        72.05 o                         
  -5   4  15       1718.24       1546.75        75.18 o                         
  -4   4  15        614.13        772.95        61.09 o                         
  -3   4  15      17066.88      16896.24       323.80 o                         
  -2   4  15       1520.39       1630.50        62.71 o                         
  -1   4  15       1539.98       1497.48        72.63 o                         
   0   4  15       2376.49       1967.44       229.29 o                         
   1   4  15      11391.10      11936.62       272.02 o                         
   2   4  15       9648.30       9565.03       229.15 o                         
   3   4  15        209.03        247.29        38.79 o                         
   4   4  15        966.77       1114.53        90.36 o                         
   5   4  15         31.10         15.59        42.45 o                         
   6   4  15       1683.68       1567.60       110.31 o                         
   7   4  15       5200.29       5013.56       302.81 o                         
  -8   5  15       1370.69       1525.91       143.01 o                         
  -7   5  15         14.81         14.71        49.47 o                         
  -6   5  15       2393.48       2355.57       109.18 o                         
  -5   5  15       2518.90       2585.54        93.48 o                         
  -4   5  15         85.59        104.73        33.66 o                         
  -3   5  15       4650.02       4719.61       118.24 o                         
  -2   5  15       7923.50       7915.56       171.64 o                         
  -1   5  15      36043.10      36024.29       835.26 o                         
   0   5  15       8054.02       8148.63       198.68 o                         
   1   5  15       4313.24       4409.70       128.55 o                         
   2   5  15       2055.30       1991.49       101.07 o                         
   3   5  15       3549.99       3439.59       151.92 o                         
   4   5  15        395.02        452.91        82.50 o                         
   5   5  15       6402.70       6516.34       220.79 o                         
   6   5  15        548.33        527.69        77.82 o                         
   7   5  15        347.54        267.81        85.37 o                         
  -8   6  15        632.40        700.07       101.44 o                         
  -7   6  15         29.52         -9.32        42.49 o                         
  -6   6  15         68.83         17.04        33.11 o                         
  -5   6  15       1902.45       1837.53        94.74 o                         
  -4   6  15        355.35        474.27        75.63 o                         
  -3   6  15       4484.40       4538.31       115.85 o                         
  -2   6  15       5541.59       5656.62       133.27 o                         
  -1   6  15       4048.06       4256.69       124.63 o                         
   0   6  15      12567.26      12888.74       288.53 o                         
   1   6  15      17448.42      16800.42       362.88 o                         
   2   6  15       1212.81       1423.00        95.11 o                         
   3   6  15        261.49        269.86        53.02 o                         
   4   6  15        174.54        140.70        50.80 o                         
   5   6  15        324.86        425.59        79.23 o                         
   6   6  15       3817.58       3700.11       206.26 o                         
   7   6  15       3462.13       3623.27       377.33 o                         
  -8   7  15       2330.07       2494.40       158.64 o                         
  -7   7  15        221.66        266.20        61.17 o                         
  -6   7  15       2032.54       1913.93       107.90 o                         
  -5   7  15        835.78        832.24        75.16 o                         
  -4   7  15         31.73         38.41        47.12 o                         
  -3   7  15       6230.19       6211.16       145.81 o                         
  -2   7  15       9468.78       9000.98       214.77 o                         
  -1   7  15      17531.11      17921.09       382.63 o                         
   0   7  15       2719.13       2769.00        94.38 o                         
   1   7  15        538.39        589.30       139.74 o                         
   2   7  15         95.33         62.76        41.58 o                         
   3   7  15        442.13        502.91        64.49 o                         
   4   7  15          5.67        -38.87        38.87 o                         
   5   7  15       1035.12       1340.75       103.47 o                         
   6   7  15        525.25        468.49        96.15 o                         
   7   7  15        117.10        153.17        81.54 o                         
  -8   8  15       1256.50       1110.47       116.31 o                         
  -7   8  15         17.15         29.42        46.61 o                         
  -6   8  15       1899.62       1940.50       138.72 o                         
  -5   8  15       2392.13       2188.04       118.12 o                         
  -4   8  15       1076.56       1143.92        75.51 o                         
  -3   8  15       4030.83       3834.62       105.27 o                         
  -2   8  15        337.27        386.82        37.38 o                         
  -1   8  15       3901.58       3775.20       115.50 o                         
   0   8  15        403.82        416.81        54.63 o                         
   1   8  15       1753.36       1523.36       200.42 o                         
   2   8  15       3228.78       3408.38       142.78 o                         
   3   8  15          3.65        -36.43        36.43 o                         
   4   8  15        836.21        778.81        98.26 o                         
   5   8  15        164.21        161.62        54.32 o                         
   6   8  15        681.67        832.89       115.33 o                         
  -7   9  15         79.08         57.61        66.01 o                         
  -6   9  15       3177.58       3227.09       149.37 o                         
  -5   9  15        285.05        400.56        60.07 o                         
  -4   9  15       3588.38       3675.78       251.59 o                         
  -3   9  15      12619.99      12822.41       296.22 o                         
  -2   9  15        974.99       1085.26        56.84 o                         
  -1   9  15       3990.77       3985.62       146.98 o                         
   0   9  15        948.49        867.93        75.65 o                         
   1   9  15        601.89        617.01        67.66 o                         
   2   9  15       9734.38       9890.47       342.75 o                         
   3   9  15        566.42        640.73        73.21 o                         
   4   9  15         17.55        -35.94        43.87 o                         
   5   9  15        313.07        286.79        64.83 o                         
   6   9  15         47.73        131.73       121.83 o                         
  -7  10  15       1860.71       1882.96       127.90 o                         
  -6  10  15       2437.61       2123.50       183.80 o                         
  -5  10  15       1418.66       1627.51       109.89 o                         
  -4  10  15        971.27       1041.03        85.97 o                         
  -3  10  15       3400.88       3083.80       133.22 o                         
  -2  10  15        828.17        806.23        77.62 o                         
  -1  10  15          4.25         14.15        32.94 o                         
   0  10  15        803.73        888.92        78.98 o                         
   1  10  15        536.31        503.26        66.06 o                         
   2  10  15          7.98        -41.73        41.73 o                         
   3  10  15       1283.89       1302.62       101.73 o                         
   4  10  15       1670.81       1822.42       121.83 o                         
   5  10  15       1749.70       1527.31       146.34 o                         
   6  10  15        288.63        331.58       103.50 o                         
  -7  11  15        193.75         86.41        96.76 o                         
  -6  11  15       2000.56       1972.63       128.60 o                         
  -5  11  15       2154.42       2206.25       132.47 o                         
  -4  11  15       3603.63       3337.43       146.89 o                         
  -3  11  15       3823.87       3821.09       163.74 o                         
  -2  11  15          8.51        -26.94        29.96 o                         
  -1  11  15        497.08        523.21        62.55 o                         
   0  11  15         60.85         64.92        42.34 o                         
   1  11  15        769.12        772.34        78.05 o                         
   2  11  15       2957.99       2922.19       140.55 o                         
   3  11  15       1572.14       1869.23       122.37 o                         
   4  11  15         13.19          7.44        48.73 o                         
   5  11  15         79.80        247.29        82.18 o                         
   6  11  15        419.67        275.46        90.94 o                         
  -7  12  15       2149.21       2111.80       140.86 o                         
  -6  12  15       2078.80       2043.88       132.67 o                         
  -5  12  15         54.90         72.44        50.52 o                         
  -4  12  15       1683.34       1904.35       152.05 o                         
  -3  12  15        153.12         90.01        60.76 o                         
  -2  12  15       1857.63       1889.51       105.38 o                         
  -1  12  15        747.51        728.74        73.43 o                         
   0  12  15       1649.69       1664.38       109.67 o                         
   1  12  15        141.91         79.51        48.28 o                         
   2  12  15       1710.20       1650.83       113.82 o                         
   3  12  15        926.92       1103.76       100.01 o                         
   4  12  15       4226.92       4353.56       359.26 o                         
   5  12  15        194.26         79.49        75.69 o                         
  -6  13  15        708.32        714.53        88.32 o                         
  -5  13  15       2930.71       3035.34       275.60 o                         
  -4  13  15       1024.45        893.99       110.98 o                         
  -3  13  15        380.12        479.02        88.12 o                         
  -2  13  15          6.06        -13.33        56.41 o                         
  -1  13  15       1025.28       1106.15        88.32 o                         
   0  13  15         47.59         43.78        44.46 o                         
   1  13  15       1973.48       2081.79       126.52 o                         
   2  13  15       6855.12       6981.78       236.67 o                         
   3  13  15       2835.12       2523.89       146.82 o                         
   4  13  15        339.89        232.07        65.42 o                         
   5  13  15       1537.37       1289.18       143.75 o                         
  -6  14  15       2556.61       2356.72       258.45 o                         
  -5  14  15        875.96        973.69       125.28 o                         
  -4  14  15        203.70        167.55        74.07 o                         
  -3  14  15       3408.98       3456.03       331.20 o                         
  -2  14  15        796.04       1105.72       121.69 o                         
  -1  14  15        150.44        144.60        52.00 o                         
   0  14  15       2701.63       2759.38       139.92 o                         
   1  14  15       1922.99       1833.28       132.40 o                         
   2  14  15          1.43        -53.32        56.06 o                         
   3  14  15       3871.67       3817.90       192.30 o                         
   4  14  15       3056.87       2876.80       204.79 o                         
  -5  15  15       2028.66       1768.96       159.22 o                         
  -4  15  15       2932.27       3111.61       205.50 o                         
  -3  15  15          3.98         70.28        68.16 o                         
  -2  15  15       1874.91       1848.90       331.20 o                         
  -1  15  15        148.75        163.22        54.72 o                         
   0  15  15        112.48        170.44        57.20 o                         
   1  15  15        823.64        725.27        85.25 o                         
   2  15  15       3110.41       3106.75       201.15 o                         
   3  15  15        419.47        365.57        76.31 o                         
   4  15  15         23.79         85.49        75.76 o                         
  -5  16  15         16.83        -69.79        92.26 o                         
  -4  16  15        451.00        508.24        99.88 o                         
  -3  16  15       1147.76       1331.60       276.79 o                         
  -2  16  15        446.45        336.68        88.55 o                         
  -1  16  15        465.10        381.56        67.84 o                         
   0  16  15       2516.20       2630.88       149.21 o                         
   1  16  15       1261.41       1285.59       128.21 o                         
   2  16  15        400.07        323.97        72.05 o                         
   3  16  15        690.77        610.51        86.94 o                         
  -4  17  15         86.11        107.64       108.82 o                         
  -3  17  15       1045.47       1002.01       127.44 o                         
  -2  17  15         59.73         37.75        70.24 o                         
  -1  17  15        200.21        281.91        90.76 o                         
   0  17  15        236.80        334.71        68.76 o                         
   1  17  15         86.20         53.16        56.18 o                         
   2  17  15          4.16         19.08        55.70 o                         
   3  17  15         79.10         34.51        79.69 o                         
  -3  18  15         35.40         -1.18        96.99 o                         
  -2  18  15         96.29         64.17        80.71 o                         
  -1  18  15        149.34        150.21        85.55 o                         
   0  18  15        109.00        188.92        64.98 o                         
   1  18  15        214.12        284.08        73.73 o                         
   2  18  15          9.57         15.38       101.72 o                         
  -8   0  16        257.55        329.90        87.24 o                         
  -7   0  16        613.59        452.34        95.81 o                         
  -6   0  16        856.29        806.39       101.41 o                         
  -5   0  16       5759.97       5973.12       322.92 o                         
  -4   0  16       4054.41       3912.95       143.83 o                         
  -3   0  16       1700.15       1629.79        91.15 o                         
  -2   0  16        491.82        477.64        64.98 o                         
  -1   0  16        154.92        218.48        48.59 o                         
   0   0  16       7462.64       7638.12       270.16 o                         
   1   0  16       9539.83       9709.40       329.08 o                         
   2   0  16      11446.53      11667.04       385.48 o                         
   3   0  16       7332.45       7059.79       424.05 o                         
   4   0  16        776.17        585.06       104.09 o                         
   5   0  16        469.81        593.60        89.45 o                         
   6   0  16        877.40        825.57       141.35 o                         
   7   0  16         38.09        -83.98        83.98 o                         
  -8   1  16        108.01        108.79        67.44 o                         
  -7   1  16       3445.88       3718.41       144.40 o                         
  -6   1  16       6436.79       6342.99       189.54 o                         
  -5   1  16        885.17       1008.12        62.23 o                         
  -4   1  16        709.79        727.66        44.58 o                         
  -3   1  16        170.41        174.20        29.18 o                         
  -2   1  16       1383.88       1254.95        68.21 o                         
  -1   1  16       2203.68       2046.66        83.99 o                         
   0   1  16       1145.46       1045.49        62.82 o                         
   1   1  16       5132.43       5177.97       180.12 o                         
   2   1  16       1033.86       1058.37        68.45 o                         
   3   1  16       3127.62       3174.64       112.34 o                         
   4   1  16       2419.91       2433.67       160.14 o                         
   5   1  16       2213.93       2300.02       208.63 o                         
   6   1  16        781.15        689.57        74.61 o                         
   7   1  16         81.16        238.28        82.31 o                         
  -8   2  16        137.75        134.20        51.92 o                         
  -7   2  16        116.16         92.30        45.21 o                         
  -6   2  16       1277.12       1275.21       105.17 o                         
  -5   2  16       4641.12       4444.22       132.57 o                         
  -4   2  16       7111.30       7263.45       151.95 o                         
  -3   2  16         88.51        109.63        26.03 o                         
  -2   2  16        899.29        989.28        85.66 o                         
  -1   2  16        512.70        643.04        51.59 o                         
   0   2  16        425.15        413.57        43.57 o                         
   1   2  16      20888.10      21443.73       474.28 o                         
   2   2  16      10826.85      11238.78       264.28 o                         
   3   2  16       2748.96       2996.91       126.39 o                         
   4   2  16       2290.06       2601.22       110.03 o                         
   5   2  16          0.30         -4.05        36.85 o                         
   6   2  16         17.15         72.09        53.38 o                         
   7   2  16        137.84        157.81        71.61 o                         
  -8   3  16        107.20         77.44        49.78 o                         
  -7   3  16        517.23        549.01        94.41 o                         
  -6   3  16       3127.38       2922.57       123.03 o                         
  -5   3  16       1295.11       1383.65        71.24 o                         
  -4   3  16        666.98        651.03        42.70 o                         
  -3   3  16        892.08        894.60        62.42 o                         
  -2   3  16       1389.54       1406.38        72.41 o                         
  -1   3  16       1043.32        907.05        59.62 o                         
   0   3  16         97.06        113.47        37.07 o                         
   1   3  16       5637.61       5743.78       185.48 o                         
   2   3  16         12.34         -3.76        24.68 o                         
   3   3  16       1915.70       1956.93       136.58 o                         
   4   3  16       3988.55       4416.21       168.43 o                         
   5   3  16       4853.46       4529.27       177.07 o                         
   6   3  16         21.51         59.07        52.16 o                         
   7   3  16         13.09        -44.75        64.34 o                         
  -8   4  16        448.05        436.72        68.71 o                         
  -7   4  16        551.69        579.60        67.80 o                         
  -6   4  16         34.17         47.16        37.83 o                         
  -5   4  16        352.54        435.32        45.35 o                         
  -4   4  16        813.09        800.86        68.31 o                         
  -3   4  16       1386.06       1293.49        62.44 o                         
  -2   4  16        881.15        792.81        48.63 o                         
  -1   4  16         42.27         63.30        28.03 o                         
   0   4  16       5126.09       5032.38       167.79 o                         
   1   4  16       1472.78       1424.86        82.80 o                         
   2   4  16       3701.21       3804.65       121.31 o                         
   3   4  16       8090.89       8438.49       214.36 o                         
   4   4  16          8.22         51.84        60.17 o                         
   5   4  16         50.52         28.80        47.70 o                         
   6   4  16        961.61       1149.11       118.90 o                         
   7   4  16          9.20        151.93        77.59 o                         
  -8   5  16          9.74        -18.85        50.15 o                         
  -7   5  16        317.70        289.86        55.11 o                         
  -6   5  16         75.56         64.49        34.20 o                         
  -5   5  16         59.07         67.32        30.93 o                         
  -4   5  16       4095.88       4502.36       138.51 o                         
  -3   5  16        822.17        837.64        51.28 o                         
  -2   5  16        411.42        517.41        41.22 o                         
  -1   5  16        748.98        860.01        69.37 o                         
   0   5  16        114.14         98.61        31.05 o                         
   1   5  16        503.32        572.96        62.66 o                         
   2   5  16          1.38         61.69        30.69 o                         
   3   5  16        426.96        653.54        72.67 o                         
   4   5  16       1676.71       1891.63       118.39 o                         
   5   5  16         17.77        -11.93        47.05 o                         
   6   5  16        426.57        344.78        66.78 o                         
   7   5  16        329.98        340.77        95.65 o                         
  -8   6  16        411.37        458.91        78.97 o                         
  -7   6  16        403.09        413.96        73.70 o                         
  -6   6  16        252.40        258.34        44.09 o                         
  -5   6  16         26.55         18.37        34.21 o                         
  -4   6  16         79.18         19.70        32.16 o                         
  -3   6  16       3472.10       3579.41       101.67 o                         
  -2   6  16       3382.53       3353.03       117.07 o                         
  -1   6  16       7980.45       7850.41       195.93 o                         
   0   6  16       6140.49       6319.01       167.18 o                         
   1   6  16        601.43        568.13        49.10 o                         
   2   6  16       1070.77       1013.75        83.97 o                         
   3   6  16         69.69          5.93        41.08 o                         
   4   6  16        587.27        652.82        75.76 o                         
   5   6  16       1399.31       1442.49       128.11 o                         
   6   6  16        288.95        316.41        90.51 o                         
   7   6  16          2.00        -32.78        71.09 o                         
  -8   7  16         45.75         10.16        52.41 o                         
  -7   7  16       1324.61       1372.79       114.18 o                         
  -6   7  16         75.97         37.08        41.13 o                         
  -5   7  16        998.30       1106.42        91.82 o                         
  -4   7  16        531.86        567.90        58.22 o                         
  -3   7  16       3928.90       4011.88       109.70 o                         
  -2   7  16       4132.15       4472.56       131.00 o                         
  -1   7  16         28.89         41.54        29.37 o                         
   0   7  16       2555.41       2566.35        93.54 o                         
   1   7  16        262.12        384.88        55.22 o                         
   2   7  16         93.45         24.57        49.00 o                         
   3   7  16       1540.26       1495.07       103.79 o                         
   4   7  16       1109.41       1129.24        93.47 o                         
   5   7  16        361.98        399.10        69.43 o                         
   6   7  16         91.89        -34.15        70.38 o                         
  -8   8  16        221.51        383.97        76.28 o                         
  -7   8  16        107.68         81.42        66.86 o                         
  -6   8  16        114.29        128.79        51.82 o                         
  -5   8  16       3840.10       3859.71       136.49 o                         
  -4   8  16       2408.21       2384.92       101.56 o                         
  -3   8  16         21.75         23.49        26.14 o                         
  -2   8  16        697.70        757.43        48.72 o                         
  -1   8  16       5279.89       5177.96       171.92 o                         
   0   8  16         98.91         73.43        38.73 o                         
   1   8  16        680.17        778.67        98.33 o                         
   2   8  16         60.29         79.38        45.64 o                         
   3   8  16       1067.00        988.77        88.54 o                         
   4   8  16        132.39        171.88        54.23 o                         
   5   8  16       1463.32       1477.89       148.44 o                         
   6   8  16        113.13        206.36        85.48 o                         
  -7   9  16       1490.25       1695.06       160.53 o                         
  -6   9  16        953.46       1150.68       106.28 o                         
  -5   9  16        157.63        150.60        52.57 o                         
  -4   9  16       4056.25       3951.55       134.62 o                         
  -3   9  16       4434.80       4555.78       141.25 o                         
  -2   9  16       2605.16       2480.44        83.16 o                         
  -1   9  16       1240.72       1226.96        94.99 o                         
   0   9  16        769.68        727.43        71.93 o                         
   1   9  16       1415.43       1534.57       103.42 o                         
   2   9  16        237.18        191.36        52.16 o                         
   3   9  16         47.64         91.54        72.94 o                         
   4   9  16        161.92        189.22        58.87 o                         
   5   9  16       1671.82       1926.62       158.86 o                         
   6   9  16        132.25        102.04        76.53 o                         
  -7  10  16        108.18        217.82        78.88 o                         
  -6  10  16        178.89        220.02        58.30 o                         
  -5  10  16       1864.10       2058.57       126.01 o                         
  -4  10  16        180.13        203.30        45.01 o                         
  -3  10  16         84.93         51.61        26.38 o                         
  -2  10  16        197.95        246.22        57.76 o                         
  -1  10  16       1594.99       1894.66       111.67 o                         
   0  10  16       1340.98       1473.76       101.56 o                         
   1  10  16       1456.79       1344.69        99.63 o                         
   2  10  16       1310.37       1310.25       101.27 o                         
   3  10  16        780.02        796.10       102.87 o                         
   4  10  16          7.28         11.42        51.15 o                         
   5  10  16        137.37        254.45        81.85 o                         
   6  10  16          5.16        -11.73        72.15 o                         
  -7  11  16       1193.85       1308.50       111.56 o                         
  -6  11  16        385.15        555.72        77.30 o                         
  -5  11  16        275.40        262.75        60.43 o                         
  -4  11  16       1485.22       1487.93        89.06 o                         
  -3  11  16        400.36        309.75        74.09 o                         
  -2  11  16          4.46        -20.61        36.23 o                         
  -1  11  16       3408.43       3304.82       138.84 o                         
   0  11  16        859.34        948.78        83.60 o                         
   1  11  16       2463.52       2311.43       135.18 o                         
   2  11  16        114.88        105.02        51.95 o                         
   3  11  16       4458.23       4705.90       186.95 o                         
   4  11  16        140.22         63.50        60.59 o                         
   5  11  16        170.34        204.09        85.12 o                         
  -6  12  16         25.41         40.02        51.26 o                         
  -5  12  16        904.08        956.77        91.68 o                         
  -4  12  16        734.03        705.95       104.26 o                         
  -3  12  16         56.52         40.38        59.67 o                         
  -2  12  16        891.13        751.56        77.89 o                         
  -1  12  16        200.67        191.27        55.01 o                         
   0  12  16        379.51        565.27       124.04 o                         
   1  12  16       1653.18       1928.96       122.54 o                         
   2  12  16       3720.52       3594.56       161.58 o                         
   3  12  16       4208.57       4258.87       222.91 o                         
   4  12  16        238.06        161.27        64.75 o                         
   5  12  16       1095.81       1184.79       140.11 o                         
  -6  13  16         92.88        174.94        74.41 o                         
  -5  13  16        979.10       1262.15       137.46 o                         
  -4  13  16        373.15        467.44        93.80 o                         
  -3  13  16         54.04         90.45        94.63 o                         
  -2  13  16        825.49        946.00       114.65 o                         
  -1  13  16         15.71        -11.74        40.37 o                         
   0  13  16        139.80         73.03        58.34 o                         
   1  13  16       1400.93       1503.34       110.18 o                         
   2  13  16       1811.16       1879.92       126.35 o                         
   3  13  16       1215.83       1265.16       190.03 o                         
   4  13  16         19.24        -21.66        52.06 o                         
   5  13  16        925.13       1309.38       148.62 o                         
  -6  14  16        612.45        782.42       118.45 o                         
  -5  14  16        208.33        303.74        88.00 o                         
  -4  14  16        438.59        509.54        96.32 o                         
  -3  14  16        596.91        500.68       138.98 o                         
  -2  14  16       3766.59       4357.52       282.70 o                         
  -1  14  16        483.54        375.35        64.98 o                         
   0  14  16       1147.90       1322.50       106.64 o                         
   1  14  16       4274.51       4228.67       178.70 o                         
   2  14  16        600.00        655.65        84.86 o                         
   3  14  16       1055.05        805.05        95.19 o                         
   4  14  16       1425.24       1622.01       161.00 o                         
  -5  15  16         78.21        238.86        85.71 o                         
  -4  15  16       1731.63       1884.96       166.04 o                         
  -3  15  16        374.62        358.43        90.04 o                         
  -2  15  16        425.22        391.07        94.02 o                         
  -1  15  16       1158.69       1118.69        97.55 o                         
   0  15  16        911.48        874.30       140.84 o                         
   1  15  16        126.68        136.53        58.42 o                         
   2  15  16         45.62        115.35        70.76 o                         
   3  15  16         30.51        115.20        62.73 o                         
   4  15  16          9.19         -2.01        69.35 o                         
  -4  16  16         31.45        -44.91        73.93 o                         
  -3  16  16        739.86        824.46       118.77 o                         
  -2  16  16       3495.14       3242.84       216.00 o                         
  -1  16  16       1468.67       1562.28       119.96 o                         
   0  16  16       3755.10       3765.61       172.58 o                         
   1  16  16        214.10        217.61        67.15 o                         
   2  16  16          3.40         26.21        57.02 o                         
   3  16  16       2040.38       1888.62       137.44 o                         
  -3  17  16       1942.56       1967.65       174.92 o                         
  -2  17  16       1959.84       2163.31       177.20 o                         
  -1  17  16        160.07        149.54       156.14 o                         
   0  17  16       2153.76       2325.97       177.99 o                         
   1  17  16         31.94         49.10        57.27 o                         
   2  17  16        225.63        188.48        68.03 o                         
  -2  18  16       5679.31       5125.87       273.50 o                         
  -1  18  16       2769.99       2598.42       202.79 o                         
   0  18  16        495.61        567.27        84.71 o                         
   1  18  16        403.96        486.79        84.11 o                         
  -8   1  17          1.21          5.60        45.60 o                         
  -7   1  17          1.45         42.26        40.42 o                         
  -6   1  17         64.59         65.42        43.88 o                         
  -5   1  17         51.57         29.39        29.13 o                         
  -4   1  17       1724.98       1711.70        68.65 o                         
  -3   1  17        136.84        113.28        28.49 o                         
  -2   1  17       3837.08       3952.84       122.50 o                         
  -1   1  17       1202.08       1214.39        69.91 o                         
   0   1  17        470.97        443.02        45.77 o                         
   1   1  17          3.78         48.43        29.92 o                         
   2   1  17       1150.04       1219.44        75.64 o                         
   3   1  17          0.54         49.68        33.38 o                         
   4   1  17         33.11        -24.39        33.03 o                         
   5   1  17        674.43        722.63        68.45 o                         
   6   1  17        899.46        806.21        85.78 o                         
   7   1  17        205.32        203.43        66.58 o                         
  -8   2  17        531.12        464.81        69.31 o                         
  -7   2  17       1231.10       1229.52        94.27 o                         
  -6   2  17        484.18        478.30        60.86 o                         
  -5   2  17       3134.92       2954.46        99.14 o                         
  -4   2  17       1634.80       1613.17        65.41 o                         
  -3   2  17       5473.43       5213.35       131.10 o                         
  -2   2  17       1433.16       1359.36        82.29 o                         
  -1   2  17        679.90        737.99        56.59 o                         
   0   2  17        274.31        349.47        43.11 o                         
   1   2  17         20.58         57.52        30.65 o                         
   2   2  17        920.13       1035.94        79.39 o                         
   3   2  17       2729.06       2767.36       107.90 o                         
   4   2  17          4.55        -17.25        35.44 o                         
   5   2  17        198.84        158.85        54.82 o                         
   6   2  17        767.83        590.59        79.12 o                         
   7   2  17        664.94        573.33       102.25 o                         
  -8   3  17        446.41        337.10        64.62 o                         
  -7   3  17         35.48         47.04        43.33 o                         
  -6   3  17       1036.81       1004.82        80.92 o                         
  -5   3  17      10165.09       9833.09       221.84 o                         
  -4   3  17        315.23        341.57        37.96 o                         
  -3   3  17        753.48        726.73        57.30 o                         
  -2   3  17       1688.74       1754.57        84.62 o                         
  -1   3  17      12551.69      12635.18       289.20 o                         
   0   3  17       3007.06       2965.52       104.64 o                         
   1   3  17       4462.92       4367.88       158.36 o                         
   2   3  17        866.32        875.75        78.04 o                         
   3   3  17         22.45         39.94        30.77 o                         
   4   3  17       1133.96       1240.29        97.84 o                         
   5   3  17       4115.76       4395.17       177.75 o                         
   6   3  17        296.82        204.95        75.35 o                         
   7   3  17        478.36        524.33       166.78 o                         
  -8   4  17        267.66        379.97        65.71 o                         
  -7   4  17       2085.21       2040.95       120.38 o                         
  -6   4  17       2985.19       2986.88       153.48 o                         
  -5   4  17        785.99        800.02        58.84 o                         
  -4   4  17       6697.03       6905.63       187.13 o                         
  -3   4  17       9052.82       8883.01       224.16 o                         
  -2   4  17       9250.08       9472.16       228.45 o
[truncated: 147,745 more chars]
